# Supplementary material for: Synthesis and structure of catena-poly[[[bis­(pyridin-2-yl)amine]­cadmium(II)]-di-μ2-azido]
Source: Acta Crystallogr E Crystallogr Commun. 2026 Jan 16;82(Pt 2):173–7. doi: 10.1107/S2056989026000289 (PMC12874238; doi:10.1107/S2056989026000289)
Supplement: Supplementary file 1 [file e-82-00173-sup1.cif]

##############################################################################
#                                                                            #
# This CIF contains the data in a paper accepted for publication in          #
# Acta Crystallographica Section E. It conforms to the requirements of       #
# Notes for Authors for Acta Crystallographica Section E, and has been       #
# peer reviewed under the auspices of the IUCr Commission on Journals.       #
#                                                                            #
# Full details of the Crystallographic Information File format               #
# are given in the paper "The Crystallographic Information File (CIF):       #
# a New Standard Archive File for Crystallography" by S. R. Hall, F. H.      #
# Allen and I. D. Brown [Acta Cryst. (1991), A47, 655-685].                  #
#                                                                            #
# The current version of the core CIF dictionary is obtainable from          #
# ftp://ftp.iucr.org/pub/cif_core.dic.                                       #
#                                                                            #
# Software is freely available for graphical display of the structure(s)     #
# in this CIF. For information consult the CIF software page                 #
# http://www.iucr.org/resources/cif/software.                                #
#                                                                            #
# This file may be used for bona fide research purposes within the           #
# scientific community so long as proper attribution is given to the journal # 
# article from which it was obtained.                                        #
#                                                                            #
##############################################################################
data_I
_audit_creation_method     'SHELXL-2019/3'
_chemical_name_systematic
;
<i>catena</i>-Poly[[[bis(pyridin-2-yl)amine]cadmium(II)]-di-\m~2~-azido]
;
_chemical_name_common     ?
_chemical_formula_moiety     'C10 H9 Cd N9'
_chemical_formula_sum     'C10 H9 Cd N9'
_chemical_formula_iupac     '[Cd (N3)3 (C10 H9 N3)]'
_chemical_formula_weight     367.66
_chemical_melting_point     ?
_space_group_crystal_system     monoclinic
_space_group_name_H-M_alt     'P 21/c'
_space_group_name_Hall     '-P 2ybc'
loop_
    _space_group_symop_operation_xyz
    'x, y, z'
    '-x, y+1/2, -z+1/2'
    '-x, -y, -z'
    'x, -y-1/2, z-1/2'
_cell_length_a     6.6655(5)
_cell_length_b     18.5106(17)
_cell_length_c     10.5746(9)
_cell_angle_alpha     90
_cell_angle_beta     93.612(3)
_cell_angle_gamma     90
_cell_volume     1302.13(19)
_cell_formula_units_Z     4
_cell_measurement_reflns_used     9995
_cell_measurement_theta_min     2.992
_cell_measurement_theta_max     32.264
_cell_measurement_temperature     298(2)
_exptl_crystal_description     block
_exptl_crystal_colour     colourless
_exptl_crystal_size_max     0.34
_exptl_crystal_size_mid     0.21
_exptl_crystal_size_min     0.17
_exptl_crystal_density_diffrn     1.875
_exptl_crystal_density_meas     ?
_exptl_crystal_density_method     'not measured'
_exptl_crystal_F_000     720
_exptl_absorpt_coefficient_mu     1.682
_exptl_absorpt_correction_type     multi-scan
_exptl_absorpt_process_details
;
(SADABS; Krause <i>et al.</i>,  2015)
;
_exptl_absorpt_correction_T_min     0.796
_exptl_absorpt_correction_T_max     0.877
_exptl_special_details     ?
_diffrn_ambient_temperature     298(2)
_diffrn_source     ?
_diffrn_radiation_type     MoK\a
_diffrn_radiation_wavelength     0.71073
_diffrn_measurement_device_type     'Bruker D8 Quest PHOTON 100 CCD'
_diffrn_measurement_method     '\f and \w scans'
_diffrn_detector_area_resol_mean     ?
_diffrn_reflns_number     64159
_diffrn_reflns_av_R_equivalents     0.0498
_diffrn_reflns_av_unetI/netI     0.0276
_diffrn_reflns_theta_min     2.927
_diffrn_reflns_theta_max     36.389
_diffrn_reflns_theta_full     36.350
_diffrn_measured_fraction_theta_max     0.997
_diffrn_measured_fraction_theta_full     0.998
_diffrn_reflns_limit_h_min     -11
_diffrn_reflns_limit_h_max     8
_diffrn_reflns_limit_k_min     -30
_diffrn_reflns_limit_k_max     30
_diffrn_reflns_limit_l_min     -17
_diffrn_reflns_limit_l_max     17
_refine_special_details
;
Refinement of F^2^ against ALL reflections.  The weighted R-factor wR and
goodness of fit S are based on F^2^, conventional R-factors R are based
on F, with F set to zero for negative F^2^. The threshold expression of
F^2^ > 2sigma(F^2^) is used only for calculating R-factors(gt) etc. and is
not relevant to the choice of reflections for refinement.  R-factors based
on F^2^ are statistically about twice as large as those based on F, and R-
factors based on ALL data will be even larger. H-atoms attached to carbon
were placed in calculated positions (C---H = 0.95 \%A) and were
included as riding contributions with isotropic displacement parameters
1.2 times those of the attached atoms. That attached to nitrogen
was placed in a location derived from a difference map and refined with
a DFIX 0.89 0.01 instruction
;
_reflns_number_total     6322
_reflns_number_gt     5357
_reflns_threshold_expression     'I > 2\s(I)'
_refine_ls_structure_factor_coef     Fsqd
_refine_ls_matrix_type     full
_refine_ls_R_factor_all     0.0664
_refine_ls_R_factor_gt     0.0549
_refine_ls_wR_factor_gt     0.0919
_refine_ls_wR_factor_ref     0.0956
_refine_ls_goodness_of_fit_ref     1.367
_refine_ls_restrained_S_all     1.367
_refine_ls_number_reflns     6322
_refine_ls_number_parameters     185
_refine_ls_number_restraints     1
_refine_ls_hydrogen_treatment     mixed
_refine_ls_weighting_scheme     calc
_refine_ls_weighting_details
                           'w=1/[\s^2^(Fo^2^)+2.1586P] where P=(Fo^2^+2Fc^2^)/3'
_atom_sites_solution_hydrogens     mixed
_atom_sites_solution_primary     dual
_atom_sites_solution_secondary     difmap
_refine_ls_shift/su_max     0.001
_refine_ls_shift/su_mean     0.000
_refine_diff_density_max     1.190
_refine_diff_density_min     -1.097
_refine_ls_extinction_method     none
_refine_ls_extinction_coef     .
loop_
    _atom_type_symbol
    _atom_type_description
    _atom_type_scat_dispersion_real
    _atom_type_scat_dispersion_imag
    _atom_type_scat_source
    'C' 'C' 0.0033 0.0016
                         'International Tables Vol C Tables 4.2.6.8 and 6.1.1.4'
    'H' 'H' 0.0000 0.0000
                         'International Tables Vol C Tables 4.2.6.8 and 6.1.1.4'
    'Cd' 'Cd' -0.8075 1.2024
                         'International Tables Vol C Tables 4.2.6.8 and 6.1.1.4'
    'N' 'N' 0.0061 0.0033
                         'International Tables Vol C Tables 4.2.6.8 and 6.1.1.4'
_computing_data_collection
;
APEX4 (Bruker, 2018)
;
_computing_cell_refinement
;
SAINT (Bruker, 2018)
;
_computing_data_reduction
;
SAINT (Bruker, 2018)
;
_computing_structure_solution
;
<i>SHELXT2014/5</i> (Sheldrick, 2015a)
;
_computing_structure_refinement
;
<i>SHELXL2019/3</i> (Sheldrick, 2015b)
;
_computing_molecular_graphics
;
DIAMOND (Brandenburg & Putz, 2012)
;
_computing_publication_material
;
SHELXTL (Sheldrick, 2008) and publCIF (Westrip, 2010)
;
loop_
    _atom_site_type_symbol
    _atom_site_label
    _atom_site_fract_x
    _atom_site_fract_y
    _atom_site_fract_z
    _atom_site_U_iso_or_equiv
    _atom_site_adp_type
    _atom_site_calc_flag
    _atom_site_occupancy
    _atom_site_disorder_assembly
    _atom_site_disorder_group
    Cd Cd1 0.75506(3) 0.49321(2) 0.57654(2) 0.03175(6) Uani d 1 . .
    N N1 0.5582(4) 0.56986(17) 0.4517(3) 0.0413(6) Uani d 1 . .
    N N2 0.6135(4) 0.60430(14) 0.3655(3) 0.0355(5) Uani d 1 . .
    N N3 0.6614(6) 0.6371(2) 0.2803(3) 0.0616(9) Uani d 1 . .
    N N4 0.9227(4) 0.44425(16) 0.4095(2) 0.0366(5) Uani d 1 . .
    N N5 0.8521(4) 0.43719(15) 0.3032(2) 0.0342(5) Uani d 1 . .
    N N6 0.7900(5) 0.4295(2) 0.2006(3) 0.0570(9) Uani d 1 . .
    N N7 0.7069(4) 0.55560(14) 0.7636(2) 0.0339(5) Uani d 1 . .
    N N8 0.7629(5) 0.46074(16) 0.9133(2) 0.0414(6) Uani d 1 . .
    H H8 0.762(6) 0.454(2) 0.9962(11) 0.045(11) Uiso d 1 . .
    N N9 0.8345(4) 0.40164(14) 0.7223(2) 0.0323(5) Uani d 1 . .
    C C4 0.6731(6) 0.6269(2) 0.7451(4) 0.0472(8) Uani d 1 . .
    H H4 0.656367 0.643523 0.662142 0.057 Uiso calc 1 . .
    C C5 0.6618(7) 0.6763(2) 0.8408(4) 0.0566(10) Uani d 1 . .
    H H5 0.638413 0.724920 0.823253 0.068 Uiso calc 1 . .
    C C6 0.6862(6) 0.6517(2) 0.9641(4) 0.0553(10) Uani d 1 . .
    H H6 0.679635 0.683707 1.031517 0.066 Uiso calc 1 . .
    C C7 0.7197(5) 0.5804(2) 0.9861(3) 0.0447(7) Uani d 1 . .
    H H7 0.735825 0.563157 1.068661 0.054 Uiso calc 1 . .
    C C8 0.7299(4) 0.53278(17) 0.8829(3) 0.0329(5) Uani d 1 . .
    C C9 0.7960(4) 0.39917(17) 0.8450(3) 0.0332(6) Uani d 1 . .
    C C10 0.7921(7) 0.3336(2) 0.9106(3) 0.0513(9) Uani d 1 . .
    H H10 0.764813 0.333059 0.995747 0.062 Uiso calc 1 . .
    C C11 0.8280(8) 0.2708(2) 0.8499(4) 0.0619(11) Uani d 1 . .
    H H11 0.823748 0.226957 0.892713 0.074 Uiso calc 1 . .
    C C12 0.8711(7) 0.2726(2) 0.7232(4) 0.0566(10) Uani d 1 . .
    H H12 0.898021 0.230431 0.679391 0.068 Uiso calc 1 . .
    C C13 0.8726(6) 0.3382(2) 0.6654(3) 0.0467(8) Uani d 1 . .
    H H13 0.902013 0.339522 0.580567 0.056 Uiso calc 1 . .
loop_
    _atom_site_aniso_label
    _atom_site_aniso_U_11
    _atom_site_aniso_U_22
    _atom_site_aniso_U_33
    _atom_site_aniso_U_12
    _atom_site_aniso_U_13
    _atom_site_aniso_U_23
    Cd1 0.02633(9) 0.04938(12) 0.01945(8) -0.00229(9) 0.00072(6) 0.00442(8)
    N1 0.0259(11) 0.0631(18) 0.0341(13) -0.0045(11) -0.0051(9) 0.0172(12)
    N2 0.0291(11) 0.0394(13) 0.0372(13) -0.0044(9) -0.0038(9) 0.0049(10)
    N3 0.062(2) 0.070(2) 0.053(2) -0.0140(18) 0.0035(16) 0.0210(17)
    N4 0.0270(11) 0.0641(17) 0.0191(9) -0.0058(11) 0.0044(8) -0.0026(10)
    N5 0.0303(11) 0.0491(14) 0.0236(10) -0.0058(10) 0.0051(8) -0.0022(9)
    N6 0.0508(18) 0.095(3) 0.0247(13) -0.0106(17) -0.0029(12) -0.0051(14)
    N7 0.0343(12) 0.0438(13) 0.0242(10) 0.0019(10) 0.0063(9) 0.0015(9)
    N8 0.0583(18) 0.0509(15) 0.0151(10) 0.0058(13) 0.0025(10) 0.0018(9)
    N9 0.0336(12) 0.0432(13) 0.0199(9) 0.0037(10) 0.0003(8) 0.0015(8)
    C4 0.051(2) 0.0485(19) 0.0424(18) 0.0033(15) 0.0094(15) 0.0066(14)
    C5 0.064(3) 0.0426(19) 0.064(3) 0.0026(17) 0.013(2) -0.0035(17)
    C6 0.057(2) 0.059(2) 0.050(2) -0.0026(18) 0.0113(18) -0.0211(18)
    C7 0.0459(18) 0.060(2) 0.0286(14) -0.0002(15) 0.0059(13) -0.0081(13)
    C8 0.0283(12) 0.0488(16) 0.0219(11) -0.0007(11) 0.0043(9) -0.0042(10)
    C9 0.0322(13) 0.0451(16) 0.0216(11) 0.0021(11) -0.0029(9) 0.0033(10)
    C10 0.070(3) 0.055(2) 0.0283(15) 0.0042(18) -0.0020(15) 0.0111(14)
    C11 0.088(3) 0.045(2) 0.051(2) 0.005(2) -0.011(2) 0.0118(17)
    C12 0.076(3) 0.0447(19) 0.047(2) 0.0089(18) -0.0083(19) -0.0075(16)
    C13 0.058(2) 0.0513(19) 0.0302(15) 0.0069(16) -0.0013(14) -0.0050(13)
_geom_special_details
;
 All esds (except the esd in the dihedral angle between two l.s. planes)
 are estimated using the full covariance matrix.  The cell esds are taken
 into account individually in the estimation of esds in distances, angles
 and torsion angles; correlations between esds in cell parameters are only
 used when they are defined by crystal symmetry.  An approximate (isotropic)
 treatment of cell esds is used for estimating esds involving l.s. planes.
;
loop_
    _geom_bond_atom_site_label_1
    _geom_bond_atom_site_label_2
    _geom_bond_site_symmetry_2
    _geom_bond_distance
    _geom_bond_publ_flag
    Cd1 N1 . 2.293(3) y
    Cd1 N9 . 2.330(2) y
    Cd1 N7 . 2.330(2) y
    Cd1 N4 . 2.332(2) y
    Cd1 N1 3_666 2.394(3) y
    Cd1 N4 3_766 2.436(3) y
    N1 N2 . 1.190(4) ?
    N2 N3 . 1.148(4) ?
    N4 N5 . 1.199(3) ?
    N5 N6 . 1.145(4) ?
    N7 C8 . 1.330(4) ?
    N7 C4 . 1.352(4) ?
    N8 C9 . 1.375(4) ?
    N8 C8 . 1.386(4) ?
    N8 H8 . 0.885(10) ?
    N9 C9 . 1.339(3) ?
    N9 C13 . 1.351(4) ?
    C4 C5 . 1.369(5) ?
    C4 H4 . 0.9300 ?
    C5 C6 . 1.382(6) ?
    C5 H5 . 0.9300 ?
    C6 C7 . 1.355(6) ?
    C6 H6 . 0.9300 ?
    C7 C8 . 1.408(4) ?
    C7 H7 . 0.9300 ?
    C9 C10 . 1.399(5) ?
    C10 C11 . 1.357(6) ?
    C10 H10 . 0.9300 ?
    C11 C12 . 1.389(6) ?
    C11 H11 . 0.9300 ?
    C12 C13 . 1.361(5) ?
    C12 H12 . 0.9300 ?
    C13 H13 . 0.9300 ?
loop_
    _geom_angle_atom_site_label_1
    _geom_angle_atom_site_label_2
    _geom_angle_atom_site_label_3
    _geom_angle_site_symmetry_1
    _geom_angle_site_symmetry_3
    _geom_angle
    _geom_angle_publ_flag
    N1 Cd1 N9 . . 158.28(9) y
    N1 Cd1 N7 . . 94.44(10) y
    N9 Cd1 N7 . . 80.59(9) y
    N1 Cd1 N4 . . 95.09(10) y
    N9 Cd1 N4 . . 96.82(9) y
    N7 Cd1 N4 . . 159.02(9) y
    N1 Cd1 N1 . 3_666 76.52(11) y
    N9 Cd1 N1 . 3_666 83.57(9) y
    N7 Cd1 N1 . 3_666 100.49(10) y
    N4 Cd1 N1 . 3_666 99.89(10) y
    N1 Cd1 N4 . 3_766 102.19(10) y
    N9 Cd1 N4 . 3_766 98.22(9) y
    N7 Cd1 N4 . 3_766 83.17(9) y
    N4 Cd1 N4 . 3_766 76.57(10) y
    N1 Cd1 N4 3_666 3_766 176.17(9) y
    N2 N1 Cd1 . . 125.4(2) ?
    N2 N1 Cd1 . 3_666 118.4(2) ?
    Cd1 N1 Cd1 . 3_666 103.48(11) ?
    N3 N2 N1 . . 178.0(3) ?
    N5 N4 Cd1 . . 125.1(2) ?
    N5 N4 Cd1 . 3_766 113.66(19) ?
    Cd1 N4 Cd1 . 3_766 103.43(10) ?
    N6 N5 N4 . . 177.9(4) ?
    C8 N7 C4 . . 117.1(3) ?
    C8 N7 Cd1 . . 129.3(2) ?
    C4 N7 Cd1 . . 113.1(2) ?
    C9 N8 C8 . . 134.7(2) ?
    C9 N8 H8 . . 115(3) ?
    C8 N8 H8 . . 111(2) ?
    C9 N9 C13 . . 117.1(3) ?
    C9 N9 Cd1 . . 128.1(2) ?
    C13 N9 Cd1 . . 112.2(2) ?
    N7 C4 C5 . . 124.2(4) ?
    N7 C4 H4 . . 117.9 ?
    C5 C4 H4 . . 117.9 ?
    C4 C5 C6 . . 117.9(4) ?
    C4 C5 H5 . . 121.0 ?
    C6 C5 H5 . . 121.0 ?
    C7 C6 C5 . . 119.4(3) ?
    C7 C6 H6 . . 120.3 ?
    C5 C6 H6 . . 120.3 ?
    C6 C7 C8 . . 119.5(3) ?
    C6 C7 H7 . . 120.2 ?
    C8 C7 H7 . . 120.2 ?
    N7 C8 N8 . . 122.2(3) ?
    N7 C8 C7 . . 121.8(3) ?
    N8 C8 C7 . . 115.9(3) ?
    N9 C9 N8 . . 121.8(3) ?
    N9 C9 C10 . . 121.4(3) ?
    N8 C9 C10 . . 116.8(3) ?
    C11 C10 C9 . . 120.0(3) ?
    C11 C10 H10 . . 120.0 ?
    C9 C10 H10 . . 120.0 ?
    C10 C11 C12 . . 119.3(4) ?
    C10 C11 H11 . . 120.4 ?
    C12 C11 H11 . . 120.4 ?
    C13 C12 C11 . . 117.6(4) ?
    C13 C12 H12 . . 121.2 ?
    C11 C12 H12 . . 121.2 ?
    N9 C13 C12 . . 124.7(3) ?
    N9 C13 H13 . . 117.7 ?
    C12 C13 H13 . . 117.7 ?
loop_
    _geom_torsion_atom_site_label_1
    _geom_torsion_atom_site_label_2
    _geom_torsion_atom_site_label_3
    _geom_torsion_atom_site_label_4
    _geom_torsion_site_symmetry_1
    _geom_torsion_site_symmetry_2
    _geom_torsion_site_symmetry_3
    _geom_torsion_site_symmetry_4
    _geom_torsion
    _geom_torsion_publ_flag
    C8 N7 C4 C5 . . . . 0.2(5) ?
    Cd1 N7 C4 C5 . . . . -172.7(3) ?
    N7 C4 C5 C6 . . . . -0.1(6) ?
    C4 C5 C6 C7 . . . . -0.1(6) ?
    C5 C6 C7 C8 . . . . 0.2(6) ?
    C4 N7 C8 N8 . . . . 179.2(3) ?
    Cd1 N7 C8 N8 . . . . -9.2(4) ?
    C4 N7 C8 C7 . . . . 0.0(4) ?
    Cd1 N7 C8 C7 . . . . 171.5(2) ?
    C9 N8 C8 N7 . . . . 6.0(6) ?
    C9 N8 C8 C7 . . . . -174.7(4) ?
    C6 C7 C8 N7 . . . . -0.2(5) ?
    C6 C7 C8 N8 . . . . -179.5(3) ?
    C13 N9 C9 N8 . . . . 177.4(3) ?
    Cd1 N9 C9 N8 . . . . -22.4(4) ?
    C13 N9 C9 C10 . . . . -1.1(5) ?
    Cd1 N9 C9 C10 . . . . 159.0(3) ?
    C8 N8 C9 N9 . . . . 11.1(6) ?
    C8 N8 C9 C10 . . . . -170.3(4) ?
    N9 C9 C10 C11 . . . . 0.1(6) ?
    N8 C9 C10 C11 . . . . -178.5(4) ?
    C9 C10 C11 C12 . . . . 0.9(7) ?
    C10 C11 C12 C13 . . . . -0.8(7) ?
    C9 N9 C13 C12 . . . . 1.2(6) ?
    Cd1 N9 C13 C12 . . . . -162.0(3) ?
    C11 C12 C13 N9 . . . . -0.2(7) ?
loop_
    _geom_hbond_atom_site_label_D
    _geom_hbond_atom_site_label_H
    _geom_hbond_atom_site_label_A
    _geom_hbond_site_symmetry_A
    _geom_hbond_distance_DH
    _geom_hbond_distance_HA
    _geom_hbond_distance_DA
    _geom_hbond_angle_DHA
    _geom_hbond_publ_flag
    N8 H8 N6 1_556 0.885(10) 2.205(11) 3.086(4) 174(4) yes
_shelx_space_group_comment
;
The symmetry employed for this shelxl refinement is uniquely defined
by the following loop, which should always be used as a source of
symmetry information in preference to the above space-group names.
They are only intended as comments.
;
_shelx_estimated_absorpt_T_min     ?
_shelx_estimated_absorpt_T_max     ?
_shelx_hkl_file
;
  -1   0   0   30.80    1.80
  -1   0   0   29.90    1.50
  -1   0   0   30.80    1.50
  -2   0   0 9174.88  455.75
   2   0   0 9999.00  457.55
  -3   0   0   59.29    3.80
  -3   0   0   62.19    3.80
  -3   0   0   60.29    3.10
  -3   0   0   62.99    3.20
  -4   0   0  823.12   37.70
  -4   0   0  779.82   37.50
  -4   0   0  783.22   38.50
  -4   0   0  802.52   37.40
  -4   0   0  813.82   38.30
  -5   0   0    8.80    0.80
  -5   0   0    8.40    0.80
  -5   0   0    7.90    0.80
  -5   0   0   14.10    2.60
  -5   0   0   11.80    1.80
  -5   0   0    9.40    1.40
  -6   0   0  422.36   19.60
  -6   0   0  414.36   20.50
  -6   0   0  386.16   18.90
  -6   0   0  403.86   20.60
  -6   0   0  382.16   18.90
  -6   0   0  377.96   18.90
  -7   0   0   11.80    2.90
  -7   0   0    6.10    0.70
  -7   0   0   10.70    1.90
  -7   0   0    6.50    1.70
  -7   0   0    7.90    1.10
  -7   0   0    6.30    0.90
  -7   0   0    6.80    2.10
  -8   0   0  116.69    8.00
  -8   0   0  103.09    5.60
  -8   0   0  116.89    8.40
  -8   0   0   99.79    5.50
  -8   0   0  121.79    6.60
  -8   0   0  119.29    6.70
  -8   0   0  108.99    5.60
  -9   0   0    3.20    1.90
  -9   0   0    4.00    2.60
  -9   0   0    6.70    2.80
  -9   0   0    5.10    1.80
 -10   0   0   45.50    5.10
 -10   0   0   55.59    5.20
 -11   0   0    0.70    2.00
 -11   0   0   -2.30    1.90
  -1  -1   0   75.19    3.80
  -1  -1   0   84.39    3.90
  -1  -1   0   77.79    4.00
  -1  -1   0   80.59    3.90
  -1  -1   0   77.19    3.90
  -1  -1   0   76.79    3.80
  -1   1   0   80.39    3.70
   1   1   0   78.89    4.00
  -1   1   0   77.99    3.80
   1   1   0   67.59    3.70
   1   1   0   82.69    3.90
  -2  -1   0 2869.01  150.58
   2   1   0 2873.21  151.68
  -3  -1   0    4.90    1.00
  -3  -1   0    3.50    1.00
  -3  -1   0    3.70    0.50
  -3  -1   0    5.00    1.20
  -3  -1   0    3.50    0.40
  -3   1   0    4.40    0.70
  -3   1   0    5.60    1.60
  -3   1   0    5.10    0.80
  -3   1   0    3.40    0.40
   3   1   0    3.70    0.60
  -4  -1   0  199.18    9.80
  -4  -1   0  215.08   10.70
  -4  -1   0  219.48   10.30
  -4  -1   0  192.58    9.80
  -4  -1   0  190.88   10.90
  -4  -1   0  197.48    9.90
  -4   1   0  202.18    9.70
  -4   1   0  215.98   11.00
  -4   1   0  188.48   10.90
  -4   1   0  203.08   10.00
  -4   1   0  216.68   10.00
  -5  -1   0    0.30    0.40
  -5  -1   0    0.80    0.40
  -5  -1   0    0.20    1.20
  -5  -1   0    0.10    0.70
  -5  -1   0    0.40    0.30
  -5  -1   0    0.40    0.90
  -5  -1   0    0.70    0.90
  -5   1   0    0.70    0.50
  -5   1   0   -0.40    1.20
  -5   1   0   -0.10    0.70
  -5   1   0    0.60    0.30
  -5   1   0    0.80    1.10
  -6  -1   0    6.10    0.90
  -6  -1   0    4.50    1.00
  -6  -1   0    6.70    1.00
  -6  -1   0    7.20    2.20
  -6   1   0    8.10    2.30
  -6   1   0    6.50    1.20
  -6   1   0    5.70    0.80
  -6   1   0    4.50    0.90
  -7  -1   0    1.80    0.60
  -7  -1   0    0.10    1.30
  -7  -1   0    1.50    0.40
  -7  -1   0    0.10    1.60
  -7  -1   0    1.00    0.60
  -7  -1   0    0.80    1.30
  -7  -1   0    1.80    1.40
  -7   1   0   -1.00    1.70
  -7   1   0    1.40    0.70
  -7   1   0    2.70    1.60
  -7   1   0    1.20    1.20
  -7   1   0   -0.10    1.10
  -7   1   0    0.90    1.30
  -7   1   0    0.10    1.00
  -7   1   0    2.00    0.50
  -8  -1   0   16.20    2.60
  -8  -1   0   21.70    2.80
  -8  -1   0   21.70    3.20
  -8   1   0   24.60    3.50
  -8   1   0   17.40    2.30
  -8   1   0   18.40    2.50
  -9  -1   0    1.00    1.60
  -9  -1   0   -1.30    2.00
  -9  -1   0   -1.30    1.60
  -9   1   0    2.00    2.00
  -9   1   0   -1.40    2.00
 -10  -1   0    8.70    2.90
 -10  -1   0    7.60    2.70
 -10   1   0    4.70    2.40
 -10   1   0    7.10    3.00
 -11  -1   0   -0.50    1.70
 -11   1   0   -0.20    1.80
 -11   1   0    0.10    2.00
   1  -2   0    4.40    0.30
  -1  -2   0    4.80    0.60
   1  -2   0    4.60    0.50
   1  -2   0    4.50    0.50
   1  -2   0    7.60    1.10
  -1  -2   0    4.00    0.40
  -1  -2   0    4.70    0.40
  -1  -2   0    4.70    0.60
  -1  -2   0    5.10    0.30
  -1  -2   0    7.20    1.00
  -1  -2   0    4.20    0.70
  -1   2   0    4.20    0.30
   1   2   0    4.60    0.60
  -1   2   0    4.30    0.50
  -1   2   0    4.50    0.40
  -1   2   0    4.40    0.50
   1   2   0    5.30    0.80
   1   2   0    4.90    0.80
  -1   2   0    5.20    0.90
   1   2   0    4.90    0.30
   1   2   0    4.70    0.60
   1   2   0    4.70    0.40
   1   2   0    4.60    0.50
  -1   2   0    5.20    0.50
  -2   2   0 3456.95  160.58
  -3  -2   0   15.60    1.10
  -3  -2   0   16.20    1.10
  -3  -2   0   15.10    1.40
  -3  -2   0   15.90    0.90
  -3  -2   0   14.10    1.40
  -3  -2   0   13.70    1.50
  -3  -2   0   13.00    1.40
  -3   2   0   14.90    1.20
   3   2   0   16.00    1.50
  -3   2   0   17.20    0.90
  -3   2   0   13.00    1.90
   3   2   0   16.90    1.60
   3   2   0   12.70    1.00
   3   2   0   16.70    1.20
  -4  -2   0 1686.73   80.19
  -4  -2   0 1722.63   80.09
  -4  -2   0 1650.83   80.69
  -4  -2   0 1669.43   80.29
  -4   2   0 1751.52   79.79
  -4   2   0 1800.52   80.89
  -5  -2   0   15.50    2.20
  -5  -2   0   12.40    0.90
  -5  -2   0   10.20    1.50
  -5  -2   0   11.10    1.10
  -5  -2   0   13.00    1.10
  -5  -2   0   12.10    1.70
  -5  -2   0   11.50    1.80
  -5  -2   0   12.10    1.90
  -5   2   0   13.20    0.90
  -5   2   0   19.60    3.30
  -5   2   0   13.50    2.00
  -5   2   0   12.10    1.20
  -5   2   0   13.80    1.40
  -6  -2   0  597.94   27.30
  -6  -2   0  567.14   27.70
  -6  -2   0  538.35   28.20
  -6  -2   0  616.04   28.50
  -6  -2   0  596.04   28.80
  -6  -2   0  579.44   28.30
  -6  -2   0  549.15   27.70
  -6  -2   0  584.84   29.20
  -6   2   0  617.64   27.90
  -6   2   0  579.84   27.40
  -6   2   0  628.04   29.50
  -6   2   0  594.44   27.90
  -6   2   0  556.94   27.40
  -6   2   0  593.54   29.40
  -6   2   0  574.94   28.70
  -7  -2   0    3.10    1.30
  -7  -2   0    3.50    0.80
  -7  -2   0    4.10    2.10
  -7  -2   0    4.10    1.80
  -7  -2   0    4.40    0.90
  -7  -2   0    4.80    1.70
  -7  -2   0    5.60    2.00
  -7   2   0    4.60    2.70
  -7   2   0    4.70    0.60
  -7   2   0    2.40    0.90
  -7   2   0    4.50    1.80
  -7   2   0    6.40    1.50
  -7   2   0    3.70    0.50
  -7   2   0    5.20    1.90
  -8  -2   0  108.49    6.50
  -8  -2   0  133.79    7.90
  -8  -2   0  132.39    8.20
  -8  -2   0  135.79    7.60
  -8  -2   0  127.29    8.60
  -8  -2   0  117.99    6.60
  -8   2   0  126.79    6.70
  -8   2   0  137.09    9.00
  -8   2   0  127.59    7.00
  -8   2   0  128.99    8.70
  -8   2   0  129.19    7.00
  -9  -2   0   -2.10    2.70
  -9  -2   0    0.40    1.60
  -9  -2   0    2.00    1.70
  -9  -2   0    1.90    0.60
  -9  -2   0   -1.50    1.90
  -9  -2   0    2.10    0.60
  -9   2   0    3.70    2.10
  -9   2   0    1.90    0.60
  -9   2   0    2.10    2.80
 -10  -2   0   50.29    5.10
 -10  -2   0   55.09    4.10
 -10  -2   0   48.60    4.30
 -10  -2   0   45.40    4.90
 -10   2   0   59.29    5.60
 -10   2   0   43.40    5.10
 -11  -2   0    0.30    1.80
 -11  -2   0    0.30    2.00
 -11   2   0   -1.50    1.50
 -11   2   0   -2.20    1.90
   0  -3   0    0.40    0.40
   0  -3   0    0.20    0.20
   0  -3   0    0.40    0.60
   0  -3   0    0.40    0.40
   0  -3   0    0.40    0.20
   0  -3   0    0.80    0.50
   0  -3   0    0.20    0.20
   0   3   0    0.20    0.20
   0   3   0    0.00    0.40
   0   3   0    0.10    0.20
   0   3   0    0.70    0.50
   0   3   0    0.20    0.40
   0   3   0    0.70    0.50
  -1  -3   0    1.20    0.60
  -1  -3   0    0.40    0.60
   1  -3   0    0.70    0.80
  -1  -3   0    0.70    0.60
   1  -3   0    0.80    0.20
   1  -3   0    1.50    0.50
   1  -3   0    1.00    0.50
  -1  -3   0    1.00    0.20
  -1  -3   0    0.90    0.30
  -1  -3   0    1.30    0.50
   1  -3   0    1.30    0.30
  -1   3   0    1.00    0.50
   1   3   0    0.90    0.30
  -1   3   0    0.70    0.20
  -1   3   0    0.80    0.20
   1   3   0    0.40    0.50
   1   3   0    0.80    0.60
  -1   3   0    2.10    0.50
   1   3   0    0.60    0.60
  -1   3   0    1.50    0.50
   1   3   0    0.90    0.50
  -1   3   0    0.80    0.80
   1   3   0    0.50    0.30
   1   3   0    0.70    0.20
  -2  -3   0 1086.69   51.29
  -2  -3   0 1128.99   51.19
  -2  -3   0 1123.79   51.29
  -2  -3   0 1046.90   50.99
  -2  -3   0 1060.99   51.19
  -2   3   0 1061.19   50.89
   2   3   0 1077.99   51.39
  -2   3   0 1134.39   50.89
   2   3   0 1104.89   51.09
  -2   3   0 1109.69   51.29
  -3  -3   0   62.19    3.60
  -3  -3   0   62.19    3.30
  -3  -3   0   61.49    3.80
  -3  -3   0   56.89    3.50
  -3  -3   0   61.99    3.70
  -3  -3   0   62.59    3.70
  -3  -3   0   57.39    3.30
  -3   3   0   61.69    3.80
  -3   3   0   61.69    3.10
   3   3   0   62.19    3.30
  -3   3   0   60.49    3.40
   3   3   0   66.69    3.90
   3   3   0   62.89    3.60
  -3   3   0   61.19    3.20
   3   3   0   63.59    3.50
  -4  -3   0   94.49    5.30
  -4  -3   0  105.79    5.50
  -4  -3   0  106.09    5.50
  -4  -3   0   82.29    4.80
  -4  -3   0   98.99    5.60
  -4  -3   0   86.39    5.60
  -4  -3   0   79.89    4.80
  -4   3   0   85.19    4.50
  -4   3   0   80.69    4.90
  -4   3   0  100.69    6.30
  -4   3   0   90.49    5.80
  -4   3   0   94.99    4.80
  -5  -3   0    2.20    0.70
  -5  -3   0    4.00    1.30
  -5  -3   0    3.70    0.80
  -5  -3   0    4.00    1.60
  -5  -3   0    2.80    1.20
  -5  -3   0    1.60    1.40
  -5   3   0    3.60    1.50
  -5   3   0    4.90    2.30
  -5   3   0    4.40    1.50
  -5   3   0    2.70    0.90
  -5   3   0    3.40    0.90
  -5   3   0    3.40    0.50
  -6  -3   0   49.00    4.20
  -6  -3   0   36.60    2.50
  -6  -3   0   37.90    2.60
  -6   3   0   38.70    2.80
  -6   3   0   32.20    4.50
  -6   3   0   44.40    4.20
  -7  -3   0   -0.80    1.50
  -7  -3   0    0.60    1.20
  -7  -3   0   -1.00    1.30
  -7  -3   0    0.80    0.50
  -7  -3   0   -0.30    1.60
  -7  -3   0    1.00    1.20
  -7   3   0    1.20    0.80
  -7   3   0    0.90    1.00
  -7   3   0    0.60    2.70
  -7   3   0    0.80    1.40
  -8  -3   0    7.00    1.20
  -8  -3   0    8.10    1.30
  -8  -3   0   12.60    3.10
  -8   3   0   10.70    1.40
  -8   3   0    9.60    2.90
  -9  -3   0    1.40    2.10
  -9  -3   0   -0.10    0.70
  -9  -3   0    2.70    2.10
  -9  -3   0    0.40    0.50
  -9  -3   0    0.60    1.60
  -9   3   0    0.50    1.70
  -9   3   0    2.80    2.80
  -9   3   0   -0.20    0.60
 -10  -3   0    5.70    2.20
 -10  -3   0    5.10    2.10
 -10   3   0   10.50    3.30
 -10   3   0    5.50    2.20
 -10   3   0    1.10    1.60
 -11  -3   0    1.00    2.00
 -11  -3   0   -0.40    1.90
 -11   3   0    1.00    2.10
 -11   3   0   -1.40    1.50
   0  -4   0  614.14   28.00
   0  -4   0  565.34   28.20
   0  -4   0  612.44   28.20
   0  -4   0  580.54   28.20
   0  -4   0  628.54   28.20
   0   4   0  600.44   28.10
   0   4   0  555.34   28.10
   0   4   0  623.54   28.10
  -1  -4   0  213.78   10.50
   1  -4   0  224.38   10.40
  -1  -4   0  214.98   10.70
  -1  -4   0  220.58   10.70
  -1  -4   0  211.88   10.80
  -1  -4   0  227.28   10.60
   1  -4   0  213.78   10.60
  -1  -4   0  219.18   10.80
  -1  -4   0  225.98   10.40
   1  -4   0  219.38   10.90
   1  -4   0  229.18   10.40
  -1   4   0  214.58   10.60
  -1   4   0  216.08   10.20
   1   4   0  197.88   10.60
  -1   4   0  216.48   10.40
  -1   4   0  207.78   10.80
   1   4   0  224.98   10.80
   1   4   0  216.68   10.30
   1   4   0  218.58   10.60
  -1   4   0  221.98   10.40
   1   4   0  222.78   10.50
   1   4   0  230.78   10.70
  -1   4   0  220.58   10.60
   1   4   0  223.08   10.80
  -1   4   0  213.48   10.60
   1   4   0  222.48   10.80
   2  -4   0 1339.87   64.59
  -2  -4   0 1400.46   65.19
   2  -4   0 1384.26   64.59
   2  -4   0 1415.26   65.19
  -2  -4   0 1444.96   65.19
  -2  -4   0 1410.76   65.09
  -2  -4   0 1357.26   64.79
  -2  -4   0 1378.56   65.09
   2   4   0 1452.45   65.19
  -2   4   0 1416.66   64.79
  -2   4   0 1375.76   64.79
   2   4   0 1372.96   65.19
   2   4   0 1353.76   64.79
  -2   4   0 1375.16   65.19
  -3  -4   0   99.49    5.40
  -3  -4   0  103.89    5.70
  -3  -4   0  102.09    5.80
  -3  -4   0  102.49    5.30
  -3  -4   0  103.59    5.30
  -3  -4   0  104.09    5.70
  -3  -4   0  105.59    5.70
  -3   4   0  103.79    5.50
   3   4   0  103.59    5.50
  -3   4   0   97.69    5.20
   3   4   0  105.49    5.30
  -3   4   0   98.99    5.80
   3   4   0  108.29    5.60
  -3   4   0  106.79    5.10
   3   4   0  104.89    5.90
  -4  -4   0 1391.16   63.09
  -4  -4   0 1270.77   62.69
  -4  -4   0 1371.36   62.99
  -4  -4   0 1258.97   62.89
  -4  -4   0 1275.27   63.29
  -4   4   0 1388.16   63.89
  -4   4   0 1344.87   62.69
  -4   4   0 1354.26   63.09
   4   4   0 1355.16   63.49
  -4   4   0 1343.97   62.19
  -4   4   0 1341.57   62.39
   4   4   0 1361.86   62.89
  -5  -4   0    3.60    1.30
  -5  -4   0    3.60    1.40
  -5  -4   0    2.40    0.70
  -5  -4   0    2.90    1.60
  -5  -4   0    3.80    1.40
  -5  -4   0    3.80    0.80
  -5  -4   0    2.10    1.40
  -5   4   0    3.70    0.90
  -5   4   0    1.80    0.80
  -5   4   0    4.40    1.70
  -5   4   0    3.20    2.20
  -5   4   0    2.80    0.50
  -6  -4   0  525.45   25.30
  -6  -4   0  533.35   25.10
  -6  -4   0  500.35   24.40
  -6  -4   0  454.85   24.80
  -6  -4   0  517.95   25.10
  -6  -4   0  472.85   24.40
  -6  -4   0  525.45   25.80
  -6   4   0  546.35   26.40
  -6   4   0  503.25   24.00
  -6   4   0  526.35   24.60
  -6   4   0  504.35   26.10
  -6   4   0  509.95   25.30
  -7  -4   0    5.60    2.00
  -7  -4   0    5.00    1.10
  -7  -4   0    2.70    2.10
  -7  -4   0    1.80    1.80
  -7  -4   0    5.40    1.80
  -7  -4   0    4.80    1.90
  -7  -4   0    4.80    1.00
  -7   4   0    4.70    2.60
  -7   4   0    9.70    2.70
  -7   4   0    5.20    1.30
  -8  -4   0  143.49    7.90
  -8  -4   0  165.28    9.10
  -8  -4   0  151.38    9.00
  -8  -4   0  161.48    9.90
  -8  -4   0  132.49    7.90
  -8  -4   0  149.09    9.30
  -8   4   0  167.18   10.60
  -8   4   0  148.89   10.00
  -8   4   0  150.68    8.10
  -9  -4   0    6.80    2.40
  -9  -4   0    3.40    0.80
  -9  -4   0    5.10    1.00
  -9  -4   0    8.80    3.00
  -9   4   0    6.40    1.30
  -9   4   0    5.90    3.10
  -9   4   0    3.40    2.10
 -10  -4   0   41.00    4.50
 -10  -4   0   52.59    4.20
 -10  -4   0   38.70    4.40
 -10  -4   0   37.50    2.50
 -10   4   0   45.70    5.00
 -10   4   0   44.30    5.20
   0  -5   0    2.40    0.90
   0  -5   0    2.70    0.80
   0  -5   0    1.60    0.60
   0  -5   0    2.40    0.50
   0  -5   0    4.00    1.00
   0  -5   0    2.20    0.50
   0  -5   0    1.40    0.40
   0   5   0    3.60    0.90
   0   5   0    2.20    0.60
   0   5   0    1.20    0.40
   0   5   0    2.10    0.50
   0   5   0    3.20    1.00
   0   5   0    2.60    0.90
   0   5   0    3.40    0.60
  -1  -5   0  785.82   35.70
  -1  -5   0  742.13   35.80
   1  -5   0  725.33   35.60
  -1  -5   0  759.32   35.80
   1  -5   0  748.73   35.90
  -1  -5   0  767.62   35.40
  -1  -5   0  773.72   35.80
  -1   5   0  755.12   35.70
   1   5   0  753.82   35.80
   1   5   0  775.02   35.90
   1   5   0  756.12   35.50
  -1   5   0  791.12   35.60
  -1   5   0  743.43   35.80
   1   5   0  771.72   35.80
  -1   5   0  753.62   35.60
  -1   5   0  746.03   35.40
   1   5   0  742.93   35.70
  -1   5   0  741.13   35.10
   2  -5   0   50.69    2.80
   2  -5   0   51.49    2.70
  -2  -5   0   49.70    3.00
   2  -5   0   49.10    2.70
  -2  -5   0   52.39    3.30
  -2  -5   0   50.29    2.90
  -2  -5   0   53.49    3.40
  -2  -5   0   55.49    3.50
   2  -5   0   53.69    2.90
   2  -5   0   52.09    3.50
  -2  -5   0   53.59    3.30
  -2  -5   0   52.49    2.60
   2   5   0   47.00    2.90
  -2   5   0   49.10    2.60
   2   5   0   55.09    3.00
  -2   5   0   51.99    2.80
   2   5   0   53.79    3.00
   2   5   0   51.59    3.40
  -2   5   0   51.99    3.40
  -2   5   0   51.29    3.00
   2   5   0   53.19    2.60
   2   5   0   52.79    3.40
   2   5   0   52.79    3.30
  -2   5   0   52.29    2.80
  -2   5   0   53.39    3.10
  -2   5   0   52.29    3.00
   2   5   0   53.39    3.40
  -3  -5   0    9.40    1.40
   3  -5   0   11.00    0.70
  -3  -5   0   12.30    1.50
  -3  -5   0   10.60    1.40
  -3  -5   0    9.40    1.20
  -3  -5   0   12.00    1.90
  -3  -5   0   10.80    1.10
   3  -5   0   10.90    0.70
  -3  -5   0   10.90    1.00
   3   5   0   10.90    1.00
  -3   5   0   12.80    1.20
  -3   5   0   11.90    1.70
  -3   5   0   12.30    0.80
  -3   5   0   10.80    1.20
   3   5   0   10.00    1.60
   3   5   0    9.70    1.40
   3   5   0   11.30    1.20
  -4  -5   0    1.90    0.80
  -4  -5   0    8.30    2.00
  -4  -5   0    2.60    0.80
  -4  -5   0    5.60    1.70
   4   5   0    1.50    0.60
   4   5   0    2.90    1.20
  -4   5   0    7.50    2.40
   4   5   0    2.60    1.20
   4   5   0    3.80    1.60
  -4   5   0    4.30    1.10
  -4   5   0    1.50    0.50
  -4   5   0    3.00    1.00
  -5  -5   0    3.60    1.40
  -5  -5   0    4.70    1.60
  -5  -5   0    3.90    1.50
  -5  -5   0    2.30    0.70
  -5  -5   0    3.80    0.90
  -5  -5   0    1.00    1.40
  -5  -5   0    3.80    1.30
  -5   5   0    5.30    1.70
  -5   5   0    3.70    2.60
  -5   5   0    3.10    0.90
   5   5   0    2.20    0.60
  -5   5   0    3.30    0.90
  -5   5   0    3.40    0.50
  -6  -5   0   35.00    3.60
  -6  -5   0   41.30    3.80
  -6  -5   0   43.10    3.40
  -6  -5   0   34.30    3.20
  -6  -5   0   26.70    2.40
  -6   5   0   39.80    2.80
  -6   5   0   39.00    3.80
  -6   5   0   45.30    5.00
  -6   5   0   27.10    2.70
  -7  -5   0    4.50    1.10
  -7  -5   0    3.80    1.70
  -7  -5   0    5.90    2.00
  -7  -5   0    4.60    2.50
  -7  -5   0    5.00    1.90
  -7  -5   0    5.10    1.20
  -7  -5   0    4.00    2.10
  -7   5   0    5.20    1.40
  -7   5   0    4.40    2.00
  -7   5   0    7.90    3.10
  -7   5   0    8.00    2.10
  -8  -5   0   13.10    2.90
  -8  -5   0   10.40    1.30
  -8  -5   0   11.70    1.50
  -8   5   0   13.20    3.20
  -8   5   0   12.60    1.60
  -9  -5   0    2.20    2.50
  -9  -5   0    4.20    1.00
  -9  -5   0    5.50    2.30
  -9  -5   0    4.30    1.10
  -9  -5   0    4.60    2.50
  -9   5   0    5.10    2.50
  -9   5   0    3.40    2.80
 -10  -5   0    5.60    2.40
 -10  -5   0    8.20    2.80
 -10   5   0    9.50    3.30
 -10   5   0    2.00    2.00
   0  -6   0  475.55   25.10
   0  -6   0  548.95   25.20
   0  -6   0  509.65   25.60
   0  -6   0  551.14   25.20
   0  -6   0  570.74   25.60
   0  -6   0  532.95   25.50
   0  -6   0  549.05   25.50
   0   6   0  518.75   25.40
   0   6   0  542.85   25.50
   0   6   0  530.85   25.50
   0   6   0  511.45   25.10
   0   6   0  547.05   25.60
   0   6   0  540.95   25.20
   1  -6   0   17.10    1.90
  -1  -6   0   14.20    1.20
  -1  -6   0   16.10    1.10
  -1  -6   0   15.20    1.70
   1  -6   0   15.70    0.80
   1  -6   0   14.70    1.50
  -1  -6   0   14.20    1.20
   1  -6   0   15.10    1.20
  -1  -6   0   16.30    1.50
   1  -6   0   15.30    1.50
  -1  -6   0   13.90    1.60
   1   6   0   16.60    1.20
   1   6   0   14.70    1.10
   1   6   0   14.50    1.20
  -1   6   0   13.80    1.10
   1   6   0   13.90    1.60
   1   6   0   15.60    1.70
  -1   6   0   13.70    1.10
  -1   6   0   13.50    1.50
   1   6   0   15.20    1.70
  -1   6   0   15.90    1.30
  -1   6   0   15.10    1.50
  -1   6   0   15.70    1.70
  -2  -6   0 1348.47   63.39
   2  -6   0 1299.97   63.69
  -2  -6   0 1316.67   64.09
  -2  -6   0 1372.46   64.19
  -2  -6   0 1364.16   64.29
   2  -6   0 1375.86   63.69
  -2  -6   0 1372.66   64.09
   2   6   0 1365.06   63.79
   2   6   0 1392.06   64.19
   2   6   0 1392.46   64.29
  -2   6   0 1356.96   63.79
  -2   6   0 1419.56   63.89
   2   6   0 1430.26   64.19
   2   6   0 1382.46   64.19
  -2   6   0 1294.87   64.09
  -3  -6   0   69.49    4.40
  -3  -6   0   68.29    4.30
  -3  -6   0   74.69    4.50
   3  -6   0   74.29    3.60
  -3  -6   0   69.69    4.00
  -3  -6   0   67.29    4.00
  -3  -6   0   70.19    4.50
  -3  -6   0   71.19    4.10
   3   6   0   75.99    4.60
   3   6   0   69.99    3.90
  -3   6   0   70.69    3.70
  -3   6   0   67.99    4.10
  -3   6   0   70.99    4.50
  -3   6   0   71.39    4.00
   3   6   0   74.79    4.10
  -3   6   0   74.89    4.10
  -3   6   0   67.89    3.70
  -4  -6   0  777.32   37.00
  -4  -6   0  746.33   36.30
  -4  -6   0  752.22   36.30
  -4  -6   0  713.23   36.60
  -4  -6   0  783.62   37.00
  -4  -6   0  792.72   36.90
  -4  -6   0  749.92   36.30
   4   6   0  768.32   36.40
   4   6   0  752.92   36.20
   4   6   0  781.92   36.60
  -4   6   0  781.92   36.50
  -4   6   0  789.62   36.20
   4   6   0  783.72   37.20
  -4   6   0  768.02   36.80
  -4   6   0  769.02   35.90
  -5  -6   0   -0.40    0.40
  -5  -6   0   -0.20    1.00
  -5  -6   0    0.00    0.30
  -5  -6   0    0.50    1.00
  -5  -6   0    0.90    1.40
  -5  -6   0    0.80    1.00
  -5  -6   0   -0.20    1.80
  -5   6   0    0.30    0.70
  -5   6   0   -2.50    1.80
  -5   6   0    0.10    1.20
   5   6   0    0.30    0.40
  -5   6   0    0.10    0.30
  -5   6   0    0.30    0.80
   5   6   0    0.10    0.80
  -6  -6   0  252.77   13.60
  -6  -6   0  287.97   14.70
  -6  -6   0  267.57   13.90
  -6  -6   0  277.97   13.90
  -6  -6   0  236.18   14.00
  -6  -6   0  276.97   14.40
  -6   6   0  277.67   13.90
  -6   6   0  288.37   13.50
  -6   6   0  286.77   14.30
  -7  -6   0   22.80    4.30
  -7  -6   0   20.90    2.40
  -7  -6   0   21.20    2.80
  -7  -6   0   17.40    1.80
  -7  -6   0   18.00    1.90
  -7  -6   0   21.30    3.20
  -7  -6   0   19.90    3.10
  -7   6   0   22.20    2.70
  -7   6   0   20.70    3.00
  -7   6   0   17.70    2.10
  -7   6   0   26.90    5.50
  -8  -6   0  122.09    7.20
  -8  -6   0  139.99    8.70
  -8  -6   0  111.49    7.20
  -8  -6   0  135.09    8.90
  -8  -6   0  146.19    8.60
  -8   6   0  132.59    9.30
  -8   6   0  148.59   10.30
  -8   6   0  140.49    7.60
  -9  -6   0    9.30    2.70
  -9  -6   0   11.90    3.30
  -9  -6   0   10.30    1.40
  -9  -6   0   16.70    3.60
  -9   6   0   10.10    1.90
  -9   6   0   11.60    4.00
  -9   6   0   11.40    3.30
 -10  -6   0   29.10    3.90
 -10  -6   0   37.00    4.10
 -10  -6   0   28.30    2.30
 -10   6   0   30.10    3.30
 -10   6   0   36.90    4.50
 -10   6   0   31.00    2.60
 -10   6   0   36.70    6.30
   0  -7   0    2.50    1.10
   0  -7   0    1.50    1.00
   0  -7   0    0.90    0.40
   0  -7   0    1.80    0.50
   0  -7   0    1.10    0.50
   0  -7   0    1.20    1.10
   0   7   0    1.70    0.90
   0   7   0    2.00    1.00
   0   7   0    1.60    0.90
   0   7   0    1.60    0.60
   0   7   0    0.80    0.40
   0   7   0    1.50    1.10
   0   7   0    0.80    0.40
   1  -7   0  104.39    5.10
   1  -7   0  102.09    5.10
  -1  -7   0   96.09    5.60
  -1  -7   0  100.79    5.00
   1  -7   0   95.79    5.40
  -1  -7   0   95.89    5.20
   1  -7   0   95.89    5.40
   1  -7   0   99.29    5.80
  -1  -7   0   94.29    5.60
  -1  -7   0   96.39    5.20
   1  -7   0  100.79    4.70
  -1  -7   0  100.59    5.50
  -1  -7   0   93.09    5.60
   1   7   0  101.89    5.20
  -1   7   0   98.09    5.20
   1   7   0   97.89    5.70
  -1   7   0  100.49    5.10
   1   7   0  100.39    5.00
   1   7   0  100.09    5.20
   1   7   0   95.39    5.60
   1   7   0   96.99    5.40
  -1   7   0   96.19    5.60
  -1   7   0   91.59    5.40
  -1   7   0   93.99    5.50
  -1   7   0  108.19    5.20
  -2  -7   0    0.50    1.30
  -2  -7   0   -0.80    1.00
   2  -7   0    1.50    1.40
   2  -7   0    1.00    0.40
  -2  -7   0    1.90    1.30
  -2  -7   0    1.10    0.70
  -2  -7   0   -0.50    0.50
   2  -7   0    0.10    0.70
  -2  -7   0   -0.40    0.40
   2  -7   0    1.00    0.40
   2  -7   0    0.60    0.80
   2   7   0   -0.40    1.00
   2   7   0    1.90    1.30
  -2   7   0    1.00    0.90
   2   7   0    0.00    0.40
  -2   7   0    0.20    0.30
  -2   7   0    0.00    0.70
  -2   7   0    1.20    1.00
  -2   7   0    0.90    0.30
   2   7   0   -0.30    0.40
   2   7   0   -0.40    0.50
  -2   7   0    2.30    1.40
  -2   7   0    0.30    0.40
   2   7   0    2.50    1.00
   2   7   0    0.00    1.20
   2   7   0    1.20    0.70
  -3  -7   0   14.00    1.30
  -3  -7   0   14.00    1.80
  -3  -7   0   14.80    1.40
   3  -7   0   12.10    1.10
  -3  -7   0   14.70    1.90
  -3  -7   0   15.00    2.00
  -3  -7   0   15.00    1.70
   3  -7   0   15.30    1.00
   3   7   0   14.70    1.70
  -3   7   0   15.50    1.50
   3   7   0   15.90    1.80
  -3   7   0   13.90    1.50
   3   7   0   14.50    0.90
  -3   7   0   14.40    2.00
   3   7   0   13.10    2.00
  -3   7   0   18.20    1.70
   3   7   0   14.80    1.30
  -3   7   0   14.50    1.00
   3   7   0   14.80    1.50
  -3   7   0   15.50    1.10
  -4  -7   0    4.50    1.40
  -4  -7   0    5.80    1.60
  -4  -7   0    3.90    1.70
  -4  -7   0    4.90    1.00
  -4  -7   0    5.40    2.10
  -4  -7   0    2.20    0.90
   4   7   0    4.50    1.60
  -4   7   0    2.60    0.60
  -4   7   0    1.70    1.00
  -4   7   0    2.30    1.00
   4   7   0    4.70    1.30
  -5  -7   0   53.59    3.50
  -5  -7   0   49.99    4.00
  -5  -7   0   54.09    4.20
  -5  -7   0   55.19    4.40
  -5  -7   0   54.99    3.50
  -5  -7   0   55.29    4.30
  -5  -7   0   55.69    3.60
  -5   7   0   57.19    3.50
  -5   7   0   55.39    3.00
   5   7   0   53.39    4.20
  -5   7   0   53.19    3.70
   5   7   0   56.79    4.30
  -5   7   0   60.69    4.20
  -5   7   0   57.39    5.30
   5   7   0   56.29    3.30
  -6  -7   0   19.80    2.70
  -6  -7   0   16.40    2.50
  -6  -7   0   12.30    1.60
  -6  -7   0   11.50    1.40
  -6   7   0   17.10    4.30
  -6   7   0   12.00    1.00
  -6   7   0   14.50    1.90
  -7  -7   0   43.30    4.10
  -7  -7   0   39.60    3.00
  -7  -7   0   44.00    4.30
  -7  -7   0   36.20    3.90
  -7   7   0   39.20    3.20
  -7   7   0   46.20    3.70
  -7   7   0   33.50    2.90
  -7   7   0   43.30    5.20
  -8  -7   0    9.60    2.80
  -8  -7   0    7.00    1.50
  -8  -7   0   11.20    3.10
  -8  -7   0    4.90    1.30
  -8   7   0    8.10    1.70
  -8   7   0   15.20    3.90
  -9  -7   0    2.90    2.60
  -9  -7   0    6.60    2.90
  -9  -7   0    6.50    1.50
  -9  -7   0    8.10    2.60
  -9   7   0    8.90    1.90
  -9   7   0    5.40    2.10
  -9   7   0   11.00    3.40
  -9   7   0    5.50    3.60
 -10  -7   0    1.90    1.90
 -10  -7   0    7.70    2.80
 -10   7   0    2.50    1.10
 -10   7   0    3.10    2.40
 -10   7   0    0.80    1.40
 -10   7   0    8.60    3.40
   0  -8   0  421.96   19.80
   0  -8   0  422.26   20.20
   0  -8   0  433.16   19.80
   0  -8   0  410.06   20.40
   0  -8   0  422.66   19.60
   0  -8   0  405.26   20.20
   0   8   0  391.96   20.20
   0   8   0  418.26   20.10
   0   8   0  398.76   19.80
   0   8   0  425.16   20.30
   0   8   0  398.56   20.30
   0   8   0  415.06   19.80
   0   8   0  405.06   19.80
   1  -8   0   10.40    2.10
   1  -8   0    6.30    0.90
   1  -8   0    6.90    0.80
   1  -8   0    7.20    0.60
  -1  -8   0    8.40    1.80
  -1  -8   0    7.00    0.90
  -1  -8   0    9.80    1.80
   1  -8   0    6.80    1.50
  -1  -8   0    7.00    0.80
   1  -8   0    7.80    1.50
  -1  -8   0   10.20    1.80
  -1  -8   0    7.70    1.70
  -1  -8   0    6.30    1.00
   1   8   0    7.40    1.10
   1   8   0    7.50    1.90
   1   8   0    7.70    1.10
   1   8   0    6.10    0.80
   1   8   0    7.90    1.70
   1   8   0    8.10    1.40
  -1   8   0    6.90    0.90
  -1   8   0    8.50    1.60
  -1   8   0    6.10    0.90
   1   8   0    6.70    1.60
  -1   8   0    9.80    1.60
  -1   8   0    7.50    1.60
  -1   8   0    7.50    1.00
  -1   8   0    7.40    1.50
  -2  -8   0  803.52   38.60
  -2  -8   0  796.62   38.20
   2  -8   0  818.62   38.10
  -2  -8   0  808.12   38.70
   2  -8   0  806.52   39.00
   2  -8   0  781.82   38.20
  -2  -8   0  814.82   38.20
   2  -8   0  803.82   37.90
  -2  -8   0  801.12   38.80
   2  -8   0  795.12   38.20
  -2  -8   0  832.72   38.60
  -2   8   0  814.62   38.40
   2   8   0  811.82   38.30
  -2   8   0  812.42   38.00
  -2   8   0  797.02   38.30
   2   8   0  792.32   38.60
   2   8   0  836.02   38.80
  -2   8   0  805.72   38.30
   2   8   0  804.72   38.60
  -2   8   0  792.62   38.60
   2   8   0  810.92   37.80
   2   8   0  804.82   38.70
   2   8   0  828.42   38.20
   3  -8   0    1.90    0.70
  -3  -8   0    1.40    0.60
  -3  -8   0    2.60    1.30
   3  -8   0    2.50    0.50
   3  -8   0    2.60    0.80
  -3  -8   0    2.10    1.30
   3  -8   0    2.10    0.50
  -3  -8   0    2.00    1.10
  -3  -8   0    1.80    0.60
   3  -8   0    1.40    1.30
  -3  -8   0    0.50    1.30
   3   8   0    3.40    0.70
  -3   8   0    1.70    0.50
  -3   8   0    3.30    1.50
  -3   8   0    2.70    0.50
  -3   8   0    3.40    1.20
   3   8   0    2.80    1.60
   3   8   0    2.30    0.80
  -3   8   0    1.70    0.70
   3   8   0    1.40    1.10
  -3   8   0    1.40    0.90
   3   8   0    2.60    0.80
   3   8   0    1.00    1.00
   3   8   0    0.70    0.90
   4  -8   0  403.16   17.90
  -4  -8   0  369.46   18.70
  -4  -8   0  387.36   19.50
  -4  -8   0  349.77   19.00
  -4  -8   0  384.96   19.40
  -4  -8   0  385.36   19.30
  -4  -8   0  384.86   18.70
   4  -8   0  383.06   17.90
  -4   8   0  383.66   19.20
  -4   8   0  386.46   18.20
   4   8   0  387.86   18.60
   4   8   0  367.76   18.60
  -4   8   0  388.76   18.60
  -4   8   0  360.26   18.10
  -4   8   0  405.56   18.90
   4   8   0  383.16   19.50
  -5  -8   0   24.90    2.80
  -5  -8   0   22.10    2.70
  -5  -8   0   26.50    3.30
  -5  -8   0   23.80    3.10
  -5  -8   0   26.40    2.20
  -5  -8   0   25.20    2.10
  -5   8   0   29.40    2.40
  -5   8   0   29.40    3.00
  -5   8   0   23.30    1.80
  -5   8   0   28.60    2.40
  -5   8   0   24.30    1.70
   5   8   0   20.40    2.50
  -5   8   0   30.10    5.00
   5   8   0   27.70    2.00
   5   8   0   25.70    2.70
  -6  -8   0  156.98    9.60
  -6  -8   0  163.48    8.60
  -6  -8   0  169.38    9.60
  -6  -8   0  162.38    9.50
  -6  -8   0  138.79    8.40
   6   8   0  156.38    8.90
  -6   8   0  168.68    8.40
  -6   8   0  172.68    9.20
  -6   8   0  160.38    9.30
  -6   8   0  152.38    7.80
  -6   8   0  167.88   11.00
  -6   8   0  136.79    8.20
  -7  -8   0   22.90    3.80
  -7  -8   0   18.60    2.00
  -7  -8   0   17.40    2.70
  -7  -8   0   20.40    3.20
  -7  -8   0   14.50    1.80
  -7  -8   0   15.70    3.00
  -7   8   0   15.70    1.80
  -7   8   0   16.60    1.10
  -7   8   0   23.20    4.90
  -7   8   0   24.20    3.00
  -7   8   0   20.90    2.10
  -7   8   0   16.60    2.10
  -8  -8   0   84.49    5.80
  -8  -8   0  107.99    7.50
  -8  -8   0  100.29    7.20
  -8  -8   0   97.39    5.90
  -8  -8   0   88.89    8.10
  -8   8   0  100.09    7.80
  -8   8   0  104.59    6.20
  -8   8   0  114.49    8.90
  -9  -8   0    3.90    1.10
  -9  -8   0    5.60    2.50
  -9  -8   0    5.40    2.70
  -9  -8   0    5.20    2.70
  -9   8   0   -0.40    2.60
  -9   8   0    3.50    2.30
  -9   8   0    3.50    1.60
  -9   8   0    4.70    1.60
 -10  -8   0   24.20    4.60
 -10  -8   0   19.80    2.00
 -10  -8   0   20.90    4.10
 -10  -8   0   29.20    4.20
 -10   8   0   18.70    2.10
 -10   8   0   20.70    2.60
 -10   8   0   22.50    5.00
 -10   8   0   19.10    4.50
   0  -9   0   -1.20    1.10
   0  -9   0   -1.10    0.90
   0  -9   0    0.40    0.40
   0  -9   0   -1.60    1.10
   0  -9   0    0.20    0.60
   0  -9   0   -0.10    0.40
   0   9   0    1.20    0.70
   0   9   0   -1.30    1.10
   0   9   0   -0.80    0.40
   0   9   0   -0.70    0.40
   0   9   0   -0.30    0.40
  -1  -9   0   55.19    3.40
   1  -9   0   57.49    2.80
   1  -9   0   51.59    3.60
  -1  -9   0   59.79    3.40
  -1  -9   0   54.69    3.70
   1  -9   0   57.99    3.30
  -1  -9   0   56.89    4.00
   1  -9   0   51.19    3.60
  -1  -9   0   55.19    4.00
   1  -9   0   59.59    4.30
   1  -9   0   57.39    3.30
  -1  -9   0   53.09    3.90
   1   9   0   50.79    3.90
  -1   9   0   50.89    3.90
   1   9   0   58.69    3.40
  -1   9   0   52.89    3.80
  -1   9   0   52.29    3.70
  -1   9   0   54.79    3.60
  -1   9   0   59.29    3.40
   1   9   0   57.69    3.20
   1   9   0   51.89    3.90
  -1   9   0   58.79    3.30
   1   9   0   53.39    3.30
   1   9   0   57.59    3.70
   1   9   0   48.70    3.80
  -2  -9   0    1.00    1.30
  -2  -9   0    2.30    0.90
  -2  -9   0   -0.30    1.40
  -2  -9   0    1.80    1.40
   2  -9   0    0.80    1.00
   2  -9   0    0.60    0.40
   2  -9   0    0.30    1.00
   2  -9   0    0.70    0.50
  -2  -9   0    0.10    0.70
  -2  -9   0    0.70    0.60
   2  -9   0    0.70    1.60
   2   9   0   -0.40    1.30
   2   9   0    2.10    1.50
  -2   9   0    0.00    1.50
   2   9   0   -1.40    1.30
  -2   9   0   -0.10    0.50
   2   9   0    1.00    1.70
  -2   9   0    0.80    0.50
   2   9   0    0.00    0.60
  -2   9   0   -0.60    1.10
  -2   9   0    1.00    1.20
   2   9   0    0.80    0.50
   2   9   0   -0.30    0.60
  -2   9   0   -1.20    0.80
   2   9   0    3.50    1.10
   3  -9   0   46.50    3.00
   3  -9   0   51.89    3.10
  -3  -9   0   49.60    3.90
   3  -9   0   52.09    2.90
   3  -9   0   50.79    2.90
  -3  -9   0   49.60    4.00
  -3  -9   0   55.59    3.40
  -3  -9   0   46.40    3.70
  -3  -9   0   50.69    3.70
  -3  -9   0   45.30    3.20
   3  -9   0   51.09    4.20
   3   9   0   53.39    3.30
  -3   9   0   51.99    3.50
  -3   9   0   50.99    3.40
   3   9   0   51.99    3.90
  -3   9   0   49.99    2.60
   3   9   0   48.90    3.40
  -3   9   0   56.09    3.50
   3   9   0   53.79    2.70
  -3   9   0   51.09    4.00
  -3   9   0   49.70    3.00
   3   9   0   50.89    4.10
  -3   9   0   55.79    3.10
   3   9   0   48.80    3.70
   3   9   0   48.70    3.20
  -4  -9   0   10.90    1.40
  -4  -9   0   14.50    2.40
   4  -9   0   12.60    0.90
  -4  -9   0   15.10    2.90
   4  -9   0   12.60    1.00
  -4  -9   0   18.30    3.10
  -4  -9   0   17.30    2.20
  -4  -9   0   11.90    1.60
  -4   9   0   11.20    1.00
   4   9   0   11.90    2.60
  -4   9   0   20.60    2.90
  -4   9   0   10.90    1.10
  -4   9   0   13.90    2.20
   4   9   0   10.70    1.40
  -5  -9   0   96.89    6.50
  -5  -9   0   87.29    5.50
  -5  -9   0   91.59    5.50
  -5  -9   0  102.99    6.60
  -5  -9   0   96.89    6.20
  -5  -9   0   81.09    6.50
  -5   9   0   95.39    5.70
   5   9   0   91.29    7.00
  -5   9   0   91.39    4.90
  -5   9   0   97.59    7.50
   5   9   0   94.79    5.40
  -5   9   0  106.09    6.30
  -5   9   0   99.99    5.50
  -5   9   0   85.09    4.90
   5   9   0   90.39    5.90
  -6  -9   0    2.80    1.10
  -6  -9   0    4.40    2.00
  -6  -9   0    2.20    0.90
  -6  -9   0    6.70    2.20
  -6  -9   0    6.40    2.50
  -6  -9   0    1.60    2.10
  -6   9   0    3.50    0.90
  -6   9   0    9.40    4.00
   6   9   0    2.10    0.70
  -6   9   0    3.30    0.70
  -6   9   0    2.50    1.20
  -7  -9   0   35.30    3.80
  -7  -9   0   28.10    2.70
  -7  -9   0   30.10    2.70
  -7  -9   0   28.40    4.00
  -7  -9   0   29.30    3.80
  -7  -9   0   25.50    4.60
  -7   9   0   35.50    5.20
  -7   9   0   32.80    1.90
  -7   9   0   35.60    2.80
  -7   9   0   36.10    3.60
  -7   9   0   33.90    3.10
  -8  -9   0   11.30    2.80
  -8  -9   0    3.90    1.20
  -8  -9   0    2.40    1.20
  -8  -9   0    9.20    2.60
  -8   9   0   16.60    4.90
  -8   9   0    6.60    2.30
  -8   9   0    5.70    1.70
  -9  -9   0    7.10    1.60
  -9  -9   0    9.60    3.30
  -9  -9   0    9.90    4.00
  -9  -9   0    5.60    2.90
  -9   9   0    6.10    1.60
  -9   9   0    6.10    1.80
  -9   9   0    7.20    3.90
 -10  -9   0    2.00    2.00
 -10  -9   0    1.70    2.10
 -10  -9   0    0.40    0.80
 -10  -9   0    1.60    2.90
 -10   9   0    6.60    3.50
 -10   9   0    0.20    1.10
 -10   9   0   -0.80    2.00
 -10   9   0    2.10    1.40
   0 -10   0  209.28   11.10
   0 -10   0  213.98   10.60
   0 -10   0  203.68   11.30
   0 -10   0  218.38   10.60
   0 -10   0  205.18   11.10
   0 -10   0  218.58   10.30
   0  10   0  197.08   11.20
   0  10   0  217.78   10.60
   0  10   0  216.88   10.60
   0  10   0  210.08   11.20
   0  10   0  207.18   10.90
   0  10   0  207.28   10.60
   0  10   0  206.08   11.40
  -1 -10   0    5.30    1.10
  -1 -10   0    3.00    1.50
   1 -10   0    3.20    0.50
  -1 -10   0    1.40    1.30
   1 -10   0    2.40    1.30
   1 -10   0    4.70    1.00
  -1 -10   0    3.60    1.50
  -1 -10   0    2.20    0.80
   1 -10   0    2.60    1.20
   1 -10   0    4.90    2.00
  -1 -10   0    3.30    1.70
   1 -10   0    3.80    0.90
   1  10   0    4.00    1.80
   1  10   0    4.00    1.00
  -1  10   0    3.00    0.90
  -1  10   0    1.20    1.30
   1  10   0    5.60    1.00
  -1  10   0    4.20    0.90
  -1  10   0    3.40    0.80
   1  10   0    5.30    1.40
  -1  10   0    3.80    1.80
  -1  10   0    2.80    1.40
   1  10   0    1.20    1.50
   1  10   0    4.50    1.00
   1  10   0    1.80    1.30
  -1  10   0    3.10    1.30
  -2 -10   0  415.06   20.70
  -2 -10   0  401.56   21.00
  -2 -10   0  416.26   20.40
  -2 -10   0  422.26   21.10
  -2 -10   0  415.16   20.40
   2 -10   0  430.86   20.10
  -2 -10   0  404.66   20.90
   2 -10   0  407.26   20.50
   2 -10   0  420.06   20.10
   2 -10   0  417.76   21.40
   2  10   0  408.16   20.80
   2  10   0  423.66   20.00
   2  10   0  413.06   21.00
  -2  10   0  423.36   20.80
  -2  10   0  446.16   20.30
   2  10   0  423.16   21.10
   2  10   0  420.46   20.60
   2  10   0  427.56   20.40
  -2  10   0  405.46   20.90
   2  10   0  427.66   21.10
  -2  10   0  420.46   20.70
   2  10   0  420.86   20.40
  -2  10   0  413.16   20.50
  -2  10   0  422.96   20.20
   3 -10   0   22.20    1.60
   3 -10   0   25.40    3.10
  -3 -10   0   15.80    2.50
  -3 -10   0   19.20    2.90
  -3 -10   0   23.40    2.40
   3 -10   0   22.70    2.00
   3 -10   0   20.60    1.50
  -3 -10   0   21.10    2.00
  -3 -10   0   20.50    2.60
  -3 -10   0   21.90    1.90
   3 -10   0   21.60    1.90
  -3  10   0   20.90    1.60
   3  10   0   20.80    2.30
  -3  10   0   22.20    2.80
   3  10   0   21.50    2.10
   3  10   0   20.60    2.90
  -3  10   0   21.60    2.40
   3  10   0   21.50    1.90
  -3  10   0   24.20    1.80
  -3  10   0   20.20    2.00
  -3  10   0   22.60    2.30
   3  10   0   20.90    1.40
   3  10   0   18.00    2.60
   3  10   0   18.30    2.30
  -4 -10   0  317.37   16.20
  -4 -10   0  292.87   15.30
   4 -10   0  302.77   14.60
  -4 -10   0  312.97   15.90
  -4 -10   0  272.97   15.90
  -4 -10   0  298.07   16.10
  -4 -10   0  316.47   15.40
  -4  10   0  312.97   15.40
   4  10   0  310.27   15.90
  -4  10   0  325.67   15.60
  -4  10   0  286.57   14.40
   4  10   0  295.47   16.10
  -4  10   0  300.17   14.80
   4  10   0  329.57   15.30
  -4  10   0  302.77   15.90
  -5 -10   0   52.59    4.50
  -5 -10   0   54.79    4.90
  -5 -10   0   59.39    4.00
  -5 -10   0   55.39    3.90
  -5 -10   0   58.79    5.20
   5  10   0   63.79    4.50
  -5  10   0   65.49    4.20
   5  10   0   56.09    3.80
  -5  10   0   55.29    3.40
  -5  10   0   67.39    4.90
  -5  10   0   66.69    4.70
  -6 -10   0  140.39    8.30
  -6 -10   0  127.19    7.40
  -6 -10   0  114.49    8.00
  -6 -10   0  129.49    8.70
  -6 -10   0  138.09    8.60
  -6 -10   0  117.89    7.30
  -6  10   0  113.69    6.70
  -6  10   0  132.89    9.80
  -6  10   0  147.79    7.80
  -6  10   0  145.09    8.10
  -6  10   0  135.09    7.40
   6  10   0  134.09    7.10
  -6  10   0  117.29    6.60
  -7 -10   0   13.00    2.90
  -7 -10   0   12.20    2.00
  -7 -10   0    8.10    3.00
  -7 -10   0   10.70    3.50
  -7 -10   0    9.00    1.80
  -7  10   0   13.00    3.00
  -7  10   0   16.60    4.80
  -7  10   0   12.70    2.10
  -7  10   0   15.10    2.70
  -7  10   0    7.00    1.40
  -7  10   0    9.60    0.90
  -8 -10   0   74.29    5.90
  -8 -10   0   69.19    4.80
  -8 -10   0   73.69    8.80
  -8 -10   0   59.29    6.10
  -8  10   0   65.79    6.30
  -8  10   0   75.89    5.20
  -8  10   0   67.29    4.60
  -8  10   0   77.69    7.70
  -8  10   0   75.39    5.10
  -9 -10   0    0.40    3.00
  -9 -10   0    0.90    1.20
  -9  10   0   -0.40    1.00
  -9  10   0   -1.20    1.70
  -9  10   0    0.60    1.00
 -10 -10   0   26.70    4.80
 -10 -10   0   16.80    3.80
 -10 -10   0   12.70    3.20
 -10 -10   0   15.40    2.30
 -10  10   0   19.50    5.30
 -10  10   0   16.30    4.10
 -10  10   0   16.60    2.20
   0 -11   0   -1.70    1.40
   0 -11   0   -1.10    1.10
   0 -11   0    0.30    0.60
   0 -11   0    0.00    0.60
   0 -11   0    0.50    0.60
   0 -11   0   -0.70    1.50
   0  11   0   -0.40    0.60
   0  11   0   -0.10    0.50
   0  11   0    0.10    0.50
   0  11   0   -2.00    1.20
   0  11   0   -1.50    1.40
   0  11   0    0.40    1.10
   1 -11   0   95.29    5.90
  -1 -11   0  103.99    5.70
   1 -11   0  104.39    5.50
  -1 -11   0  101.99    6.30
   1 -11   0   97.89    6.60
  -1 -11   0   97.39    6.30
  -1 -11   0  101.29    5.60
   1 -11   0   98.29    6.10
   1 -11   0  102.39    5.50
  -1 -11   0   93.59    6.10
  -1 -11   0   98.49    6.00
   1  11   0   99.19    5.60
   1  11   0   96.09    6.20
   1  11   0  104.39    5.40
  -1  11   0  102.09    5.50
   1  11   0   93.59    6.20
  -1  11   0  102.99    6.40
  -1  11   0  103.19    5.50
  -1  11   0   96.39    5.90
   1  11   0   93.79    5.90
   1  11   0  102.19    5.60
  -1  11   0  100.19    6.20
  -1  11   0   98.19    6.10
  -1  11   0   97.09    5.60
  -2 -11   0   21.60    3.00
  -2 -11   0   25.70    2.20
   2 -11   0   28.00    2.00
  -2 -11   0   27.40    2.30
  -2 -11   0   31.50    2.80
  -2 -11   0   28.70    3.10
   2 -11   0   28.10    2.60
   2 -11   0   26.20    3.60
  -2 -11   0   31.80    3.60
   2 -11   0   29.40    2.10
   2  11   0   31.50    2.70
  -2  11   0   28.20    2.10
   2  11   0   31.50    3.50
   2  11   0   24.80    3.10
   2  11   0   32.50    2.90
  -2  11   0   30.70    3.00
   2  11   0   29.00    2.40
  -2  11   0   23.50    2.90
  -2  11   0   30.60    3.40
   2  11   0   23.30    3.20
   2  11   0   28.00    2.30
   2  11   0   28.50    2.00
  -2  11   0   26.10    2.20
  -2  11   0   26.60    2.40
   3 -11   0  188.18    9.70
   3 -11   0  167.78    8.90
  -3 -11   0  163.78    9.10
  -3 -11   0  173.58   10.00
  -3 -11   0  166.28    9.10
  -3 -11   0  163.68   10.10
   3 -11   0  170.98   10.30
   3 -11   0  166.68    9.00
  -3 -11   0  177.68    9.60
   3 -11   0  167.38    8.60
  -3 -11   0  157.38    9.80
  -3  11   0  182.78    9.60
  -3  11   0  181.88    9.30
  -3  11   0  170.18    8.80
  -3  11   0  179.58    8.90
   3  11   0  160.08    9.70
   3  11   0  168.28    9.10
   3  11   0  172.48    9.80
   3  11   0  172.78   10.00
   3  11   0  175.08    9.20
   3  11   0  184.88    9.10
  -3  11   0  160.28    9.20
  -3  11   0  174.08    9.80
   3  11   0  168.78    8.50
  -4 -11   0    1.40    1.80
   4 -11   0    2.20    0.60
  -4 -11   0    3.40    1.90
  -4 -11   0    1.20    0.90
  -4 -11   0    1.00    0.80
  -4 -11   0    5.00    1.50
   4  11   0    0.90    0.70
   4  11   0    2.40    2.00
  -4  11   0    7.20    2.30
   4  11   0    3.80    1.70
  -4  11   0    1.50    0.60
  -4  11   0    4.00    1.80
  -4  11   0    0.60    2.70
  -4  11   0    0.50    1.00
  -5 -11   0   81.59    6.20
  -5 -11   0   84.09    5.60
  -5 -11   0   71.39    4.80
  -5 -11   0   80.49    5.00
  -5 -11   0   71.69    5.60
  -5 -11   0   68.89    5.80
  -5  11   0   78.79    5.10
  -5  11   0   71.99    4.30
  -5  11   0   80.79    5.70
  -5  11   0   83.19    5.20
   5  11   0   81.59    4.80
  -5  11   0   67.59    3.90
  -6 -11   0    4.30    2.60
  -6 -11   0    2.10    2.20
  -6 -11   0    3.10    1.70
  -6 -11   0    0.50    0.90
  -6 -11   0   -0.30    0.60
   6  11   0    1.00    0.70
  -6  11   0    5.90    1.80
  -6  11   0    1.10    0.50
  -6  11   0    4.10    2.10
  -6  11   0    1.00    0.60
  -6  11   0    1.20    3.00
  -6  11   0    1.40    1.20
  -7 -11   0    6.60    1.50
  -7 -11   0    6.00    3.00
  -7 -11   0    3.80    2.70
  -7 -11   0    8.10    1.70
  -7 -11   0   11.60    3.40
  -7  11   0    7.70    2.00
  -7  11   0    9.60    4.20
  -7  11   0    7.90    1.50
  -7  11   0    7.30    1.90
  -7  11   0    5.80    1.20
  -7  11   0    8.10    2.70
  -8 -11   0    6.20    2.20
  -8 -11   0    8.20    3.30
  -8 -11   0    2.10    1.30
  -8 -11   0    5.00    3.30
  -8  11   0    4.00    1.60
  -8  11   0    9.20    2.50
  -8  11   0    4.10    1.20
  -8  11   0    9.70    4.20
  -9 -11   0    7.00    3.10
  -9 -11   0    2.90    1.20
  -9 -11   0    2.70    2.10
  -9  11   0    2.30    1.40
  -9  11   0    5.50    2.70
  -9  11   0    6.80    4.40
  -9  11   0    2.80    1.40
 -10 -11   0    5.60    2.80
 -10 -11   0   -0.80    2.40
 -10 -11   0    2.40    3.30
 -10 -11   0    2.00    1.20
 -10  11   0    3.10    3.20
 -10  11   0    7.60    4.50
 -10  11   0    1.80    1.30
   0 -12   0  566.04   27.00
   0 -12   0  535.05   27.90
   0 -12   0  597.44   27.10
   0 -12   0  540.75   27.70
   0 -12   0  556.94   26.60
   0 -12   0  566.54   27.60
   0  12   0  559.14   27.10
   0  12   0  583.64   27.00
   0  12   0  560.84   27.80
   0  12   0  540.25   27.40
   0  12   0  539.75   27.60
   0  12   0  572.84   27.80
   0  12   0  575.64   27.10
   1 -12   0    2.10    2.00
   1 -12   0    2.80    2.50
  -1 -12   0    3.80    1.70
   1 -12   0    3.30    0.90
  -1 -12   0   -0.10    1.70
  -1 -12   0    2.30    1.00
   1 -12   0    3.50    0.60
  -1 -12   0    5.30    1.60
  -1 -12   0    3.30    0.90
  -1 -12   0    0.40    1.40
  -1 -12   0    3.30    1.00
   1 -12   0    3.50    1.00
   1 -12   0    2.40    1.30
  -1  12   0    4.50    1.80
  -1  12   0    3.40    1.30
   1  12   0    4.80    1.50
  -1  12   0    2.10    0.90
  -1  12   0    2.00    0.80
   1  12   0    4.20    1.10
   1  12   0    4.30    2.00
  -1  12   0    3.90    1.10
  -1  12   0    3.70    1.70
  -1  12   0    5.60    2.30
   1  12   0    3.10    1.00
   1  12   0    1.30    1.70
   1  12   0    1.40    1.80
   1  12   0    2.60    0.90
  -2 -12   0  379.46   19.10
  -2 -12   0  380.36   18.30
  -2 -12   0  367.86   18.30
   2 -12   0  385.66   18.00
   2 -12   0  378.86   18.30
  -2 -12   0  347.67   19.00
  -2 -12   0  369.86   18.70
   2 -12   0  352.96   19.30
   2 -12   0  347.17   18.40
   2  12   0  355.46   18.20
   2  12   0  355.36   18.60
   2  12   0  378.16   17.80
   2  12   0  383.86   19.20
  -2  12   0  369.16   18.80
  -2  12   0  361.96   18.60
  -2  12   0  342.37   18.60
   2  12   0  354.96   18.90
  -2  12   0  389.96   18.10
  -2  12   0  363.06   18.90
  -2  12   0  391.56   18.40
   2  12   0  384.66   19.10
   2  12   0  372.26   18.30
  -2  12   0  349.57   18.00
  -3 -12   0   34.50    3.90
  -3 -12   0   41.30    3.40
  -3 -12   0   31.10    2.70
  -3 -12   0   32.90    2.80
   3 -12   0   31.80    4.50
   3 -12   0   33.20    2.40
  -3 -12   0   34.00    3.60
   3 -12   0   31.40    2.90
   3 -12   0   37.60    2.90
  -3 -12   0   30.00    3.60
  -3  12   0   32.10    3.40
   3  12   0   36.10    4.00
   3  12   0   37.50    3.10
   3  12   0   33.90    2.20
   3  12   0   32.20    3.50
  -3  12   0   35.00    3.40
   3  12   0   34.30    3.50
  -3  12   0   36.00    2.50
   3  12   0   34.20    2.70
  -3  12   0   37.70    2.60
   3  12   0   33.50    2.70
  -3  12   0   38.00    3.00
   3  12   0   33.60    3.20
  -3  12   0   39.00    3.80
   4 -12   0  189.48    9.40
  -4 -12   0  170.48   10.70
  -4 -12   0  179.88   11.00
   4 -12   0  189.38    9.50
   4 -12   0  181.28    9.40
   4 -12   0  192.78    9.40
  -4 -12   0  195.08   10.20
  -4 -12   0  199.08   11.10
  -4 -12   0  177.78   10.00
  -4 -12   0  191.88   11.10
  -4  12   0  188.48   10.40
  -4  12   0  194.98   10.90
   4  12   0  191.78    9.10
  -4  12   0  197.08   10.30
  -4  12   0  174.58    9.60
   4  12   0  183.48   10.00
  -4  12   0  194.98   10.50
   4  12   0  192.68   10.00
  -5 -12   0   13.30    2.60
  -5 -12   0   12.90    2.10
  -5 -12   0   11.40    3.50
  -5 -12   0   14.80    2.30
  -5 -12   0   13.90    3.60
   5 -12   0   14.50    1.00
  -5  12   0   14.20    2.50
  -5  12   0   16.90    2.80
   5  12   0   12.80    1.70
  -5  12   0   12.10    1.40
  -5  12   0   16.00    3.40
  -6 -12   0   78.69    6.50
  -6 -12   0   81.99    6.60
  -6 -12   0   84.39    5.50
  -6 -12   0   92.69    6.40
  -6  12   0   78.59    4.40
  -6  12   0   85.39    5.60
   6  12   0   85.99    5.20
  -6  12   0   89.39    6.30
  -6  12   0   76.99    4.70
  -6  12   0   87.39    8.00
  -6  12   0   94.99    5.80
  -7 -12   0    1.10    1.80
  -7 -12   0    0.60    0.80
  -7 -12   0    3.20    1.30
  -7 -12   0    0.60    2.40
  -7 -12   0    0.20    2.90
  -7  12   0    1.00    0.70
  -7  12   0   -0.30    3.30
  -7  12   0    2.30    0.70
  -7  12   0    2.40    0.80
  -7  12   0    2.00    1.80
  -7  12   0    0.00    1.20
  -7  12   0    0.70    2.30
  -8 -12   0   52.79    4.90
  -8 -12   0   40.60    3.50
  -8 -12   0   44.00    5.30
  -8 -12   0   38.00    5.70
  -8  12   0   36.20    3.60
  -8  12   0   38.90    5.20
  -8  12   0   42.20    3.60
  -8  12   0   33.80    2.70
  -8  12   0   41.40    6.40
  -9 -12   0    4.60    2.80
  -9 -12   0   -2.20    2.60
  -9 -12   0    2.80    1.20
  -9  12   0    0.50    1.20
  -9  12   0    6.00    4.00
  -9  12   0   -0.40    1.20
  -9  12   0    2.10    2.00
 -10 -12   0   15.50    4.10
 -10 -12   0   12.80    2.20
 -10 -12   0   17.60    6.20
 -10  12   0   15.20    5.30
 -10  12   0   13.60    3.90
 -10  12   0   14.00    2.50
   0 -13   0    1.30    2.20
   0 -13   0   -0.50    0.50
   0 -13   0    0.20    2.00
   0 -13   0   -0.30    0.80
   0 -13   0   -0.40    0.80
   0  13   0    1.30    1.00
   0  13   0   -0.10    0.70
   0  13   0   -0.30    1.90
   0  13   0   -0.10    0.80
   0  13   0    0.90    1.90
   0  13   0   -0.30    0.90
   0  13   0   -1.30    1.50
   1 -13   0  229.58   11.30
   1 -13   0  218.28   11.90
   1 -13   0  225.98   13.60
  -1 -13   0  209.18   12.30
  -1 -13   0  207.78   12.10
  -1 -13   0  225.88   12.00
  -1 -13   0  233.28   11.50
   1 -13   0  225.28   11.30
  -1 -13   0  223.28   12.20
  -1 -13   0  222.68   11.20
   1 -13   0  221.18   10.60
   1 -13   0  199.08   11.80
  -1  13   0  230.28   11.50
   1  13   0  232.28   12.40
   1  13   0  234.78   11.50
  -1  13   0  232.48   11.40
   1  13   0  234.38   11.20
  -1  13   0  203.48   12.20
  -1  13   0  212.38   11.30
   1  13   0  206.08   12.10
  -1  13   0  227.68   12.30
   1  13   0  212.98   11.80
   1  13   0  214.88   12.30
  -1  13   0  207.98   11.80
  -1  13   0  218.68   12.10
  -2 -13   0    1.30    1.80
   2 -13   0    0.00    0.70
  -2 -13   0    1.90    1.40
  -2 -13   0   -0.10    2.20
   2 -13   0   -0.60    1.80
   2 -13   0   -1.20    1.00
   2 -13   0    0.40    1.50
   2 -13   0    0.10    0.50
  -2 -13   0   -0.70    0.70
  -2 -13   0   -2.10    1.40
   2  13   0    0.40    0.80
  -2  13   0   -1.70    1.60
  -2  13   0   -0.60    0.60
   2  13   0    1.50    1.10
  -2  13   0    0.00    0.90
  -2  13   0    0.70    2.00
  -2  13   0    0.30    1.70
   2  13   0    0.40    0.80
   2  13   0    3.00    1.60
  -2  13   0    1.20    0.70
   2  13   0    2.70    2.00
   2  13   0   -3.20    1.60
  -2  13   0    1.20    1.30
   2  13   0   -0.20    0.70
  -3 -13   0  180.08   10.50
  -3 -13   0  165.08   10.20
   3 -13   0  166.38   10.70
  -3 -13   0  166.08    9.60
  -3 -13   0  172.68    9.90
  -3 -13   0  156.58    9.80
   3 -13   0  165.58    8.90
   3 -13   0  170.68    9.30
  -3 -13   0  157.08   10.10
   3 -13   0  179.58    9.00
  -3  13   0  170.48    9.70
  -3  13   0  179.58   10.20
   3  13   0  174.68    9.30
  -3  13   0  185.18   10.40
  -3  13   0  195.08   10.70
   3  13   0  170.88    8.70
   3  13   0  170.28    9.60
  -3  13   0  161.88    9.00
   3  13   0  176.78   10.70
   3  13   0  182.98   10.60
  -3  13   0  180.78    9.20
   3  13   0  178.58   10.30
   4 -13   0   10.40    1.10
  -4 -13   0   10.80    2.00
  -4 -13   0    8.80    3.20
   4 -13   0   10.90    1.70
  -4 -13   0   14.70    2.70
   4 -13   0   10.70    3.90
   4 -13   0   10.40    1.20
  -4 -13   0   11.00    1.90
  -4 -13   0   10.80    3.00
   4  13   0   10.20    2.90
  -4  13   0   13.30    2.10
  -4  13   0    9.30    1.80
  -4  13   0   12.90    2.80
  -4  13   0   12.30    2.60
   4  13   0   11.30    5.20
   4  13   0   15.80    2.20
   4  13   0   10.70    1.10
  -4  13   0   16.20    3.70
   4  13   0   14.70    2.30
  -5 -13   0   33.90    4.50
  -5 -13   0   33.60    3.00
  -5 -13   0   49.40    4.20
   5 -13   0   41.30    2.30
  -5 -13   0   35.60    4.40
  -5 -13   0   44.30    3.40
   5 -13   0   36.30    2.20
   5  13   0   38.90    3.20
  -5  13   0   44.10    4.40
  -5  13   0   40.50    3.80
   5  13   0   42.00    3.20
  -5  13   0   36.60    2.70
  -5  13   0   41.10    3.50
   5  13   0   33.20    3.80
  -6 -13   0    2.70    1.20
  -6 -13   0    4.40    2.80
  -6 -13   0    0.00    1.10
  -6 -13   0    6.30    2.20
  -6  13   0    2.50    0.80
  -6  13   0   10.20    4.60
  -6  13   0    2.10    1.40
  -6  13   0    7.30    2.20
   6  13   0    0.10    0.70
  -6  13   0    4.90    4.10
  -7 -13   0    6.20    2.40
  -7 -13   0    7.90    1.70
  -7 -13   0    2.70    1.20
  -7 -13   0    7.00    3.60
  -7 -13   0    1.10    2.60
  -7  13   0    4.40    2.10
  -7  13   0    4.90    0.90
  -7  13   0    8.60    2.90
  -7  13   0    4.60    0.80
  -7  13   0    6.70    4.60
  -7  13   0    5.90    1.00
  -7  13   0    6.60    2.00
  -8 -13   0    4.20    2.20
  -8 -13   0    6.90    3.40
  -8 -13   0    2.10    1.40
  -8  13   0    3.10    0.80
  -8  13   0    5.00    2.40
  -8  13   0   10.00    2.30
  -8  13   0    2.80    1.60
  -9 -13   0    0.20    3.20
  -9 -13   0    2.50    1.20
  -9 -13   0    3.40    2.70
  -9 -13   0    5.20    2.70
  -9  13   0   12.80    4.70
  -9  13   0    1.30    1.50
  -9  13   0    3.00    2.50
 -10 -13   0    6.80    3.30
 -10 -13   0    3.00    1.40
 -10 -13   0    2.30    2.60
 -10 -13   0    9.00    3.90
 -10  13   0   11.40    4.90
 -10  13   0    3.20    2.60
 -10  13   0    3.00    1.60
   0 -14   0  236.78   13.10
   0 -14   0  225.38   13.30
   0 -14   0  240.98   12.30
   0 -14   0  219.98   13.20
   0 -14   0  265.17   12.40
   0 -14   0  245.98   11.80
   0  14   0  255.57   12.40
   0  14   0  235.68   13.30
   0  14   0  242.78   13.30
   0  14   0  233.88   12.30
   0  14   0  214.78   12.90
   0  14   0  239.18   12.20
   0  14   0  229.28   12.70
   1 -14   0   -1.00    1.30
   1 -14   0   -0.60    0.50
   1 -14   0    0.50    0.70
  -1 -14   0    0.90    1.00
  -1 -14   0    2.10    1.60
  -1 -14   0    0.00    0.90
  -1 -14   0   -0.50    1.60
  -1 -14   0   -1.30    1.90
  -1 -14   0    1.20    2.00
   1 -14   0    0.60    2.00
   1 -14   0    0.10    1.70
  -1 -14   0   -0.20    0.60
   1 -14   0    0.40    0.90
   1  14   0    0.30    0.70
  -1  14   0    0.90    0.70
  -1  14   0    0.40    0.80
  -1  14   0    1.80    2.00
   1  14   0    1.40    1.30
  -1  14   0    1.90    1.80
   1  14   0    0.30    0.60
   1  14   0   -2.40    1.80
   1  14   0   -0.10    1.60
  -1  14   0    0.10    1.70
   1  14   0    0.30    0.90
  -1  14   0    1.70    1.30
  -1  14   0    1.00    1.00
   1  14   0   -0.50    1.60
  -2 -14   0  154.08    8.40
   2 -14   0  149.29    8.00
   2 -14   0  162.98    8.10
  -2 -14   0  141.09    9.10
  -2 -14   0  150.08    8.30
  -2 -14   0  151.18    9.30
   2 -14   0  139.89    9.70
  -2 -14   0  149.59    8.90
  -2 -14   0  156.78   10.40
   2 -14   0  139.49    8.60
  -2  14   0  144.29    8.50
  -2  14   0  153.58    9.30
   2  14   0  151.58    9.40
  -2  14   0  152.18    9.10
   2  14   0  140.89    8.70
   2  14   0  139.59    9.00
  -2  14   0  139.99    8.00
  -2  14   0  155.58    8.20
   2  14   0  144.89    9.30
   2  14   0  153.58    9.40
   2  14   0  154.58    8.30
   2  14   0  154.78    7.90
  -2  14   0  153.28    8.90
  -3 -14   0    1.60    1.60
   3 -14   0    1.90    0.80
  -3 -14   0   -0.80    2.20
  -3 -14   0    1.90    1.20
  -3 -14   0   -1.10    1.80
   3 -14   0    4.30    2.70
   3 -14   0    1.30    0.70
  -3 -14   0    2.10    1.00
   3 -14   0   -0.90    1.40
  -3  14   0    1.60    1.80
  -3  14   0    3.10    2.40
   3  14   0    2.40    1.70
  -3  14   0    0.50    1.00
   3  14   0    1.20    1.00
  -3  14   0    1.70    0.70
   3  14   0    1.50    0.80
   3  14   0   -1.50    1.70
  -3  14   0   -0.60    1.70
  -3  14   0   -0.40    0.70
   4 -14   0  116.09    6.50
  -4 -14   0  115.99    8.20
  -4 -14   0  131.69    7.30
  -4 -14   0  131.79    7.90
  -4 -14   0  124.79    8.40
  -4 -14   0  114.89    7.20
   4 -14   0  118.69    6.70
   4 -14   0  125.19    6.60
   4  14   0  125.69    7.20
  -4  14   0  111.69    6.70
   4  14   0  122.09    7.30
   4  14   0  122.89    6.30
  -4  14   0  127.39    7.90
  -4  14   0  125.49    8.30
  -4  14   0  118.79    7.60
   4  14   0  116.49    8.60
  -4  14   0  129.29    7.50
   4  14   0  122.59    8.10
  -5 -14   0    2.70    2.00
  -5 -14   0   -1.60    2.20
  -5 -14   0    1.70    1.10
   5 -14   0    2.40    0.60
  -5 -14   0    3.90    3.10
   5 -14   0    3.00    0.80
  -5 -14   0    2.00    1.20
  -5  14   0    4.20    2.80
  -5  14   0    2.80    0.90
   5  14   0    3.20    1.30
  -5  14   0    3.30    1.50
  -5  14   0    2.90    2.60
   5  14   0    5.00    1.90
   5  14   0    0.60    1.90
  -6 -14   0   63.29    6.00
  -6 -14   0   69.89    5.60
  -6 -14   0   53.09    6.00
  -6 -14   0   61.69    4.60
  -6  14   0   74.49    5.80
  -6  14   0   66.09    7.20
   6  14   0   61.39    4.30
  -6  14   0   63.59    4.80
  -6  14   0   63.49    5.00
  -6  14   0   53.39    3.80
  -7 -14   0    1.30    1.80
  -7 -14   0   -4.40    2.30
  -7 -14   0   -1.40    0.80
  -7 -14   0   -1.10    3.30
  -7  14   0    0.50    2.20
  -7  14   0    0.50    0.60
  -7  14   0   -2.20    3.60
  -7  14   0    6.00    2.20
  -7  14   0   -0.20    1.20
  -8 -14   0   21.80    3.50
  -8 -14   0   27.40    5.70
  -8 -14   0   20.20    4.30
  -8  14   0   23.50    3.70
  -8  14   0   19.70    2.70
  -8  14   0   24.40    6.60
  -8  14   0   19.10    3.80
  -9 -14   0    3.20    1.50
  -9 -14   0    2.20    2.60
  -9 -14   0   -0.30    3.00
  -9 -14   0    4.90    2.50
  -9  14   0    3.60    4.00
  -9  14   0    0.20    2.00
  -9  14   0    1.00    1.20
   0 -15   0   -0.80    0.90
   0 -15   0   -1.40    0.70
   0 -15   0   -2.70    1.50
   0 -15   0   -2.20    2.00
   0  15   0   -0.80    0.90
   0  15   0    0.20    0.70
   0  15   0    0.60    2.40
   0  15   0   -2.30    2.10
  -1 -15   0  109.69    8.00
  -1 -15   0  130.69    7.20
   1 -15   0  124.59    7.80
   1 -15   0  125.19    7.00
  -1 -15   0  125.19    6.80
  -1 -15   0  118.89    8.00
   1 -15   0  123.69    6.20
   1  15   0  128.49    6.90
  -1  15   0  129.29    8.40
  -1  15   0  130.09    8.10
  -1  15   0  112.69    6.90
  -1  15   0  114.59    7.70
  -1  15   0  128.09    7.20
   1  15   0  120.89    7.10
   1  15   0  125.19    8.20
   1  15   0  113.89    7.90
   1  15   0  132.59    7.20
  -2 -15   0   -1.30    2.20
   2 -15   0   -0.70    0.80
  -2 -15   0    0.70    1.60
  -2 -15   0    0.20    1.00
   2 -15   0   -1.30    1.60
  -2 -15   0    1.00    1.00
   2  15   0    0.40    0.90
   2  15   0   -0.60    0.90
  -2  15   0   -0.10    2.00
  -2  15   0   -1.10    2.50
  -2  15   0   -2.00    1.90
   2  15   0   -2.10    1.90
  -2  15   0    0.60    0.70
   2  15   0    0.50    2.00
   2  15   0   -1.80    2.00
  -2  15   0    0.90    1.10
   2  15   0    1.10    2.10
  -2  15   0   -0.40    0.70
   3 -15   0   51.39    4.40
  -3 -15   0   59.59    4.30
   3 -15   0   61.79    3.80
  -3 -15   0   50.89    5.00
  -3 -15   0   66.49    5.00
  -3  15   0   53.89    4.60
   3  15   0   52.19    5.70
  -3  15   0   62.39    4.40
  -3  15   0   62.19    7.60
   3  15   0   61.29    4.20
  -3  15   0   51.59    3.80
   3  15   0   55.49    4.60
   3  15   0   61.29    3.70
   3  15   0   60.99    5.30
  -3  15   0   62.89    5.20
  -3  15   0   64.99    4.10
  -4 -15   0    4.70    1.50
  -4 -15   0    0.90    2.20
   4 -15   0    4.10    1.70
  -4 -15   0    5.70    3.00
   4 -15   0    3.70    1.00
  -4 -15   0    3.50    2.10
  -4  15   0    3.70    1.70
  -4  15   0    7.70    2.40
  -4  15   0   10.40    3.10
   4  15   0    3.00    3.00
  -4  15   0    2.60    0.90
   4  15   0    6.40    2.30
   4  15   0    3.30    1.40
   4  15   0    2.60    0.90
  -4  15   0    6.30    2.40
   4  15   0    5.00    2.60
  -5 -15   0   20.30    3.90
  -5 -15   0   20.20    2.50
   5 -15   0   20.60    1.70
  -5 -15   0   16.30    3.90
  -5 -15   0   20.90    4.10
   5 -15   0   23.10    1.60
   5  15   0   17.90    2.20
  -5  15   0   23.20    3.90
  -5  15   0   18.20    1.90
   5  15   0   18.90    5.60
  -5  15   0   22.20    2.70
   5  15   0   18.50    2.60
  -5  15   0   20.40    3.20
  -6 -15   0    3.10    1.40
  -6 -15   0    6.50    3.10
  -6 -15   0    7.40    3.20
  -6 -15   0    6.30    2.60
   6  15   0    4.20    1.40
  -6  15   0    3.70    3.50
  -6  15   0    1.60    0.90
  -6  15   0    8.50    3.00
  -6  15   0   10.20    2.50
  -6  15   0    3.40    1.80
  -7 -15   0   18.40    2.50
  -7 -15   0   20.50    4.10
  -7  15   0   16.70    3.10
  -7  15   0   17.60    6.30
  -7  15   0   14.20    1.50
  -7  15   0   14.10    2.70
  -7  15   0   21.60    4.30
  -8 -15   0    0.40    2.20
  -8 -15   0    3.20    2.40
  -8 -15   0    4.00    3.50
  -8 -15   0    1.20    1.00
  -8  15   0    2.00    1.70
  -8  15   0    0.30    3.80
  -8  15   0    2.30    2.20
  -8  15   0    1.00    2.80
  -9 -15   0    1.20    3.50
  -9 -15   0    2.20    2.30
  -9 -15   0    5.90    1.60
  -9 -15   0    4.40    2.60
  -9  15   0    2.20    5.10
  -9  15   0    3.50    1.60
   0 -16   0   91.99    5.20
   0 -16   0  100.09    6.80
   0 -16   0   94.99    5.80
   0  16   0   96.69    7.10
   0  16   0   97.69    5.90
   0  16   0   86.09    6.60
   0  16   0   86.89    5.70
   0  16   0   94.99    7.00
   0  16   0   95.99    5.70
  -1 -16   0    3.00    1.30
  -1 -16   0    2.30    1.30
   1 -16   0    3.20    0.80
   1 -16   0   -0.70    2.10
  -1 -16   0   -1.90    2.30
   1 -16   0    3.00    1.30
  -1 -16   0   -3.10    1.60
   1  16   0    0.50    2.30
   1  16   0    2.30    1.30
   1  16   0    4.10    1.40
  -1  16   0    1.00    1.00
   1  16   0    1.10    2.80
  -1  16   0    1.20    2.10
  -1  16   0    1.80    1.00
  -1  16   0    1.70    2.30
   1  16   0   -1.10    2.10
  -1  16   0    2.30    1.10
   2 -16   0   82.59    4.90
   2 -16   0   70.49    5.50
  -2 -16   0   77.99    5.00
  -2 -16   0   76.39    5.80
  -2 -16   0   79.09    5.10
  -2 -16   0   70.19    5.90
  -2 -16   0   80.99    6.40
  -2  16   0   68.09    4.80
  -2  16   0   79.09    5.10
  -2  16   0   71.49    6.20
   2  16   0   77.79    6.30
   2  16   0   79.89    4.70
   2  16   0   76.39    6.50
  -2  16   0   74.99    4.90
  -2  16   0   76.29    6.10
  -2  16   0   71.49    7.10
  -3 -16   0    4.20    1.40
   3 -16   0    2.30    2.10
  -3 -16   0    3.80    3.00
  -3 -16   0    7.70    2.70
   3 -16   0    2.70    1.10
  -3  16   0    2.70    2.50
   3  16   0    2.70    2.20
  -3  16   0    6.40    2.80
  -3  16   0    4.20    1.80
   3  16   0    3.70    2.20
  -3  16   0    3.10    1.00
  -3  16   0    4.80    1.40
  -3  16   0    2.70    2.40
   3  16   0    1.50    2.60
   3  16   0    2.80    1.20
   3  16   0    2.70    3.30
  -4 -16   0   83.79    5.40
   4 -16   0   76.79    4.60
  -4 -16   0   75.79    6.70
  -4 -16   0   69.09    6.40
  -4 -16   0   81.59    6.10
   4 -16   0   71.79    5.00
   4  16   0   76.39    5.20
   4  16   0   74.59    6.90
  -4  16   0   67.89    4.70
   4  16   0   79.69    5.50
  -4  16   0   66.99    5.80
  -4  16   0   79.79    6.10
  -4  16   0   82.89    5.50
   4  16   0   74.09    6.40
   4  16   0   76.59    4.30
  -4  16   0   84.29    6.60
  -5 -16   0    0.40    1.00
  -5 -16   0    0.00    1.80
  -5 -16   0    1.70    2.90
  -5 -16   0   -1.00    2.30
  -5  16   0    4.30    2.20
  -5  16   0    0.70    0.80
   5  16   0   -0.20    2.00
  -5  16   0    2.00    1.40
   5  16   0   -3.10    1.70
  -5  16   0    0.40    2.50
   5  16   0   -0.30    0.80
  -6 -16   0   39.80    4.40
  -6 -16   0   29.30    5.50
  -6 -16   0   35.80    5.10
  -6 -16   0   38.70    3.60
  -6  16   0   39.20    6.30
   6  16   0   35.60    3.20
  -6  16   0   34.60    2.80
  -6  16   0   35.60    3.60
  -6  16   0   46.60    5.10
  -6  16   0   37.50    4.10
  -7 -16   0    2.00    3.10
  -7 -16   0    0.80    1.20
  -7 -16   0    2.00    2.30
  -7  16   0    5.30    2.70
  -7  16   0    1.60    1.40
  -7  16   0   -0.60    0.70
  -7  16   0    0.70    5.50
  -7  16   0    1.00    2.80
  -8 -16   0   10.10    2.20
  -8 -16   0    8.10    2.90
  -8 -16   0   10.30    3.20
  -8 -16   0   11.50    3.90
  -8  16   0    9.80    5.60
  -8  16   0    7.30    3.20
  -8  16   0   11.90    3.40
  -8  16   0    7.60    2.10
  -9 -16   0    1.90    1.30
  -9 -16   0   -0.90    2.10
  -9 -16   0    0.70    2.40
  -9 -16   0   -1.80    3.30
  -9  16   0   -2.10    4.10
  -9  16   0   -1.70    1.20
   0 -17   0    0.00    0.90
   0 -17   0    0.20    1.00
   0 -17   0    0.40    2.50
   0  17   0   -2.00    2.00
   0  17   0    0.00    0.80
   0  17   0    1.30    1.30
   0  17   0    3.50    2.60
   0  17   0    6.30    2.80
   1 -17   0   16.40    2.20
  -1 -17   0   18.70    2.70
   1 -17   0   17.70    1.40
   1 -17   0   16.10    3.50
  -1 -17   0   14.80    3.70
  -1 -17   0   16.00    2.00
   1  17   0   15.60    3.60
  -1  17   0   16.80    3.80
  -1  17   0   17.10    2.00
  -1  17   0   18.20    3.50
   1  17   0   17.90    3.60
  -1  17   0   17.50    3.80
   1  17   0   16.20    4.20
   1  17   0   16.10    2.10
  -1  17   0   17.40    2.20
   1  17   0   17.50    2.10
  -1  17   0   20.50    2.30
  -2 -17   0    8.30    2.00
  -2 -17   0    6.70    1.90
   2 -17   0    8.90    1.90
  -2 -17   0    4.90    3.00
   2 -17   0    7.60    2.70
  -2 -17   0    6.50    2.30
  -2 -17   0    3.60    2.70
  -2  17   0    8.80    3.20
  -2  17   0    7.80    3.00
   2  17   0    8.00    1.70
  -2  17   0    4.00    2.50
  -2  17   0    5.60    1.70
   2  17   0    8.80    3.20
   2  17   0    7.60    3.40
   2  17   0    5.40    1.50
   2  17   0    9.20    3.10
  -2  17   0    5.50    1.50
  -2  17   0    5.70    1.50
   3 -17   0   47.00    3.40
   3 -17   0   42.50    4.20
  -3 -17   0   49.20    5.50
  -3 -17   0   45.20    3.80
  -3 -17   0   34.30    4.60
  -3 -17   0   47.50    3.90
  -3 -17   0   44.00    4.60
  -3  17   0   41.10    4.60
  -3  17   0   54.69    5.40
  -3  17   0   41.20    4.60
   3  17   0   45.40    3.20
   3  17   0   41.50    5.00
   3  17   0   47.90    5.80
  -3  17   0   51.99    3.60
   3  17   0   44.40    3.70
  -3  17   0   41.00    3.30
  -3  17   0   42.50    3.80
   4 -17   0   -0.30    1.80
  -4 -17   0   -1.20    1.20
  -4 -17   0   -1.30    1.50
   4 -17   0    0.10    0.60
  -4 -17   0   -0.40    1.00
  -4 -17   0   -1.70    2.50
  -4 -17   0   -2.60    2.60
   4  17   0   -1.80    0.90
  -4  17   0    0.60    0.90
   4  17   0    0.50    3.30
   4  17   0    0.10    0.60
  -4  17   0    0.40    1.10
   4  17   0   -4.20    1.90
  -4  17   0    3.00    2.70
   4  17   0    1.60    2.00
  -4  17   0   -0.50    2.10
  -5 -17   0   30.40    5.50
  -5 -17   0   34.30    3.30
  -5 -17   0   34.40    4.10
   5  17   0   28.40    2.90
   5  17   0   27.30    4.00
  -5  17   0   33.50    3.30
  -5  17   0   26.40    2.50
  -5  17   0   37.40    4.80
  -5  17   0   29.10    3.70
  -6 -17   0    5.50    2.40
  -6 -17   0    6.10    3.40
  -6 -17   0    5.10    4.00
  -6 -17   0    4.10    1.60
  -6 -17   0    4.90    2.40
  -6  17   0    1.40    0.90
  -6  17   0    8.90    3.50
  -6  17   0    1.60    2.50
  -6  17   0    7.20    4.80
  -6  17   0    4.10    1.70
  -7 -17   0   30.40    4.30
  -7 -17   0   25.70    3.10
  -7 -17   0   28.90    3.80
  -7 -17   0   34.30    5.10
  -7  17   0   20.90    6.10
  -7  17   0   27.50    5.10
  -7  17   0   19.50    3.80
  -7  17   0   20.40    4.70
  -8 -17   0    2.00    2.30
  -8 -17   0    2.30    2.30
  -8 -17   0   -2.80    2.80
  -8 -17   0    0.80    1.10
  -8  17   0   -0.30    4.00
  -8  17   0    1.30    1.20
  -8  17   0    2.30    3.50
  -8  17   0   -1.60    2.30
  -9 -17   0    6.80    2.10
  -9 -17   0    8.00    3.70
  -9 -17   0    3.20    2.90
  -9 -17   0    6.00    5.40
  -9  17   0    4.50    2.20
  -9  17   0    0.50    4.90
   0 -18   0  179.08    9.30
   0 -18   0  180.38   11.10
   0  18   0  188.38   10.00
   0  18   0  180.08   11.30
   0  18   0  173.58   10.10
   0  18   0  186.58   11.60
   1 -18   0    7.90    2.00
  -1 -18   0    3.50    1.50
  -1 -18   0   -0.80    2.70
  -1 -18   0    5.60    1.70
   1 -18   0    7.70    2.70
   1 -18   0    6.20    1.00
   1  18   0    5.30    3.30
  -1  18   0    8.80    3.20
  -1  18   0    7.20    2.70
   1  18   0    1.50    3.90
  -1  18   0    7.20    1.80
   1  18   0    6.20    1.80
  -1  18   0    5.50    1.60
   1  18   0    3.70    2.80
   1  18   0    5.50    1.60
  -1  18   0    6.70    3.20
  -2 -18   0   68.19    5.80
  -2 -18   0   69.79    4.70
  -2 -18   0   64.59    4.80
   2 -18   0   71.79    4.70
  -2 -18   0   62.29    6.00
   2 -18   0   65.09    5.40
  -2  18   0   57.89    5.50
  -2  18   0   71.09    4.90
   2  18   0   70.89    6.60
   2  18   0   71.69    4.90
  -2  18   0   73.69    6.40
  -2  18   0   73.19    6.10
  -2  18   0   69.99    4.80
   2  18   0   67.29    4.40
  -2  18   0   63.99    4.50
   2  18   0   76.99    6.40
   2  18   0   57.89    5.40
  -3 -18   0    4.80    1.90
  -3 -18   0    9.30    2.30
   3 -18   0    2.90    2.20
   3 -18   0    6.90    1.60
  -3 -18   0    8.00    3.10
  -3 -18   0    6.00    3.50
   3  18   0    8.00    2.80
   3  18   0    6.20    1.90
   3  18   0    8.30    3.70
  -3  18   0    6.00    2.70
   3  18   0    4.20    3.00
  -3  18   0    3.90    2.90
  -3  18   0    7.00    2.20
  -3  18   0    7.70    3.20
  -3  18   0    7.30    1.60
   3  18   0    8.40    1.70
   4 -18   0   18.80    3.00
  -4 -18   0   16.00    4.00
  -4 -18   0   18.70    3.90
  -4 -18   0   18.70    4.50
  -4 -18   0   20.20    3.60
   4 -18   0   17.80    2.00
  -4 -18   0   18.90    2.90
   4  18   0   24.10    5.90
  -4  18   0   14.70    2.30
  -4  18   0   22.30    4.50
  -4  18   0   20.80    4.00
   4  18   0   17.70    1.70
  -4  18   0   20.00    2.70
   4  18   0   24.20    5.90
   4  18   0   19.90    3.00
   4  18   0   23.00    4.50
  -5 -18   0    2.00    1.50
   5 -18   0    0.90    0.80
  -5 -18   0   -0.10    1.90
  -5 -18   0    2.50    1.80
  -5 -18   0   10.80    3.70
  -5 -18   0    0.00    2.90
  -5  18   0    0.70    2.60
  -5  18   0    2.60    3.00
   5  18   0    0.20    0.90
   5  18   0    0.80    2.40
   5  18   0    1.70    2.60
   5  18   0    2.10    0.60
  -5  18   0    1.30    1.20
  -5  18   0   -0.10    1.00
  -6 -18   0   23.00    4.00
  -6 -18   0   25.80    5.50
  -6 -18   0   34.00    4.30
  -6  18   0   18.90    2.60
   6  18   0   22.40    2.70
  -6  18   0   24.80    4.00
  -6  18   0   23.90    3.10
  -6  18   0   26.90    4.50
  -6  18   0   25.80   10.10
  -7 -18   0    1.70    1.80
  -7 -18   0    3.40    2.30
  -7 -18   0    1.70    1.20
  -7 -18   0    5.90    3.30
  -7  18   0    2.60    2.80
  -7  18   0    3.90    1.60
  -7  18   0    5.10    4.20
  -7  18   0    2.30    2.70
  -8 -18   0    8.10    2.90
  -8 -18   0    9.40    4.60
  -8 -18   0    7.90    3.30
  -8 -18   0    9.80    2.40
  -8  18   0    5.30    1.80
  -8  18   0   13.90    5.80
  -8  18   0    1.30    2.70
  -9 -18   0   -1.10    2.20
  -9 -18   0    6.80    3.80
  -9 -18   0    0.20    1.30
   0 -19   0    0.10    0.80
   0 -19   0    2.00    2.80
   0 -19   0    2.00    1.30
   0  19   0    4.20    2.80
   0  19   0   -0.10    1.00
   0  19   0    6.20    3.00
   0  19   0    0.70    2.40
   0  19   0    0.10    1.10
  -1 -19   0   70.39    5.10
   1 -19   0   78.99    6.30
   1 -19   0   69.69    5.00
   1 -19   0   70.69    3.90
  -1 -19   0   69.39    4.60
  -1 -19   0   82.39    6.60
  -1  19   0   75.39    5.20
  -1  19   0   73.29    6.50
  -1  19   0   73.69    6.30
   1  19   0   72.89    5.20
   1  19   0   77.19    6.90
   1  19   0   73.69    6.90
   1  19   0   68.89    4.80
  -1  19   0   74.09    5.10
  -1  19   0   71.09    6.70
   2 -19   0    5.20    1.50
  -2 -19   0    9.30    2.00
  -2 -19   0   11.10    4.20
   2 -19   0    8.20    3.30
  -2 -19   0    8.90    2.30
   2  19   0    5.30    2.90
  -2  19   0    8.70    3.20
   2  19   0    9.00    2.20
   2  19   0   11.20    4.00
  -2  19   0    5.20    1.70
   2  19   0    7.10    1.80
  -2  19   0    7.30    3.20
  -2  19   0    5.40    1.60
  -2  19   0    7.80    3.20
  -3 -19   0   34.20    3.50
  -3 -19   0   32.80    4.30
  -3 -19   0   37.10    3.60
   3 -19   0   33.50    3.90
  -3 -19   0   35.60    5.10
   3 -19   0   41.50    3.20
  -3  19   0   35.50    3.50
   3  19   0   34.90    4.80
  -3  19   0   37.30    4.80
  -3  19   0   40.00    5.50
   3  19   0   44.30    5.80
   3  19   0   23.60    4.10
  -3  19   0   31.20    3.00
   3  19   0   33.40    3.30
  -3  19   0   37.80    5.20
   3  19   0   35.50    2.80
  -4 -19   0   -0.70    1.00
  -4 -19   0    1.10    3.10
  -4 -19   0   -1.90    1.40
   4 -19   0    1.30    2.10
  -4 -19   0    1.20    2.20
   4 -19   0    0.00    0.70
   4  19   0    0.20    0.70
  -4  19   0    2.10    2.50
  -4  19   0   -0.40    1.30
   4  19   0    0.20    0.90
  -4  19   0    0.30    1.70
   4  19   0   -0.70    2.80
   4  19   0   -1.70    2.60
   4  19   0    0.60    2.40
  -4  19   0    0.40    2.80
  -5 -19   0   19.10    3.80
   5 -19   0   14.30    1.60
  -5 -19   0   21.10    3.80
  -5 -19   0   18.60    4.90
  -5 -19   0   12.50    2.60
   5  19   0   16.40    1.40
  -5  19   0   17.00    4.20
  -5  19   0   23.90    4.00
  -5  19   0   14.60    2.70
   5  19   0   14.20    3.70
   5  19   0   18.50    2.40
   5  19   0   20.20    4.10
  -5  19   0   13.20    2.20
  -6 -19   0    9.20    5.40
  -6 -19   0    0.40    2.40
  -6 -19   0    2.20    1.60
  -6 -19   0    0.40    1.80
  -6  19   0    1.20    1.70
   6  19   0    2.40    1.40
  -6  19   0   -0.20    2.40
  -6  19   0   -1.40    4.00
  -6  19   0   17.90    5.70
  -7 -19   0   23.40    4.30
  -7 -19   0   15.30    4.60
  -7 -19   0   19.20    3.20
  -7 -19   0   16.40    4.20
  -7  19   0   17.80    3.50
  -7  19   0   12.00    3.90
  -7  19   0   23.10    6.30
  -8 -19   0   -0.80    1.10
  -8 -19   0   -0.30    3.30
  -8 -19   0    1.20    2.10
  -8 -19   0    3.90    3.20
  -8  19   0    6.80    5.30
  -8  19   0    2.00    1.70
  -8  19   0   -5.40    2.70
   0 -20   0   33.30    2.50
   0 -20   0   29.00    4.20
   0 -20   0   33.50    3.30
   0  20   0   32.10    3.10
   0  20   0   34.20    4.90
   0  20   0   34.00    5.20
   0  20   0   33.70    3.30
   0  20   0   34.40    4.90
   1 -20   0   -0.80    2.60
  -1 -20   0   -1.70    2.70
  -1 -20   0   -1.20    1.00
   1 -20   0    0.30    0.60
  -1 -20   0    0.40    1.30
   1 -20   0    0.00    1.00
   1  20   0    0.10    1.00
  -1  20   0   -0.50    0.90
  -1  20   0    7.40    4.00
  -1  20   0    1.60    2.50
  -1  20   0    0.40    1.10
  -1  20   0    2.20    3.30
   1  20   0    1.80    1.20
   1  20   0    1.50    2.60
   1  20   0    2.30    2.80
   2 -20   0   31.20    3.10
  -2 -20   0   30.60    4.70
  -2 -20   0   38.30    3.60
  -2 -20   0   33.10    3.20
   2 -20   0   30.70    7.10
   2  20   0   37.30    5.60
   2  20   0   31.10    8.80
  -2  20   0   31.20    3.40
  -2  20   0   30.80    4.60
  -2  20   0   36.40    5.10
   2  20   0   35.20    3.30
  -2  20   0   32.10    3.20
   2  20   0   32.80    2.90
  -2  20   0   34.90    4.40
  -3 -20   0    1.30    1.20
   3 -20   0    1.10    2.50
  -3 -20   0    1.10    3.10
   3 -20   0    1.20    1.00
  -3 -20   0    1.00    1.50
  -3 -20   0    1.20    2.00
   3  20   0   -1.00    2.10
  -3  20   0    2.00    3.00
   3  20   0    3.80    3.50
   3  20   0    0.60    1.10
  -3  20   0   -0.20    1.20
  -3  20   0   -0.50    2.20
  -3  20   0    1.50    2.60
  -4 -20   0   22.80    3.10
   4 -20   0   18.20    3.40
   4 -20   0   21.30    2.20
  -4 -20   0   20.50    4.30
  -4 -20   0   18.40    4.90
  -4 -20   0   19.80    3.20
   4  20   0   21.00    4.60
  -4  20   0   19.60    4.60
   4  20   0   19.00    4.50
   4  20   0   15.30    2.60
  -4  20   0   25.30    3.80
   4  20   0   17.80    1.80
   4  20   0   17.60    4.80
  -4  20   0   13.90    2.40
  -4  20   0   21.80    2.90
  -5 -20   0    6.00    2.90
  -5 -20   0    5.60    3.00
  -5 -20   0    4.40    3.90
  -5 -20   0    0.50    1.60
   5 -20   0    1.30    0.80
   5  20   0    2.30    0.80
   5  20   0    1.20    1.10
  -5  20   0   -0.10    2.50
  -5  20   0    5.70    2.60
  -5  20   0    2.00    1.70
  -6 -20   0   18.60    3.90
  -6 -20   0   13.00    2.80
  -6 -20   0   12.90    4.20
  -6 -20   0   12.10    4.40
  -6  20   0   13.20    3.00
  -6  20   0    6.70    3.20
  -6  20   0   11.70    4.40
  -6  20   0    8.80    5.40
  -7 -20   0    0.50    1.80
  -7 -20   0    1.40    3.40
  -7 -20   0    2.10    1.50
  -7 -20   0    1.30    2.60
  -7  20   0    2.40    4.50
  -7  20   0    1.70    1.60
  -7  20   0   -2.10    2.70
  -8 -20   0    2.60    2.60
  -8 -20   0    4.30    1.80
  -8 -20   0    3.90    2.60
  -8 -20   0    2.10    4.40
  -8  20   0    4.30    5.40
  -8  20   0    4.80    2.20
   0 -21   0    0.70    0.80
   0 -21   0   -0.30    1.00
   0 -21   0   -1.00    2.40
   0  21   0   -2.70    2.10
   0  21   0    3.20    3.80
   0  21   0    1.30    1.20
   0  21   0   -0.10    1.00
   1 -21   0   53.59    4.20
   1 -21   0   48.20    2.80
   1 -21   0   47.30    5.20
  -1 -21   0   49.80    5.70
  -1 -21   0   48.70    3.60
  -1 -21   0   50.49    4.30
  -1  21   0   51.99    6.20
  -1  21   0   46.30    5.30
   1  21   0   59.59    6.50
  -1  21   0   51.49    4.20
   1  21   0   45.00    3.80
  -1  21   0   52.09    4.20
   1  21   0   45.20    5.70
   1  21   0   45.90    4.10
  -1  21   0   50.29    5.70
   2 -21   0    5.00    4.30
   2 -21   0    1.30    1.20
  -2 -21   0   -0.10    3.40
  -2 -21   0    1.10    1.40
  -2 -21   0    0.30    1.40
   2  21   0    2.50    3.10
   2  21   0    0.90    2.70
  -2  21   0    0.20    1.20
  -2  21   0    3.20    2.80
  -2  21   0   -2.30    2.60
   2  21   0   -0.60    1.00
  -2  21   0    0.30    1.10
  -2  21   0    3.20    3.50
   2  21   0    2.20    1.20
  -3 -21   0   33.40    5.30
   3 -21   0   34.60    4.30
   3 -21   0   33.60    3.20
  -3 -21   0   38.60    4.80
  -3 -21   0   35.10    3.70
  -3 -21   0   35.90    3.70
  -3  21   0   39.80    5.30
   3  21   0   36.80    5.90
   3  21   0   39.30    5.30
  -3  21   0   34.60    3.70
  -3  21   0   37.80    5.00
   3  21   0   36.90    3.60
  -3  21   0   35.00    4.70
   3  21   0   35.90    3.00
  -4 -21   0    0.10    1.30
   4 -21   0   -3.10    2.60
   4 -21   0   -0.60    0.80
  -4 -21   0   -3.00    1.90
  -4 -21   0    0.60    3.10
  -4 -21   0    0.50    1.20
   4  21   0    2.50    3.10
   4  21   0    0.40    0.70
   4  21   0   -3.00    3.20
  -4  21   0    1.70    3.20
  -4  21   0    1.60    1.40
  -4  21   0   -1.50    3.10
   4  21   0    0.40    1.10
  -5 -21   0   16.40    3.40
  -5 -21   0   13.40    2.80
  -5 -21   0   16.00    4.90
  -5 -21   0   15.30    3.90
   5 -21   0   15.40    2.80
  -5  21   0   13.50    4.00
   5  21   0   15.00    1.40
   5  21   0   14.70    2.50
  -5  21   0   21.90    3.90
  -5  21   0   10.40    4.20
  -6 -21   0    1.20    1.40
  -6 -21   0    1.30    2.30
  -6 -21   0    0.90    3.70
  -6 -21   0    1.90    2.30
  -6  21   0    0.00    1.50
  -6  21   0   -2.00    3.90
  -6  21   0   -4.10    2.50
  -7 -21   0    8.90    4.60
  -7 -21   0    3.60    2.50
  -7 -21   0    5.80    2.30
  -7 -21   0    4.40    2.50
  -7  21   0    2.10    5.40
  -7  21   0    6.50    2.50
  -8 -21   0   -1.10    3.10
  -8 -21   0   -0.60    2.30
  -8 -21   0    1.10    1.50
  -8 -21   0    4.10    5.00
  -8  21   0   -0.40    1.30
  -8  21   0    0.80    5.50
   0 -22   0   24.60    2.10
   0 -22   0   28.40    3.20
   0 -22   0   21.30    4.50
   0  22   0   22.40    2.90
   0  22   0   25.80    2.90
   0  22   0   26.40    5.00
   0  22   0   20.90    4.80
  -1 -22   0    1.60    1.70
  -1 -22   0    7.80    3.70
   1 -22   0    1.50    1.40
  -1 -22   0    1.60    1.30
   1 -22   0    3.50    2.80
  -1  22   0    5.00    2.90
   1  22   0    2.40    1.30
   1  22   0   -0.20    2.80
  -1  22   0    1.50    1.30
   1  22   0    8.10    3.80
  -1  22   0   11.70    4.90
  -1  22   0    0.50    1.20
   1  22   0    1.20    1.20
  -1  22   0    4.90    4.00
   2 -22   0   26.70    5.00
  -2 -22   0   26.50    5.40
  -2 -22   0   21.40    2.80
  -2 -22   0   29.90    3.30
   2 -22   0   27.10    2.90
   2  22   0   24.50    2.70
  -2  22   0   24.30    3.00
  -2  22   0   21.10    2.70
   2  22   0   27.20    5.70
   2  22   0   26.20    5.10
  -2  22   0   21.80    4.70
  -2  22   0   22.10    5.80
   2  22   0   24.90    3.00
  -2  22   0   25.90    5.10
   3 -22   0   -1.10    2.60
   3 -22   0   -0.80    0.80
  -3 -22   0    0.80    1.60
  -3 -22   0    1.00    3.30
  -3 -22   0    0.00    1.20
  -3  22   0   -1.00    3.30
  -3  22   0    3.10    1.50
  -3  22   0    1.70    2.50
   3  22   0   -0.10    1.10
   3  22   0   -2.70    2.50
   3  22   0    0.90    1.10
  -3  22   0    0.00    2.90
   3  22   0    0.90    3.50
  -4 -22   0   12.30    2.80
  -4 -22   0   13.40    4.40
  -4 -22   0   16.20    4.90
   4 -22   0    9.10    1.70
   4  22   0    7.20    3.50
   4  22   0   11.50    5.30
   4  22   0   12.70    2.70
  -4  22   0   11.70    3.70
   4  22   0   10.60    2.20
  -4  22   0   13.40    5.20
  -4  22   0    7.40    3.90
  -5 -22   0   -2.10    6.00
  -5 -22   0    0.90    2.60
   5 -22   0    0.70    1.30
  -5 -22   0    1.90    1.30
  -5  22   0    1.70    3.20
   5  22   0    0.10    0.80
  -5  22   0    1.30    1.50
   5  22   0    0.30    1.10
  -6 -22   0    3.70    2.40
  -6 -22   0   10.50    4.40
  -6 -22   0    6.70    3.70
  -6 -22   0    3.00    1.70
  -6  22   0   -3.00    4.70
  -6  22   0    3.50    1.80
  -7 -22   0    0.10    1.50
  -7 -22   0    0.50    2.10
  -7 -22   0   -4.40    2.30
  -7 -22   0   -0.20    3.90
  -7  22   0    0.90    4.50
  -7  22   0    1.90    1.80
   0 -23   0    0.20    0.90
   0 -23   0    1.10    1.30
   0 -23   0    0.20    3.20
   0  23   0    0.70    1.10
   0  23   0    1.30    2.80
   0  23   0   -0.30    0.90
   0  23   0    3.60    3.60
   1 -23   0   33.40    5.00
  -1 -23   0   30.60    4.00
  -1 -23   0   35.80    3.80
  -1 -23   0   38.00    5.30
   1 -23   0   35.00    3.60
  -1  23   0   41.90    5.50
   1  23   0   35.10    3.70
  -1  23   0   36.90    3.60
  -1  23   0   37.90    3.70
   1  23   0   41.20    5.60
   1  23   0   33.10    3.40
   1  23   0   44.10    6.40
  -1  23   0   37.20    5.80
   2 -23   0    4.60    1.60
  -2 -23   0    9.40    2.60
  -2 -23   0    8.60    3.80
   2 -23   0    4.00    3.30
  -2 -23   0    3.40    1.70
  -2  23   0    7.70    4.20
   2  23   0    4.40    4.00
  -2  23   0    3.70    1.70
   2  23   0    3.90    1.40
   2  23   0    1.10    2.90
  -2  23   0    4.60    3.30
  -2  23   0    4.40    3.90
   2  23   0    2.90    1.60
  -3 -23   0   19.10    3.20
   3 -23   0   11.70    3.80
  -3 -23   0   19.20    3.50
   3 -23   0   23.20    2.60
  -3 -23   0   22.30    5.20
   3  23   0   19.60    5.50
   3  23   0   15.90    2.80
   3  23   0   18.40    4.50
   3  23   0   18.70    2.20
  -3  23   0   15.70    4.40
  -4 -23   0    0.60    1.40
   4 -23   0    5.40    1.70
  -4 -23   0    2.30    2.10
  -4 -23   0    3.40    4.30
  -4  23   0   -1.50    3.20
   4  23   0   -0.20    3.70
  -4  23   0    0.50    1.30
   4  23   0    2.70    1.20
   4  23   0    4.00    6.30
   4  23   0    1.60    1.40
  -5 -23   0   16.10    4.40
  -5 -23   0   13.00    5.00
  -5 -23   0   11.10    2.70
  -5 -23   0   15.80    3.30
  -5  23   0   17.40    5.60
   5  23   0    9.80    1.60
   5  23   0   13.20    2.60
  -5  23   0   10.80    2.70
  -6 -23   0    1.30    3.70
  -6 -23   0   -1.30    2.20
  -6 -23   0   -0.50    1.40
  -6 -23   0   -0.10    1.80
  -6  23   0    0.60    1.50
  -6  23   0    2.20    4.50
  -6  23   0   -3.60    2.90
  -7 -23   0    2.00    3.30
  -7 -23   0    4.70    4.70
  -7 -23   0    3.30    2.60
  -7  23   0   -3.50    3.30
  -7  23   0    6.80    2.50
  -7  23   0   -0.90   10.30
   0 -24   0    1.80    1.40
   0 -24   0    3.40    3.70
   0 -24   0    1.40    1.00
   0  24   0    2.20    1.40
   0  24   0    4.10    3.10
   0  24   0   -0.20    1.20
   0  24   0    3.70    3.80
  -1 -24   0    0.10    1.40
  -1 -24   0    0.10    1.20
  -1 -24   0    1.40    3.30
   1 -24   0    3.70    3.90
   1 -24   0    0.70    1.30
  -1  24   0    0.20    1.00
  -1  24   0    1.60    1.40
   1  24   0    2.30    1.40
   1  24   0    2.70    3.80
   1  24   0    0.40    1.30
   1  24   0    4.20    3.00
  -1  24   0    7.10    4.70
  -1  24   0    1.10    3.00
  -2 -24   0    9.10    4.60
  -2 -24   0    6.10    2.20
  -2 -24   0    8.00    2.00
   2 -24   0    7.40    1.80
   2 -24   0    4.50    3.00
   2  24   0    6.90    4.10
   2  24   0    6.10    2.10
   2  24   0   10.00    7.00
  -2  24   0    5.60    4.00
  -2  24   0    4.70    2.60
  -2  24   0    4.60    3.30
   2  24   0    8.10    1.80
  -3 -24   0    2.20    1.70
  -3 -24   0    1.60    3.80
  -3 -24   0   -1.20    1.30
   3 -24   0   -1.50    4.60
   3 -24   0   -0.30    1.20
   3  24   0    1.10    3.30
  -3  24   0    2.10    1.60
   3  24   0    0.70    1.20
   3  24   0   -0.90    1.10
   3  24   0    0.90    4.10
  -4 -24   0   10.50    2.80
   4 -24   0    9.30    2.10
  -4 -24   0   14.20    4.80
  -4 -24   0   10.80    2.70
   4  24   0   10.30    4.60
  -4  24   0    9.60    4.50
   4  24   0   11.50    1.90
  -4  24   0   17.10    3.40
   4  24   0    7.00    1.90
  -5 -24   0    3.10    1.70
  -5 -24   0    1.00    2.00
  -5 -24   0    8.50    4.40
   5  24   0    2.40    1.40
  -5  24   0    0.00    1.70
  -5  24   0   -1.40    3.70
  -5  24   0    3.40    4.90
  -6 -24   0    0.80    4.60
  -6 -24   0    2.80    3.70
  -6 -24   0    6.40    2.10
  -6 -24   0    3.20    2.40
  -6  24   0    4.00    2.30
  -6  24   0    2.20    5.00
   0 -25   0   -0.90    0.90
   0 -25   0   -0.20    1.20
   0  25   0    0.30    1.00
   0  25   0    1.00    1.50
   0  25   0   -0.60    3.50
   0  25   0   -0.60    2.90
   1 -25   0   12.40    2.60
  -1 -25   0   12.60    2.10
   1 -25   0    2.10    3.90
  -1 -25   0    9.40    2.40
  -1 -25   0   10.20    4.50
   1  25   0   10.40    3.70
  -1  25   0   11.40    4.30
   1  25   0    8.90    2.60
  -1  25   0   14.70    4.90
  -1  25   0   10.10    3.30
   1  25   0   14.60    2.80
   1  25   0   10.20    4.90
  -1  25   0   12.30    2.60
   2 -25   0   -1.40    1.10
   2 -25   0   -4.90    3.40
  -2 -25   0   -0.50    1.40
  -2 -25   0   -6.50    3.30
   2  25   0   -1.30    0.80
   2  25   0   -4.80    3.30
   2  25   0    0.10    1.10
   2  25   0    0.00    3.30
  -2  25   0    0.80    1.70
  -2  25   0   -0.40    3.10
  -3 -25   0   11.60    2.80
   3 -25   0    9.60    2.20
  -3 -25   0    8.70    4.50
  -3 -25   0    9.60    2.40
   3  25   0   11.30    4.80
   3  25   0   10.90    2.10
   3  25   0    9.80    2.60
  -3  25   0    3.30    3.70
  -3  25   0    6.80    2.60
   3  25   0   13.90    4.30
  -4 -25   0    3.30    2.20
   4 -25   0   -2.30    1.30
  -4 -25   0   -3.50    2.10
  -4 -25   0    5.30    5.00
   4  25   0   -1.60    1.00
   4  25   0    0.90    4.50
   4  25   0    0.20    1.00
  -4  25   0    0.20    3.70
  -4  25   0    2.30    1.70
  -5 -25   0   11.10    2.90
  -5 -25   0    8.00    2.70
  -5 -25   0    6.50    4.60
  -5  25   0    8.80    2.30
  -5  25   0    4.20    3.90
  -5  25   0   10.40    5.00
  -6 -25   0   -3.00    4.50
  -6 -25   0   -0.40    2.00
  -6  25   0   -0.10    2.40
  -6  25   0   -5.70    3.80
   0 -26   0    0.80    1.40
   0 -26   0   -0.20    1.00
   0 -26   0    2.40    4.50
   0  26   0    5.60    4.80
   0  26   0    3.50    3.40
   0  26   0    0.40    2.40
   0  26   0    1.60    1.40
   1 -26   0    0.10    1.50
  -1 -26   0    0.50    1.70
  -1 -26   0   -1.00    1.20
   1 -26   0   -8.10    3.80
  -1 -26   0    3.10    4.30
  -1  26   0    1.30    1.60
   1  26   0   -1.10    1.30
   1  26   0    4.20    4.20
   1  26   0    0.90    1.40
   1  26   0   -1.80    2.90
  -1  26   0    0.30    2.90
  -1  26   0    6.10    4.40
  -2 -26   0   -0.20    4.30
  -2 -26   0    3.50    1.90
  -2 -26   0    0.70    1.30
   2 -26   0    5.10    6.10
   2 -26   0    2.90    1.60
  -2  26   0    4.00    4.50
  -2  26   0    1.30    1.70
   2  26   0   -0.50    1.20
   2  26   0    0.60    1.30
   2  26   0    4.70    4.50
   2  26   0   -0.50    3.30
  -3 -26   0    3.50    4.20
   3 -26   0   -1.70    1.20
  -3 -26   0    0.50    1.50
  -3 -26   0   -2.90    1.20
  -3  26   0    1.00    1.70
  -3  26   0    0.60    3.40
   3  26   0    2.40    4.60
   3  26   0   -0.50    1.00
   3  26   0    2.10    1.40
   4 -26   0    1.50    3.00
  -4 -26   0    1.90    2.00
  -4 -26   0    4.70    4.70
  -4 -26   0    2.00    1.80
   4  26   0    1.10    1.10
  -4  26   0    3.00    1.90
  -4  26   0    0.80    3.70
  -5 -26   0   -3.50    1.80
  -5 -26   0    1.80    1.60
  -5 -26   0    7.30    4.80
  -5  26   0    1.30    3.80
  -5  26   0    0.70    1.50
  -5  26   0    0.10    5.10
   0 -27   0   -6.30    4.00
   0 -27   0    2.00    1.90
   0  27   0   -2.50    4.10
   0  27   0   -1.40    3.40
   0  27   0    0.00    1.40
  -1 -27   0    8.00    1.80
   1 -27   0   10.70    2.30
   1 -27   0    8.30    5.00
  -1 -27   0   10.30    2.60
  -1 -27   0    6.10    5.30
   1  27   0   11.60    2.40
  -1  27   0   11.90    4.90
   1  27   0   10.70    5.40
   1  27   0   10.20    4.30
  -1  27   0    7.10    2.10
   2 -27   0   -0.90    1.30
  -2 -27   0   -2.70    1.30
  -2 -27   0    0.10    1.50
  -2 -27   0   -2.10    4.00
   2  27   0   -0.80    0.90
  -2  27   0    0.20    1.40
   2  27   0    1.30    1.60
  -2  27   0   -3.70    3.30
   2  27   0   -3.30    3.70
  -3 -27   0   10.80    3.10
   3 -27   0    2.30    1.70
  -3 -27   0    2.00    1.80
  -3 -27   0  -11.70    7.60
   3  27   0   10.20    5.80
   3  27   0    4.30    1.60
  -3  27   0    3.00    3.90
  -3  27   0    3.60    2.20
  -4 -27   0    1.20    1.70
  -4 -27   0   -1.40    4.40
  -4 -27   0   -2.00    1.70
  -4  27   0    3.00    2.10
  -4  27   0   -2.60    4.20
   4  27   0    0.40    1.30
  -5 -27   0    2.40    2.50
  -5 -27   0    5.00    2.40
  -5 -27   0    4.50    5.20
  -5  27   0    3.60    2.50
  -5  27   0    8.50    6.40
  -5  27   0    0.70    4.00
   0 -28   0   -7.00    4.30
   0 -28   0    0.10    1.40
   0  28   0    3.40    4.30
   0  28   0    1.70    1.70
  -1 -28   0   -4.30    3.90
   1 -28   0    0.20    1.40
  -1 -28   0   -2.90    1.20
  -1 -28   0    0.50    1.50
  -1  28   0    2.20    1.80
  -1  28   0    4.00    5.00
   1  28   0   -0.30    4.20
   1  28   0    1.80    1.60
  -2 -28   0   -6.20    4.30
  -2 -28   0   -0.10    1.50
   2 -28   0    0.20    1.40
  -2 -28   0    1.90    2.10
   2  28   0   -0.60    1.30
   2  28   0   -4.30    4.10
  -2  28   0    1.70    1.90
  -2  28   0    2.80    4.30
  -3 -28   0    0.50    1.60
  -3 -28   0    0.40    4.90
   3 -28   0    0.30    1.70
  -3 -28   0   -0.60    2.20
  -3  28   0    3.10    4.00
   3  28   0    6.60    5.40
  -3  28   0    0.50    2.00
  -4 -28   0   -7.60    4.90
  -4 -28   0   -2.20    1.90
  -4 -28   0    0.50    2.30
  -4  28   0   -4.60    3.70
   4  28   0    1.60    2.20
  -4  28   0   -0.80    7.20
  -4  28   0   -0.60    3.70
   0 -29   0    1.50    1.80
   0  29   0   -1.40    1.40
   0  29   0    0.30    4.80
  -1 -29   0   -0.60    1.70
   1 -29   0    1.50    1.60
  -1 -29   0  -11.00    4.80
   1  29   0    0.80    1.50
  -1  29   0    6.00    4.90
   1  29   0   -0.70    4.80
  -1  29   0    3.60    1.70
   2 -29   0   -2.60    1.50
  -2 -29   0    0.30    1.70
  -2 -29   0   -1.60    1.70
  -2 -29   0    7.20    6.50
   2  29   0    0.40    1.40
  -2  29   0    1.40    1.90
  -2  29   0   -3.10    4.30
   2  29   0    0.40    4.80
  -3 -29   0    1.70    2.20
  -3 -29   0    7.80    6.20
  -3 -29   0    6.30    2.60
  -3  29   0    2.90    2.70
   3  29   0    5.20    5.60
  -3  29   0   13.10    5.80
   3  29   0    2.10    1.60
   0 -30   0    0.60    1.90
   0  30   0    1.90    1.90
   0  30   0    5.90    7.60
   1 -30   0   -0.30    1.90
  -1 -30   0    1.60    1.80
  -1  30   0    0.60    1.70
  -1  30   0   -2.30    6.00
   1  30   0    1.80    9.50
   1  30   0   -1.30    1.50
  -2 -30   0   -8.00    5.80
  -2 -30   0   -2.30    1.40
   2 -30   0    1.00    1.80
  -2  30   0    1.00    2.40
   2  30   0    4.00    5.50
  -2  30   0    3.90    5.40
   2  30   0    2.00    2.00
 -11   0   1   -0.80    1.60
 -11   0   1   -2.70    1.50
 -10   0   1    4.10    2.20
 -10   0   1   10.90    2.90
 -10   0   1    6.10    2.40
  -9   0   1   -1.00    1.50
  -8   0   1   -0.60    3.00
  -8   0   1    6.40    1.90
  -8   0   1    6.00    2.00
  -7   0   1   -0.50    0.20
  -7   0   1   -2.50    1.20
  -7   0   1   -0.50    1.10
  -7   0   1   -0.10    0.30
  -7   0   1   -1.50    1.10
  -6   0   1    6.20    1.80
  -5   0   1    0.10    0.30
  -5   0   1   -0.10    1.30
  -5   0   1   -0.20    1.00
  -5   0   1   -0.90    0.70
  -5   0   1   -0.10    0.80
  -5   0   1    0.80    0.40
  -5   0   1    0.00    0.30
  -4   0   1    0.60    0.30
  -4   0   1   -1.50    0.80
  -4   0   1    0.40    1.30
  -4   0   1    0.50    0.80
  -4   0   1    0.00    0.20
  -3   0   1    1.90    0.90
  -3   0   1    1.10    0.40
  -3   0   1   -1.50    0.70
  -3   0   1    0.50    0.20
  -3   0   1    0.50    0.20
  -2   0   1   -0.10    0.10
  -2   0   1    0.30    0.20
  -1   0   1    0.10    0.30
   1   0  -1    0.20    0.10
   1   0  -1    0.70    0.30
  -1   0   1    0.40    0.30
  -1   0   1    0.00    0.10
  -1   0  -1   -0.10    0.20
   1   0   1    0.10    0.20
  -1   0  -1    0.20    0.20
  -1   0  -1   -0.20    0.40
  -1   0  -1    0.10    0.50
   1   0   1    0.00    0.60
   1   0   1    0.10    0.20
  -1   0  -1    0.10    0.60
  -2   0  -1    1.20    1.10
   2   0   1    0.50    0.30
   2   0   1   -0.20    0.60
  -2   0  -1    1.60    0.80
   2   0   1    0.50    1.00
  -2   0  -1    0.00    0.70
  -2   0  -1    0.50    0.30
   2   0   1   -0.10    0.20
  -2   0  -1   -0.30    0.20
  -3   0  -1    0.80    0.50
   3   0   1    2.80    0.70
  -3   0  -1    6.00    1.50
   3   0   1    3.10    1.60
  -3   0  -1    2.10    0.90
  -4   0  -1   -1.30    1.80
  -4   0  -1    0.10    0.40
  -4   0  -1   -1.20    1.20
  -5   0  -1    5.20    1.80
  -5   0  -1    1.20    0.40
  -5   0  -1    2.80    1.30
  -5   0  -1    0.40    0.40
  -5   0  -1    0.70    1.50
  -6   0  -1   12.30    3.30
  -6   0  -1    8.40    2.20
  -7   0  -1    0.90    1.30
  -7   0  -1    5.70    2.30
  -7   0  -1    0.50    0.30
  -7   0  -1    0.50    0.40
  -7   0  -1    0.30    0.50
  -8   0  -1    8.50    2.70
  -8   0  -1    2.90    1.80
  -8   0  -1    0.40    0.60
  -8   0  -1    5.80    2.20
  -8   0  -1    1.30    1.80
  -9   0  -1    3.50    1.80
  -9   0  -1    3.30    2.80
  -9   0  -1    5.40    2.10
  -9   0  -1    1.90    1.70
 -10   0  -1    7.20    2.90
 -10   0  -1    2.10    2.10
 -10   0  -1    3.60    1.90
 -10   0  -1    0.70    1.60
 -11   0  -1   -1.90    1.80
 -11  -1   1   -2.90    1.50
 -11  -1   1   -0.50    1.70
 -11   1   1   -2.70    1.40
 -11   1   1   -1.80    1.70
 -10  -1   1   57.29    5.80
 -10  -1   1   51.79    5.00
 -10   1   1   47.10    4.70
 -10   1   1   49.30    5.10
 -10   1   1   47.70    5.70
  -9  -1   1    0.80    1.60
  -9  -1   1   -0.20    1.80
  -9   1   1    0.50    0.50
  -9   1   1    2.20    1.90
  -9   1   1   -1.70    1.20
  -9   1   1   -2.10    1.90
  -8  -1   1  101.39    7.10
  -8  -1   1  123.29    6.60
  -8  -1   1  121.29    7.80
  -8  -1   1  104.89    5.60
  -8  -1   1  118.89    7.30
  -8  -1   1  110.59    5.60
  -8  -1   1  124.29    6.80
  -8   1   1   99.59    6.90
  -8   1   1  116.99    7.80
  -8   1   1  114.79    6.00
  -8   1   1  127.29    7.90
  -8   1   1   99.69    7.70
  -7  -1   1   10.60    2.20
  -7  -1   1    8.00    0.90
  -7  -1   1   12.30    2.60
  -7  -1   1    8.70    0.90
  -7  -1   1    9.80    0.90
  -7  -1   1   13.90    2.50
  -7  -1   1   12.50    2.90
  -7  -1   1   14.80    2.30
  -7   1   1   11.80    3.10
  -7   1   1    9.80    2.40
  -7   1   1    8.40    1.20
  -7   1   1   10.90    1.90
  -6  -1   1  334.67   17.20
  -6  -1   1  318.17   15.60
  -6  -1   1  340.97   16.80
  -6  -1   1  326.47   15.80
  -6  -1   1  320.67   15.70
  -6  -1   1  337.57   16.20
  -6   1   1  329.47   16.00
  -6   1   1  325.47   15.40
  -6   1   1  320.47   17.10
  -6   1   1  342.07   17.20
  -6   1   1  315.77   15.40
  -5  -1   1   73.19    3.90
  -5  -1   1   71.19    4.20
  -5  -1   1   73.99    4.70
  -5  -1   1   76.99    4.30
  -5  -1   1   73.79    3.80
  -5  -1   1   72.19    3.80
  -5  -1   1   70.79    4.80
  -5   1   1   79.29    5.00
  -5   1   1   71.39    3.60
  -5   1   1   74.49    4.10
  -5   1   1   76.39    5.00
  -5   1   1   73.59    3.70
  -4  -1   1  277.17   13.60
  -4  -1   1  291.27   13.90
  -4  -1   1  290.77   13.90
  -4  -1   1  292.77   13.60
  -4  -1   1  279.17   14.20
  -4  -1   1  282.07   14.50
  -4   1   1  276.87   13.40
  -4   1   1  290.67   14.60
  -4   1   1  293.67   14.60
  -4   1   1  293.57   13.40
  -3  -1   1  606.94   29.00
  -3  -1   1  633.24   29.40
  -3  -1   1  650.13   29.20
  -3  -1   1  620.64   29.60
  -3  -1   1  595.34   29.00
  -2  -1   1  215.28   10.70
  -2  -1   1  228.08   10.60
  -2  -1   1  220.88   10.60
  -2  -1   1  222.38   11.10
  -2  -1   1  232.48   10.80
   2   1  -1  231.38   10.60
   1  -1  -1 1587.54   83.19
  -1  -1   1 1654.43   87.29
   1   1  -1 1694.23   87.49
  -1   1   1 1619.14   82.99
   1  -1   1 1794.52  100.29
  -1  -1  -1 1885.51  104.69
  -1   1  -1 1800.32  100.49
  -2  -1  -1  197.18    9.90
  -2  -1  -1  198.98   10.00
  -2  -1  -1  200.38    9.70
   2  -1   1  189.18    9.30
   2  -1   1  202.48    9.40
  -2  -1  -1  189.88    9.40
   2  -1   1  196.78    9.50
  -2  -1  -1  190.48    9.20
   2  -1   1  201.68   10.00
   2   1   1  195.28    9.90
   2   1   1  196.78    9.40
   2   1   1  198.68    9.60
  -2   1  -1  197.58    9.60
  -2   1  -1  199.08   10.00
   2   1   1  198.98    9.30
  -2   1  -1  193.38    9.40
  -3  -1  -1 1474.55   68.69
  -3  -1  -1 1469.55   69.29
  -3  -1  -1 1439.46   69.49
  -3  -1  -1 1476.55   68.99
  -3   1  -1 1440.26   69.39
   3   1   1 1514.95   68.69
   3   1   1 1515.85   69.69
  -3   1  -1 1469.65   68.89
  -4  -1  -1  385.36   18.60
  -4  -1  -1  394.16   19.40
  -4  -1  -1  386.56   18.60
  -4  -1  -1  387.46   19.60
  -4  -1  -1  398.96   19.00
   4  -1   1  381.76   18.20
  -4   1  -1  380.66   18.50
  -4   1  -1  393.56   18.50
  -4   1  -1  388.06   19.60
  -4   1  -1  390.06   19.70
  -4   1  -1  393.76   19.20
  -5  -1  -1  285.17   15.00
  -5  -1  -1  303.17   14.60
  -5  -1  -1  285.37   14.00
  -5  -1  -1  284.17   15.30
  -5  -1  -1  284.57   13.70
  -5   1  -1  301.07   15.40
  -5   1  -1  287.77   15.40
   5   1   1  288.07   13.60
  -5   1  -1  289.87   13.90
  -5   1  -1  290.77   14.40
  -5   1  -1  277.07   13.90
  -6  -1  -1  344.67   17.20
  -6  -1  -1  329.07   17.10
  -6  -1  -1  373.26   18.70
  -6  -1  -1  349.87   16.80
  -6  -1  -1  380.86   18.00
  -6   1  -1  354.56   17.10
  -6   1  -1  362.46   18.90
  -6   1  -1  338.87   17.00
  -6   1  -1  366.36   17.70
  -7  -1  -1   82.79    5.50
  -7  -1  -1   82.49    4.60
  -7  -1  -1   86.09    5.60
  -7  -1  -1   91.39    6.40
  -7  -1  -1   71.49    4.50
  -7  -1  -1   85.29    6.20
  -7   1  -1   81.39    4.40
  -7   1  -1   84.89    5.20
  -7   1  -1   80.39    4.50
  -7   1  -1   96.89    6.70
  -7   1  -1   84.79    6.40
  -7   1  -1   77.89    4.40
  -8  -1  -1   82.29    5.70
  -8  -1  -1   92.59    6.80
  -8  -1  -1   87.09    6.60
  -8  -1  -1   81.59    5.60
  -8  -1  -1   70.09    4.50
  -8  -1  -1   80.29    4.50
  -8   1  -1   86.09    5.50
  -8   1  -1   80.69    4.40
  -8   1  -1   86.99    6.70
  -8   1  -1   72.49    4.20
  -8   1  -1   76.99    5.30
  -8   1  -1   87.39    7.00
  -9  -1  -1   43.80    3.80
  -9  -1  -1   42.40    4.70
  -9  -1  -1   45.50    4.00
  -9  -1  -1   37.40    2.50
  -9  -1  -1   31.90    2.40
  -9  -1  -1   45.90    5.00
  -9   1  -1   47.60    5.00
  -9   1  -1   41.90    3.50
  -9   1  -1   40.20    4.60
 -10  -1  -1   22.50    3.20
 -10  -1  -1   28.30    4.10
 -10  -1  -1   27.80    4.00
 -10  -1  -1   28.30    4.00
 -10   1  -1   26.00    4.10
 -10   1  -1   30.00    4.10
 -11  -1  -1    8.60    3.30
 -11   1  -1    9.80    2.90
 -11   1  -1    8.50    3.00
 -11  -2   1   -2.70    1.60
 -11  -2   1   -2.70    1.80
 -11   2   1   -2.10    2.00
 -11   2   1   -1.80    1.80
 -10  -2   1    4.40    2.00
 -10  -2   1    5.60    2.60
 -10   2   1   11.70    3.40
 -10   2   1    4.30    1.80
  -9  -2   1   -2.30    1.50
  -9  -2   1    2.80    1.80
  -9  -2   1   -0.80    1.60
  -9   2   1   -0.40    0.50
  -9   2   1   -0.30    2.40
  -9   2   1    0.40    1.30
  -8  -2   1    9.30    2.40
  -8  -2   1    4.10    0.90
  -8   2   1    0.30    3.20
  -8   2   1   14.40    3.70
  -8   2   1    6.40    1.20
  -8   2   1    7.60    2.30
  -7  -2   1    4.50    0.80
  -7  -2   1    3.70    1.60
  -7  -2   1    3.50    0.50
  -7  -2   1    5.00    0.80
  -7  -2   1    3.80    1.90
  -7  -2   1    5.00    1.70
  -7  -2   1    7.00    2.10
  -7  -2   1    3.40    0.80
  -7  -2   1    3.60    1.90
  -7   2   1    6.30    2.60
  -7   2   1    5.80    1.90
  -7   2   1    5.40    2.50
  -7   2   1    5.60    1.30
  -6  -2   1   20.30    1.40
  -6  -2   1   20.00    1.50
  -6  -2   1   26.40    2.90
  -6  -2   1   19.00    1.30
  -6  -2   1   17.70    1.50
  -6   2   1   18.10    1.90
  -6   2   1   23.40    2.90
  -5  -2   1   39.10    3.20
  -5  -2   1   38.20    2.80
  -5  -2   1   36.30    2.90
  -5  -2   1   37.10    2.20
  -5  -2   1   39.10    2.80
  -5  -2   1   38.30    2.30
  -5  -2   1   37.30    2.20
  -5   2   1   41.20    3.60
  -5   2   1   36.70    3.20
  -5   2   1   36.30    2.50
  -4  -2   1   62.49    4.20
  -4  -2   1   71.19    4.00
  -4  -2   1   68.59    4.00
  -4  -2   1   60.29    3.50
  -4  -2   1   63.69    3.50
  -4  -2   1   69.39    4.00
  -4   2   1   69.99    4.80
  -3  -2   1  174.78    8.90
  -3  -2   1  173.98    8.70
  -3  -2   1  187.38    9.00
  -3  -2   1  181.68    8.70
  -3  -2   1  178.88    9.20
  -3  -2   1  188.88    9.00
  -2  -2   1   31.70    1.80
  -2  -2   1   34.80    2.00
  -2  -2   1   31.60    1.70
  -2  -2   1   35.50    2.10
  -2  -2   1   31.30    1.80
  -2  -2   1   32.00    2.00
   2   2  -1   31.80    1.80
   2   2  -1   31.90    2.10
  -2   2   1   30.60    1.60
  -1  -2   1   75.79    3.80
   1  -2  -1   78.49    3.70
  -1  -2   1   73.99    3.80
   1  -2  -1   76.29    3.70
  -1  -2   1   75.89    4.00
  -1  -2   1   81.29    4.00
   1  -2  -1   82.09    3.70
  -1  -2   1   76.19    3.80
  -1   2   1   73.99    3.70
  -1   2   1   76.99    3.80
  -1   2   1   74.89    3.70
   1   2  -1   75.89    3.80
   1   2  -1   77.09    4.00
   1   2  -1   77.29    3.90
   1   2  -1   79.49    3.80
  -1   2   1   75.49    3.70
   0  -2  -1   80.49    4.00
   0  -2   1   79.49    4.00
   0  -2  -1   84.09    4.10
   0  -2   1   81.59    4.10
   0  -2  -1   79.39    4.10
   0  -2   1   84.19    4.00
   0  -2  -1   80.29    4.30
   0  -2   1   78.99    4.10
   0  -2  -1   81.29    3.90
   0  -2   1   81.89    4.00
   0   2   1   79.69    4.10
   0   2  -1   81.89    4.10
   0   2   1   78.49    4.00
   0   2  -1   85.19    4.00
   0   2   1   78.79    4.20
   0   2  -1   82.69    4.10
   0   2  -1   82.39    4.00
   0   2   1   78.99    4.20
   0   2   1   81.29    4.00
   0   2  -1   82.59    4.00
   0   2  -1   78.49    4.10
   1  -2   1   12.30    1.00
   1  -2   1   10.60    0.80
  -1  -2  -1   10.40    1.00
   1  -2   1   10.80    0.80
  -1  -2  -1   10.60    0.80
   1  -2   1   11.10    0.80
  -1  -2  -1   11.00    1.00
  -1  -2  -1   11.20    1.10
  -1  -2  -1   10.20    1.10
   1   2   1   10.70    1.10
  -1   2  -1   10.00    1.30
  -1   2  -1   10.60    0.80
   1   2   1   10.10    0.80
   1   2   1   10.70    1.10
   1   2   1   11.50    1.00
  -1   2  -1   11.80    0.80
  -1   2  -1    9.90    0.90
  -1   2  -1   11.10    0.90
   1   2   1   10.30    1.00
   2  -2   1   11.70    1.10
  -2  -2  -1   11.70    1.30
   2  -2   1   11.60    0.80
  -2  -2  -1   13.50    1.10
  -2  -2  -1   11.90    1.40
  -2  -2  -1   12.00    1.40
   2  -2   1   12.80    1.00
  -2  -2  -1   10.60    0.90
  -2   2  -1   11.70    0.90
   2   2   1   11.10    1.30
   2   2   1   11.10    0.90
  -2   2  -1   12.30    0.90
  -2   2  -1   12.60    1.10
  -2   2  -1   11.30    1.70
   2   2   1   11.20    1.40
  -3  -2  -1   38.90    2.30
  -3  -2  -1   31.40    2.80
  -3  -2  -1   41.80    2.90
  -3  -2  -1   41.80    2.70
  -3  -2  -1   36.10    2.20
   3   2   1   40.80    2.50
  -3   2  -1   39.00    3.20
  -3   2  -1   35.80    2.10
  -3   2  -1   35.00    2.20
   3   2   1   36.60    2.10
   3   2   1   37.50    2.80
   3   2   1   39.60    2.80
  -3   2  -1   34.50    2.40
  -4  -2  -1  187.38   10.50
  -4  -2  -1  196.98   10.00
  -4  -2  -1  178.38    9.50
  -4  -2  -1  187.48    9.10
  -4  -2  -1  195.48    9.60
  -4  -2  -1  194.18   10.30
   4   2   1  198.48   10.30
  -4   2  -1  195.88   10.80
  -4   2  -1  197.18    9.50
   4   2   1  186.58    9.40
   4   2   1  193.68    9.50
  -4   2  -1  197.78    9.70
  -4   2  -1  196.38    9.40
  -5  -2  -1   42.50    2.80
  -5  -2  -1   46.40    3.40
  -5  -2  -1   39.60    3.60
  -5  -2  -1   36.80    2.50
  -5  -2  -1   38.50    2.50
  -5   2  -1   38.80    2.50
  -5   2  -1   45.50    3.00
   5   2   1   36.20    2.20
  -5   2  -1   36.20    3.70
  -5   2  -1   51.59    4.10
  -5   2  -1   37.30    2.30
  -6  -2  -1    8.60    1.40
  -6  -2  -1   16.50    2.80
  -6  -2  -1   16.80    3.20
  -6  -2  -1    8.60    1.40
  -6   2  -1    9.90    1.50
  -6   2  -1   13.90    3.50
  -6   2  -1    7.00    0.90
  -6   2  -1   14.30    2.20
  -6   2  -1    8.10    2.60
  -7  -2  -1    8.10    2.00
  -7  -2  -1    4.90    1.80
  -7  -2  -1    6.10    2.20
  -7  -2  -1    3.30    1.80
  -7  -2  -1    1.60    0.70
  -7   2  -1    6.30    2.90
  -7   2  -1    3.30    1.80
  -8  -2  -1    8.70    3.50
  -8  -2  -1    0.30    0.70
  -8  -2  -1    2.30    2.10
  -8  -2  -1    0.30    0.60
  -8  -2  -1    3.40    2.30
  -8  -2  -1    1.90    2.00
  -8   2  -1    0.70    0.60
  -8   2  -1    6.90    2.90
  -8   2  -1    0.40    0.70
  -8   2  -1    0.70    1.50
  -8   2  -1    6.00    1.80
  -9  -2  -1   13.00    3.70
  -9  -2  -1    4.70    2.60
  -9  -2  -1    2.50    2.20
  -9  -2  -1    4.50    2.00
  -9   2  -1    5.60    1.90
  -9   2  -1    4.10    2.70
  -9   2  -1    4.80    2.30
  -9   2  -1    9.50    2.00
 -10  -2  -1    1.50    2.00
 -10  -2  -1    3.80    1.90
 -10  -2  -1    6.70    3.00
 -10  -2  -1    4.90    2.40
 -10   2  -1    5.90    2.90
 -10   2  -1    1.70    1.70
 -11   2  -1    1.10    1.80
 -11  -3   1   -3.40    1.50
 -11  -3   1    1.50    1.90
 -10  -3   1   41.50    4.50
 -10  -3   1   38.30    3.90
 -10  -3   1   38.10    5.10
 -10   3   1   44.80    5.00
 -10   3   1   40.80    6.60
  -9  -3   1    1.90    0.60
  -9  -3   1   -1.80    1.80
  -9  -3   1   -0.20    1.70
  -9  -3   1    2.20    2.00
  -9  -3   1    1.80    0.60
  -9   3   1    0.80    0.80
  -9   3   1   -0.60    2.40
  -9   3   1   -0.80    1.20
  -9   3   1    1.10    1.80
  -8  -3   1   86.39    5.70
  -8  -3   1   89.79    5.90
  -8  -3   1   87.99    6.40
  -8  -3   1   68.89    4.50
  -8  -3   1   97.69    5.80
  -8  -3   1   80.99    4.60
  -8   3   1   86.99    5.00
  -8   3   1   94.69    7.00
  -8   3   1   69.49    6.40
  -8   3   1   86.39    6.50
  -7  -3   1   23.10    3.20
  -7  -3   1   17.20    1.50
  -7  -3   1   19.70    2.60
  -7  -3   1   16.20    2.40
  -7  -3   1   17.30    1.50
  -7  -3   1   16.40    2.30
  -7  -3   1   17.20    2.40
  -7   3   1   18.00    2.60
  -7   3   1   28.10    4.60
  -7   3   1   17.90    1.80
  -7   3   1   18.00    3.00
  -6  -3   1  334.87   15.70
  -6  -3   1  320.17   15.50
  -6  -3   1  272.57   15.70
  -6  -3   1  307.67   15.50
  -6  -3   1  273.47   14.50
  -6  -3   1  306.27   14.90
  -6  -3   1  298.37   14.90
  -6  -3   1  303.47   16.10
  -6   3   1  312.37   16.40
  -6   3   1  330.17   16.80
  -6   3   1  327.87   16.50
  -6   3   1  311.97   15.30
  -5  -3   1  148.09    8.30
  -5  -3   1  138.29    8.10
  -5  -3   1  138.79    7.10
  -5  -3   1  150.48    7.90
  -5  -3   1  153.88    8.00
  -5  -3   1  146.59    7.40
  -5  -3   1  142.39    7.40
  -5  -3   1  141.89    7.70
  -5   3   1  160.88    8.90
  -5   3   1  148.29    7.70
  -4  -3   1  660.93   30.70
  -4  -3   1  647.74   30.30
  -4  -3   1  612.64   30.10
  -4  -3   1  633.04   30.50
  -4  -3   1  641.14   30.30
  -4  -3   1  662.33   30.70
  -4  -3   1  621.14   31.00
  -4  -3   1  655.93   31.00
  -4   3   1  663.73   30.60
  -3  -3   1  451.25   21.30
  -3  -3   1  451.65   21.00
  -3  -3   1  424.06   21.10
  -3  -3   1  419.86   20.60
  -3  -3   1  429.56   20.60
  -3  -3   1  430.76   20.40
  -3  -3   1  464.25   20.90
  -3   3   1  421.66   20.30
  -2  -3   1  743.43   35.90
  -2  -3   1  785.52   36.00
  -2  -3   1  741.63   36.10
  -2  -3   1  795.52   36.00
  -2   3   1  793.12   36.40
  -2   3   1  734.23   35.50
   2   3  -1  757.22   36.00
   1  -3  -1  135.49    6.30
   1  -3  -1  140.59    6.40
  -1  -3   1  130.59    6.60
  -1  -3   1  139.39    6.50
  -1  -3   1  129.69    6.60
   1  -3  -1  133.49    6.90
  -1  -3   1  129.99    6.30
   1  -3  -1  136.39    6.30
  -1  -3   1  126.09    6.40
  -1  -3   1  123.59    6.40
  -1  -3   1  130.79    6.70
  -1  -3   1  128.29    6.50
   1  -3  -1  132.39    6.40
  -1   3   1  131.99    6.40
  -1   3   1  128.99    6.20
  -1   3   1  131.59    6.90
  -1   3   1  135.39    6.50
   1   3  -1  137.79    6.50
  -1   3   1  127.49    6.30
   1   3  -1  128.79    6.40
   1   3  -1  136.59    6.70
   1   3  -1  123.19    6.40
   1   3  -1  134.79    6.40
  -1   3   1  135.99    6.50
   0  -3  -1 3041.70  161.18
   0  -3   1 3076.29  158.88
   0   3   1 2878.41  160.28
   0   3  -1 2950.00  157.98
  -1  -3  -1  151.48    7.80
   1  -3   1  167.58    7.70
   1  -3   1  162.08    7.90
  -1  -3  -1  161.98    7.80
   1  -3   1  162.48    7.70
   1  -3   1  164.28    7.90
  -1  -3  -1  157.28    8.00
  -1  -3  -1  154.68    8.10
  -1  -3  -1  158.08    8.00
   1  -3   1  162.68    7.80
   1   3   1  161.78    8.00
  -1   3  -1  157.88    7.90
   1   3   1  163.68    8.00
  -1   3  -1  162.98    7.70
  -1   3  -1  161.88    7.80
   1   3   1  161.48    8.10
   1   3   1  156.28    8.00
   1   3   1  163.48    8.00
  -1   3  -1  160.08    7.70
  -1   3  -1  161.68    7.80
   2  -3   1 2686.63  124.49
   2  -3   1 2622.14  124.29
  -2  -3  -1 2619.04  124.59
  -2  -3  -1 2770.22  124.79
   2   3   1 2602.54  124.59
  -2   3  -1 2816.82  125.09
  -2   3  -1 2638.64  124.39
   3  -3   1  630.14   29.40
  -3  -3  -1  623.44   29.80
  -3  -3  -1  621.64   29.80
  -3  -3  -1  655.53   30.20
  -3  -3  -1  606.14   29.70
  -3  -3  -1  621.24   30.40
  -3  -3  -1  619.94   30.10
   3   3   1  633.24   30.50
  -3   3  -1  649.43   29.60
  -3   3  -1  627.34   29.70
   3   3   1  639.14   30.20
   3   3   1  635.94   29.90
  -3   3  -1  620.54   29.80
   3   3   1  623.54   29.70
  -3   3  -1  655.33   30.70
  -4  -3  -1  755.32   36.60
  -4  -3  -1  745.03   35.70
  -4  -3  -1  781.52   36.20
  -4  -3  -1  723.43   35.60
  -4  -3  -1  752.12   36.20
  -4  -3  -1  743.63   35.60
  -4   3  -1  737.33   35.70
   4   3   1  783.72   35.70
   4   3   1  775.22   36.30
  -4   3  -1  764.92   35.70
  -4   3  -1  753.92   36.80
  -4   3  -1  769.52   35.40
   4   3   1  742.53   35.50
  -4   3  -1  751.22   35.60
  -5  -3  -1  347.67   17.10
  -5  -3  -1  337.47   17.50
  -5  -3  -1  308.27   16.90
  -5  -3  -1  334.67   16.40
  -5  -3  -1  350.66   17.00
  -5  -3  -1  328.67   16.40
  -5   3  -1  335.37   16.50
  -5   3  -1  342.97   16.40
  -5   3  -1  350.46   17.80
  -5   3  -1  340.97   16.10
  -5   3  -1  328.17   17.70
  -6  -3  -1  187.58    9.70
  -6  -3  -1  205.28   11.80
  -6  -3  -1  204.08   11.20
  -6  -3  -1  168.38    9.60
  -6  -3  -1  186.28   10.50
  -6  -3  -1  189.28   10.70
  -6   3  -1  199.28   11.60
  -6   3  -1  185.78    9.40
  -6   3  -1  195.98   10.00
  -6   3  -1  196.98   11.40
  -6   3  -1  191.78    9.70
  -7  -3  -1  157.98    9.20
  -7  -3  -1  146.89    7.80
  -7  -3  -1  147.19    8.70
  -7  -3  -1  129.39    7.70
  -7  -3  -1  150.98    9.50
  -7  -3  -1  155.48    8.90
  -7   3  -1  145.89    7.80
  -7   3  -1  172.08   10.10
  -7   3  -1  152.08    9.70
  -7   3  -1  135.49    7.40
  -7   3  -1  149.88    8.00
  -8  -3  -1   61.89    5.10
  -8  -3  -1   55.39    3.80
  -8  -3  -1   66.09    5.80
  -8  -3  -1   74.19    5.40
  -8  -3  -1   64.19    3.90
  -8  -3  -1   65.19    5.20
  -8   3  -1   62.49    3.40
  -8   3  -1   58.39    3.30
  -8   3  -1   65.59    3.90
  -8   3  -1   67.69    6.30
  -8   3  -1   66.39    4.50
  -8   3  -1   70.49    6.00
  -9  -3  -1   47.10    3.00
  -9  -3  -1   54.19    5.20
  -9  -3  -1   48.60    4.60
  -9  -3  -1   51.79    4.70
  -9  -3  -1   39.50    2.90
  -9   3  -1   48.90    5.50
  -9   3  -1   49.30    5.10
  -9   3  -1   40.30    2.70
 -10  -3  -1   20.80    3.50
 -10  -3  -1   20.30    1.70
 -10  -3  -1   21.10    3.60
 -10  -3  -1   26.50    3.80
 -10  -3  -1   25.40    3.40
 -10   3  -1   32.30    4.20
 -10   3  -1   27.50    4.20
 -11  -4   1   -1.50    1.90
 -11  -4   1   -3.50    2.00
 -11   4   1   -1.50    1.40
 -11   4   1   -1.30    2.10
 -10  -4   1    3.70    2.30
 -10  -4   1    5.50    2.30
 -10   4   1    3.40    1.90
 -10   4   1    1.50    1.90
 -10   4   1    8.60    3.10
  -9  -4   1    2.90    0.90
  -9  -4   1    4.00    0.80
  -9  -4   1    0.70    2.30
  -9  -4   1    4.60    2.00
  -9  -4   1    2.30    2.10
  -9   4   1    4.20    2.20
  -9   4   1    3.10    1.70
  -9   4   1    6.10    3.40
  -9   4   1    1.30    0.80
  -8  -4   1    8.00    2.50
  -8  -4   1   10.70    2.20
  -8  -4   1    2.30    2.10
  -8   4   1    6.80    2.20
  -8   4   1    1.40    2.70
  -7  -4   1   17.70    2.90
  -7  -4   1   23.80    2.10
  -7  -4   1   24.70    2.90
  -7  -4   1   24.50    2.80
  -7  -4   1   17.20    2.30
  -7  -4   1   21.20    2.90
  -7  -4   1   21.20    1.80
  -7   4   1   26.00    3.00
  -7   4   1   21.90    2.10
  -7   4   1   27.10    3.50
  -6  -4   1    2.60    0.80
  -6  -4   1    3.80    0.80
  -6  -4   1    6.10    1.80
  -6   4   1    5.40    2.60
  -6   4   1    1.70    1.20
  -6   4   1    1.90    1.50
  -6   4   1    8.80    3.00
  -5  -4   1   82.29    5.10
  -5  -4   1   77.09    4.30
  -5  -4   1   79.89    3.90
  -5  -4   1   74.79    4.30
  -5  -4   1   81.69    5.00
  -5  -4   1   82.79    5.20
  -5  -4   1   72.89    5.00
  -5   4   1   85.89    5.60
  -5   4   1   83.79    5.90
  -5   4   1   74.29    4.60
  -4  -4   1   44.10    3.20
  -4  -4   1   44.70    2.70
  -4  -4   1   51.19    3.40
  -4  -4   1   42.70    2.70
  -4  -4   1   47.60    3.40
  -4  -4   1   40.90    2.30
  -4  -4   1   53.89    3.40
   4   4  -1   46.10    3.40
  -4   4   1   42.70    2.20
  -4   4   1   42.20    2.90
  -4   4   1   45.30    4.00
  -3  -4   1   20.80    1.40
  -3  -4   1   17.70    1.60
  -3  -4   1   18.30    1.40
  -3  -4   1   16.70    1.80
  -3  -4   1   18.20    1.10
  -3  -4   1   17.70    1.90
  -3  -4   1   16.60    1.80
   3   4  -1   18.70    1.30
   3   4  -1   18.80    1.30
   3   4  -1   20.40    1.80
  -3   4   1   18.40    2.20
  -3   4   1   19.00    1.10
  -3   4   1   19.10    1.10
  -2  -4   1  247.38   12.20
  -2  -4   1  253.67   12.10
  -2  -4   1  258.97   12.10
   2  -4  -1  249.68   11.50
  -2  -4   1  230.78   11.70
  -2  -4   1  243.68   11.80
   2  -4  -1  242.68   11.50
  -2  -4   1  236.28   11.90
  -2  -4   1  238.48   11.50
   2   4  -1  245.38   12.00
   2   4  -1  246.18   11.60
   2   4  -1  244.48   12.00
  -2   4   1  240.18   11.50
  -2   4   1  236.38   11.50
  -2   4   1  248.98   11.70
   2   4  -1  244.48   11.70
  -2   4   1  235.38   11.60
  -2   4   1  250.97   12.40
   1  -4  -1   66.69    4.00
  -1  -4   1   65.39    3.70
  -1  -4   1   66.19    3.50
  -1  -4   1   67.49    3.70
  -1  -4   1   61.99    3.70
  -1  -4   1   62.39    3.30
  -1  -4   1   60.79    3.40
   1  -4  -1   66.49    3.50
  -1  -4   1   64.69    3.40
   1  -4  -1   65.89    3.30
   1  -4  -1   66.49    3.30
  -1  -4   1   66.09    3.50
   1   4  -1   72.99    3.50
  -1   4   1   66.19    3.60
  -1   4   1   65.39    3.30
   1   4  -1   66.69    3.50
  -1   4   1   61.89    3.50
   1   4  -1   63.19    3.70
   1   4  -1   64.39    3.80
   1   4  -1   68.19    3.70
  -1   4   1   65.79    3.30
  -1   4   1   65.79    4.00
   1   4  -1   65.39    3.40
   1   4  -1   60.09    3.50
   0  -4  -1  226.48   11.60
   0  -4   1  231.88   11.20
   0  -4   1  230.38   11.40
   0  -4  -1  221.78   11.40
   0  -4   1  229.68   11.20
   0  -4  -1  243.48   11.40
   0  -4   1  238.38   11.20
   0  -4   1  242.38   11.20
   0  -4  -1  235.28   11.20
   0  -4   1  241.98   11.50
   0  -4  -1  238.78   11.50
   0  -4   1  243.68   11.50
   0   4   1  235.98   11.20
   0   4   1  215.38   11.40
   0   4   1  238.08   11.40
   0   4  -1  237.68   11.20
   0   4  -1  236.38   11.20
   0   4  -1  237.58   11.20
   0   4  -1  230.68   11.40
   0   4  -1  244.88   11.50
   0   4   1  228.88   11.40
   0   4   1  234.08   11.20
   0   4   1  234.38   11.60
   0   4  -1  231.98   11.20
  -1  -4  -1  426.76   20.80
  -1  -4  -1  427.56   20.50
   1  -4   1  383.56   20.70
   1  -4   1  436.26   20.40
  -1  -4  -1  450.55   20.80
   1  -4   1  429.86   20.60
  -1  -4  -1  436.66   20.70
   1  -4   1  441.46   20.50
   1  -4   1  456.05   20.60
  -1  -4  -1  429.76   20.70
   1  -4   1  443.46   20.30
  -1  -4  -1  431.86   20.80
   1   4   1  437.36   20.70
  -1   4  -1  439.96   20.50
   1   4   1  438.96   20.70
   1   4   1  429.96   20.80
  -1   4  -1  430.16   20.60
   1   4   1  439.26   20.80
  -1   4  -1  443.66   20.60
  -1   4  -1  422.86   20.40
  -1   4  -1  425.06   20.30
   2  -4   1   48.90    2.60
  -2  -4  -1   45.80    2.80
   2  -4   1   49.90    2.80
   2  -4   1   51.69    2.60
   2  -4   1   46.50    3.00
  -2  -4  -1   48.50    3.30
  -2  -4  -1   51.79    3.20
   2  -4   1   48.40    2.80
   2  -4   1   50.59    3.20
  -2  -4  -1   49.20    3.10
  -2  -4  -1   48.20    3.00
  -2  -4  -1   47.90    2.80
  -2  -4  -1   48.50    3.20
   2   4   1   48.00    3.10
  -2   4  -1   50.49    3.60
   2   4   1   49.20    2.80
   2   4   1   51.29    3.20
  -2   4  -1   49.70    3.00
  -2   4  -1   44.20    2.60
   2   4   1   49.00    3.20
  -2   4  -1   49.70    2.60
   2   4   1   53.39    3.10
  -2   4  -1   51.19    2.80
  -2   4  -1   49.60    2.90
   2   4   1   49.10    2.40
  -3  -4  -1  153.38    8.00
  -3  -4  -1  165.98    8.50
  -3  -4  -1  161.08    8.20
  -3  -4  -1  156.68    8.00
  -3  -4  -1  161.98    8.50
   3  -4   1  165.88    7.80
  -3  -4  -1  156.48    8.60
  -3  -4  -1  155.18    8.40
  -3   4  -1  164.98    7.80
  -3   4  -1  155.28    8.10
   3   4   1  160.08    8.40
  -3   4  -1  161.78    9.10
   3   4   1  165.38    8.70
  -3   4  -1  154.48    8.10
   3   4   1  164.98    8.70
  -3   4  -1  161.28    8.10
  -4  -4  -1    2.40    0.90
  -4  -4  -1    2.20    1.80
  -4  -4  -1    5.40    1.50
  -4  -4  -1    5.20    1.70
  -4  -4  -1    2.50    0.80
  -4   4  -1    3.60    1.00
   4   4   1    3.10    0.80
   4   4   1    3.10    1.30
  -4   4  -1    7.30    2.60
  -4   4  -1    2.40    0.60
  -4   4  -1    6.30    1.40
   4   4   1    6.20    1.80
   4   4   1    3.60    1.40
  -4   4  -1    4.80    1.20
  -5  -4  -1    1.30    1.10
  -5  -4  -1    1.60    0.70
  -5  -4  -1    1.30    0.60
  -5  -4  -1    4.20    1.40
  -5  -4  -1    3.60    1.60
  -5  -4  -1    3.90    1.10
  -5  -4  -1    4.30    1.60
   5   4   1    0.60    0.40
  -5   4  -1    2.30    0.80
  -5   4  -1    3.50    2.30
  -5   4  -1    2.30    1.00
  -5   4  -1    3.70    1.30
   5   4   1    0.40    1.20
   5   4   1    3.50    1.50
  -5   4  -1    1.00    0.50
  -6  -4  -1    6.00    1.60
  -6  -4  -1    3.50    2.10
  -6  -4  -1    7.30    2.20
  -6  -4  -1    2.40    1.80
  -6  -4  -1    3.90    2.10
  -6  -4  -1    2.30    0.90
  -6  -4  -1    1.70    0.80
  -6   4  -1    2.40    2.10
  -6   4  -1    2.20    1.00
  -6   4  -1    1.30    0.60
   6   4   1    2.00    0.50
  -6   4  -1    7.20    3.30
  -6   4  -1    4.30    1.40
  -7  -4  -1    5.20    2.10
  -7  -4  -1    2.40    0.90
  -7  -4  -1    9.00    2.50
  -7  -4  -1   10.80    2.60
  -7  -4  -1    8.80    2.40
  -7   4  -1    5.40    2.20
  -7   4  -1    2.30    1.00
  -7   4  -1   10.60    3.30
  -8  -4  -1    1.30    1.60
  -8  -4  -1    5.20    2.30
  -8  -4  -1    4.00    2.30
  -8  -4  -1    0.00    0.60
  -8  -4  -1    0.10    0.70
  -8  -4  -1    5.40    2.30
  -8   4  -1    2.30    1.70
  -8   4  -1    4.10    1.60
  -8   4  -1    5.60    3.10
  -8   4  -1    1.50    0.80
  -8   4  -1    0.40    0.40
  -9  -4  -1    3.40    2.10
  -9  -4  -1    3.40    2.20
  -9  -4  -1    5.80    2.50
  -9  -4  -1    1.30    0.70
  -9   4  -1    7.40    3.10
  -9   4  -1    0.90    0.70
  -9   4  -1    1.60    1.90
 -10  -4  -1    3.60    2.30
 -10  -4  -1    1.50    0.60
 -10  -4  -1   -1.70    2.50
 -10  -4  -1    2.00    2.20
 -10  -4  -1    1.80    2.30
 -10   4  -1    5.60    2.90
 -10   4  -1    1.80    2.10
 -10  -5   1   42.00    4.70
 -10  -5   1   33.80    2.30
 -10  -5   1   35.10    7.50
 -10  -5   1   48.70    4.00
 -10  -5   1   44.10    4.40
 -10   5   1   47.20    5.00
 -10   5   1   36.20    4.30
 -10   5   1   35.90    3.70
 -10   5   1   30.30    2.70
  -9  -5   1    5.40    2.30
  -9  -5   1    3.70    1.00
  -9  -5   1    3.30    0.90
  -9  -5   1    3.40    2.40
  -9  -5   1    4.20    3.40
  -9   5   1    8.10    2.90
  -9   5   1    4.30    1.30
  -9   5   1    4.00    1.80
  -9   5   1    4.20    3.30
  -8  -5   1  104.69    6.40
  -8  -5   1  127.39    7.60
  -8  -5   1  123.29    7.70
  -8  -5   1  108.29    6.30
  -8  -5   1  121.09    8.00
  -8   5   1  128.69    9.00
  -8   5   1  118.39    7.90
  -8   5   1  120.99    8.30
  -7  -5   1   31.70    3.30
  -7  -5   1   25.10    4.10
  -7  -5   1   29.80    2.20
  -7  -5   1   34.00    3.30
  -7  -5   1   29.70    3.40
  -7  -5   1   26.40    2.20
  -7   5   1   33.50    3.50
  -7   5   1   31.90    3.70
  -7   5   1   26.70    2.60
  -7   5   1   30.40    4.20
  -6  -5   1  283.77   14.40
  -6  -5   1  306.77   15.10
  -6  -5   1  271.17   14.40
  -6  -5   1  298.07   15.70
  -6  -5   1  252.77   15.00
  -6  -5   1  292.27   15.40
  -6   5   1  304.17   15.80
  -6   5   1  312.27   16.50
  -6   5   1  311.17   14.80
  -5  -5   1   77.59    5.10
  -5  -5   1   76.69    4.40
  -5  -5   1   70.79    4.90
  -5  -5   1   74.69    4.40
  -5  -5   1   74.59    5.00
  -5  -5   1   83.19    5.10
  -5   5   1   83.29    5.90
  -5   5   1   78.89    4.60
  -5   5   1   81.19    5.50
  -4  -5   1  794.92   39.40
  -4  -5   1  861.91   39.90
  -4  -5   1  774.92   40.00
  -4  -5   1  842.12   40.00
  -4  -5   1  828.52   39.50
  -4  -5   1  830.92   38.90
  -4  -5   1  867.31   40.00
   4   5  -1  854.61   40.20
  -4   5   1  861.11   39.70
  -4   5   1  858.71   40.40
  -4   5   1  837.42   39.00
  -3  -5   1   66.69    4.00
  -3  -5   1   65.99    4.20
  -3  -5   1   67.49    4.10
  -3  -5   1   64.99    3.30
  -3  -5   1   66.09    3.70
  -3  -5   1   62.69    3.60
  -3  -5   1   69.59    4.10
  -3   5   1   69.59    3.60
   3   5  -1   69.99    4.10
  -3   5   1   66.29    3.50
  -3   5   1   66.59    3.80
   3   5  -1   58.79    3.70
  -3   5   1   64.89    3.30
   3   5  -1   66.19    3.60
  -3   5   1   64.49    3.30
  -3   5   1   66.99    4.50
  -2  -5   1 1293.97   61.99
   2  -5  -1 1318.67   61.99
  -2  -5   1 1377.16   62.19
   2  -5  -1 1274.87   61.49
  -2  -5   1 1318.17   62.19
  -2  -5   1 1280.47   62.09
  -2   5   1 1308.47   61.79
  -2   5   1 1361.56   61.79
   2   5  -1 1373.16   62.19
  -2   5   1 1340.97   62.49
   2   5  -1 1400.76   62.09
   2   5  -1 1328.67   62.09
  -2   5   1 1242.08   61.39
  -1  -5   1  481.95   23.40
  -1  -5   1  500.05   23.20
  -1  -5   1  491.45   23.60
   1  -5  -1  493.45   24.00
   1  -5  -1  472.15   23.20
   1  -5  -1  483.55   23.50
  -1  -5   1  484.55   23.40
  -1  -5   1  518.05   23.70
  -1  -5   1  484.65   23.70
   1  -5  -1  486.55   23.20
  -1  -5   1  498.35   23.50
   1   5  -1  504.75   23.80
  -1   5   1  502.75   23.50
  -1   5   1  486.25   23.50
   1   5  -1  491.55   23.40
  -1   5   1  498.15   23.90
  -1   5   1  504.05   23.50
  -1   5   1  485.85   23.30
   1   5  -1  520.35   23.70
   1   5  -1  487.35   23.50
   1   5  -1  503.15   23.70
   1   5  -1  497.45   23.20
   0  -5   1  848.72   40.20
   0  -5   1  871.61   40.30
   0  -5  -1  828.12   40.40
   0  -5  -1  850.81   40.20
   0  -5   1  866.11   40.00
   0  -5  -1  857.01   40.20
   0  -5   1  829.22   40.20
   0  -5  -1  876.31   40.20
   0   5   1  852.41   40.30
   0   5  -1  876.91   40.10
   0   5  -1  866.01   40.30
   0   5  -1  863.91   40.20
   0   5  -1  851.91   40.20
   0   5   1  833.62   40.20
   0   5  -1  847.32   39.90
   0   5   1  840.92   40.10
   0   5   1  853.71   40.30
  -1  -5  -1 1331.57   62.59
   1  -5   1 1351.16   62.39
   1  -5   1 1312.67   62.49
  -1  -5  -1 1335.67   62.59
  -1  -5  -1 1285.57   62.59
   1  -5   1 1349.07   62.49
  -1   5  -1 1315.87   62.39
  -1   5  -1 1316.27   62.49
   1   5   1 1367.96   62.59
   1   5   1 1386.76   62.69
  -1   5  -1 1397.86   62.59
   1   5   1 1284.37   62.49
   1   5   1 1327.87   62.59
  -2  -5  -1 1590.44   74.69
  -2  -5  -1 1578.24   74.69
   2  -5   1 1629.64   74.59
  -2  -5  -1 1573.64   74.49
  -2  -5  -1 1539.25   74.49
  -2  -5  -1 1540.35   74.69
   2  -5   1 1637.04   74.29
   2  -5   1 1576.44   74.29
   2   5   1 1638.44   74.49
  -2   5  -1 1574.84   74.39
   2   5   1 1638.14   74.69
  -2   5  -1 1550.54   74.39
   2   5   1 1625.04   74.79
   2   5   1 1611.34   74.49
   3  -5   1  237.98   11.20
  -3  -5  -1  211.68   12.10
  -3  -5  -1  231.48   11.60
  -3  -5  -1  237.68   11.60
  -3  -5  -1  229.08   11.90
   3  -5   1  234.78   11.30
  -3  -5  -1  239.68   12.10
  -3  -5  -1  227.28   12.10
   3  -5   1  235.38   11.30
  -3  -5  -1  251.47   12.20
  -3   5  -1  246.08   11.40
   3   5   1  238.48   11.90
   3   5   1  241.98   11.90
  -3   5  -1  236.98   11.70
  -3   5  -1  235.28   12.70
  -3   5  -1  231.88   11.40
  -3   5  -1  236.08   11.60
  -3   5  -1  234.68   11.70
   3   5   1  244.28   11.60
  -4  -5  -1  745.33   34.90
  -4  -5  -1  682.53   34.40
  -4  -5  -1  718.03   34.30
   4  -5   1  722.83   33.60
  -4  -5  -1  734.43   34.90
  -4  -5  -1  700.23   34.60
  -4  -5  -1  694.13   34.20
  -4  -5  -1  735.83   35.10
  -4   5  -1  700.33   34.30
  -4   5  -1  739.03   33.90
   4   5   1  706.93   35.20
   4   5   1  714.13   34.10
  -4   5  -1  783.52   35.80
   4   5   1  738.23   34.70
   4   5   1  732.53   34.50
  -4   5  -1  725.43   34.30
  -4   5  -1  718.23   34.30
  -5  -5  -1  152.58    8.50
  -5  -5  -1  151.18    8.70
  -5  -5  -1  138.99    7.70
  -5  -5  -1  141.59    7.70
  -5  -5  -1  150.68    8.20
  -5  -5  -1  157.08    8.60
  -5  -5  -1  135.89    7.80
  -5   5  -1  147.79    7.80
   5   5   1  143.29    7.50
   5   5   1  144.49    7.80
  -5   5  -1  153.68    9.40
  -5   5  -1  144.79    7.80
   5   5   1  153.48    8.30
  -5   5  -1  149.19    7.70
  -5   5  -1  144.39    7.30
  -6  -5  -1  193.98   10.70
  -6  -5  -1  195.98   10.70
  -6  -5  -1  174.28    9.80
  -6  -5  -1  190.28   11.10
  -6  -5  -1  172.58    9.90
  -6  -5  -1  198.08   10.50
  -6   5  -1  197.78    9.90
  -6   5  -1  185.98    9.30
  -6   5  -1  201.08    9.90
  -7  -5  -1  126.09    9.40
  -7  -5  -1  114.19    7.00
  -7  -5  -1  132.79    8.10
  -7  -5  -1  134.89    8.60
  -7  -5  -1  127.99    7.10
  -7  -5  -1  140.69    8.10
  -7  -5  -1  110.49    7.20
  -7   5  -1  130.59    7.10
  -7   5  -1  145.19    9.60
  -7   5  -1  137.49    9.00
  -7   5  -1  137.49    7.20
  -8  -5  -1   51.79    4.00
  -8  -5  -1   66.19    5.80
  -8  -5  -1   62.09    4.10
  -8  -5  -1   67.99    5.40
  -8  -5  -1   70.69    5.40
  -8  -5  -1   59.09    5.30
  -8   5  -1   63.99    4.10
  -8   5  -1   70.39    6.80
  -8   5  -1   67.89    6.00
  -8   5  -1   71.29    4.50
  -9  -5  -1   42.40    4.10
  -9  -5  -1   49.60    4.70
  -9  -5  -1   39.70    4.60
  -9  -5  -1   40.60    3.00
  -9  -5  -1   42.90    4.70
  -9   5  -1   46.60    5.50
  -9   5  -1   44.50    5.10
  -9   5  -1   39.50    3.30
 -10  -5  -1   12.50    1.40
 -10  -5  -1   21.00    4.00
 -10  -5  -1   16.50    3.90
 -10   5  -1   17.70    4.30
 -10  -6   1    1.80    1.90
 -10  -6   1    7.60    2.70
 -10  -6   1    5.10    2.10
 -10   6   1    3.10    1.60
 -10   6   1    8.70    3.20
 -10   6   1    5.50    2.40
  -9  -6   1   10.20    3.00
  -9  -6   1   11.70    3.20
  -9  -6   1   11.00    2.40
  -9  -6   1   10.10    1.50
  -9  -6   1    9.10    2.60
  -9   6   1   12.10    4.10
  -9   6   1   12.50    3.40
  -9   6   1   10.60    1.90
  -9   6   1   11.20    2.50
  -8  -6   1    9.10    2.30
  -8  -6   1    3.10    0.90
  -8  -6   1    3.40    1.00
  -8   6   1    6.00    2.20
  -8   6   1    3.90    1.50
  -8   6   1    3.80    1.20
  -7  -6   1   27.20    3.00
  -7  -6   1   18.90    2.80
  -7  -6   1   21.30    3.20
  -7  -6   1   21.50    2.00
  -7  -6   1   23.20    3.30
  -7  -6   1   24.40    2.10
  -7   6   1   23.00    4.00
  -7   6   1   21.30    2.40
  -7   6   1   27.50    3.40
  -7   6   1   28.60    3.30
  -6  -6   1    2.80    1.00
  -6  -6   1    6.10    1.80
  -6  -6   1    4.00    1.50
  -6  -6   1    2.20    0.70
  -6   6   1    2.10    1.20
  -6   6   1    6.10    3.30
  -5  -6   1   26.30    2.80
  -5  -6   1   21.10    2.50
  -5  -6   1   24.40    3.20
  -5  -6   1   26.10    2.60
  -5  -6   1   22.40    1.90
  -5  -6   1   22.80    1.90
  -5   6   1   24.30    3.10
   5   6  -1   23.00    2.50
  -5   6   1   25.40    1.40
  -5   6   1   27.50    1.80
  -5   6   1   26.00    2.20
  -4  -6   1   51.09    3.20
  -4  -6   1   50.79    3.20
  -4  -6   1   49.30    3.80
  -4  -6   1   54.99    3.90
  -4  -6   1   55.49    3.70
  -4  -6   1   45.60    2.60
  -4  -6   1   56.89    4.00
  -4   6   1   49.30    3.40
  -4   6   1   52.09    3.20
  -4   6   1   47.70    2.70
   4   6  -1   49.90    3.70
  -4   6   1   60.19    4.40
  -4   6   1   52.09    3.10
   3  -6  -1   38.20    1.80
  -3  -6   1   32.90    2.80
  -3  -6   1   37.50    1.90
  -3  -6   1   38.10    2.90
  -3  -6   1   31.90    2.80
  -3  -6   1   37.00    2.60
  -3  -6   1   33.00    2.30
  -3  -6   1   37.20    2.30
   3  -6  -1   35.80    1.80
  -3   6   1   35.90    2.00
  -3   6   1   35.00    3.10
  -3   6   1   37.20    2.50
   3   6  -1   36.00    2.70
  -3   6   1   35.40    2.30
   3   6  -1   36.60    2.70
  -3   6   1   34.30    2.00
   3   6  -1   38.00    2.30
  -3   6   1   34.30    2.30
   3   6  -1   35.90    2.30
   2  -6  -1    6.70    1.10
  -2  -6   1    7.20    0.70
   2  -6  -1    7.20    1.10
   2  -6  -1   12.50    2.40
  -2  -6   1    6.80    0.90
   2  -6  -1    7.00    0.70
  -2  -6   1    9.60    1.20
  -2  -6   1   11.60    1.90
  -2  -6   1    9.90    1.60
  -2  -6   1    6.80    0.90
  -2  -6   1    8.70    1.70
  -2   6   1    6.20    0.70
  -2   6   1   10.70    2.10
  -2   6   1    9.30    1.50
   2   6  -1    6.90    1.60
  -2   6   1    9.00    1.50
   2   6  -1    9.80    1.20
  -2   6   1    7.30    1.20
   2   6  -1    8.50    0.80
   2   6  -1   10.80    1.80
   2   6  -1    6.50    0.90
   2   6  -1   11.80    1.80
  -2   6   1    5.30    0.70
   2   6  -1    8.10    1.10
  -1  -6   1  132.59    7.20
  -1  -6   1  140.39    6.90
  -1  -6   1  141.89    7.10
   1  -6  -1  129.69    7.00
  -1  -6   1  138.29    6.70
  -1  -6   1  138.39    7.30
   1  -6  -1  145.59    6.80
  -1  -6   1  128.99    7.20
  -1  -6   1  129.39    6.90
  -1  -6   1  128.79    6.80
   1  -6  -1  152.68    8.10
   1   6  -1  133.79    7.00
   1   6  -1  143.69    7.30
  -1   6   1  138.79    7.10
   1   6  -1  140.59    6.90
   1   6  -1  130.09    7.30
   1   6  -1  132.49    6.70
  -1   6   1  135.09    6.80
  -1   6   1  134.49    6.80
  -1   6   1  134.69    7.40
   1   6  -1  136.49    7.70
  -1   6   1  125.09    7.00
   1   6  -1  140.19    6.90
   0  -6  -1  154.48    8.90
   0  -6   1  165.28    7.90
   0  -6   1  167.38    8.10
   0  -6  -1  168.38    8.30
   0  -6  -1  165.88    8.10
   0  -6  -1  142.49    8.10
   0  -6   1  170.98    8.70
   0  -6   1  163.68    8.10
   0  -6  -1  155.78    8.40
   0  -6   1  163.28    8.50
   0  -6  -1  147.39    8.30
   0  -6   1  167.08    8.10
   0  -6   1  164.68    8.40
   0   6  -1  160.38    8.20
   0   6  -1  168.28    8.10
   0   6   1  160.88    8.30
   0   6   1  158.68    8.40
   0   6  -1  156.18    8.40
   0   6   1  161.08    8.10
   0   6   1  169.58    8.10
   0   6   1  164.68    8.50
   0   6  -1  167.18    8.10
   0   6  -1  162.68    8.40
   0   6  -1  168.58    8.00
   0   6  -1  163.78    8.00
   0   6  -1  168.68    8.50
   0   6   1  160.78    8.40
  -1  -6  -1  153.08    7.60
   1  -6   1  143.59    7.30
   1  -6   1  140.29    7.40
  -1  -6  -1  153.18    7.70
   1  -6   1  152.88    7.00
  -1  -6  -1  136.09    7.60
   1  -6   1  143.89    7.50
   1  -6   1  135.09    7.60
  -1  -6  -1  144.99    7.30
  -1  -6  -1  133.09    8.00
  -1  -6  -1  146.69    7.30
   1  -6   1  146.19    7.20
   1  -6   1  147.89    7.20
  -1   6  -1  144.59    7.20
  -1   6  -1  148.59    7.50
   1   6   1  142.89    7.60
  -1   6  -1  144.59    7.20
   1   6   1  142.79    7.60
   1   6   1  142.89    7.70
   1   6   1  142.79    7.10
   1   6   1  148.99    7.30
  -1   6  -1  142.49    7.50
  -1   6  -1  150.38    7.30
   1   6   1  139.49    7.60
   1   6   1  142.99    7.30
  -1   6  -1  146.19    7.00
   1   6   1  133.89    7.60
  -1   6  -1  146.59    7.60
  -2  -6  -1    4.30    1.20
   2  -6   1    3.50    0.70
  -2  -6  -1    2.70    0.70
   2  -6   1    4.60    1.00
   2  -6   1    4.00    0.70
  -2  -6  -1    5.60    1.60
  -2  -6  -1    3.10    1.50
   2  -6   1    3.40    1.00
  -2  -6  -1    3.10    0.80
   2  -6   1    3.70    1.40
   2  -6   1    3.70    1.00
  -2  -6  -1    2.60    1.30
  -2   6  -1    4.30    0.60
  -2   6  -1    4.20    0.90
   2   6   1    3.60    1.10
  -2   6  -1    4.60    1.10
  -2   6  -1    4.90    1.30
   2   6   1    5.90    1.50
   2   6   1    3.00    1.40
  -2   6  -1    3.50    0.60
   2   6   1    3.90    1.30
   2   6   1    2.40    0.70
   2   6   1    3.40    0.50
  -3  -6  -1    6.60    0.90
  -3  -6  -1    9.20    1.80
   3  -6   1    6.10    0.70
   3  -6   1    5.80    0.90
   3  -6   1    9.60    2.00
  -3  -6  -1   10.20    2.00
   3  -6   1    6.70    0.60
  -3  -6  -1    8.00    1.60
  -3  -6  -1   10.10    1.80
  -3  -6  -1    5.50    0.90
   3  -6   1    5.80    0.90
  -3  -6  -1    9.90    1.90
   3   6   1    5.90    0.90
  -3   6  -1    6.30    0.70
  -3   6  -1    6.20    0.70
  -3   6  -1    8.90    1.60
  -3   6  -1    8.00    1.40
   3   6   1    6.90    1.50
   3   6   1    7.60    1.70
   3   6   1    6.50    1.60
  -3   6  -1    8.80    1.40
   3   6   1    7.80    1.60
  -4  -6  -1    5.70    1.90
  -4  -6  -1    7.20    1.80
   4  -6   1    5.50    0.50
  -4  -6  -1    6.60    2.10
  -4  -6  -1    5.90    1.20
   4  -6   1    6.20    0.50
  -4  -6  -1    3.20    1.10
  -4   6  -1    5.40    1.00
  -4   6  -1    6.80    2.90
  -4   6  -1    5.60    0.70
   4   6   1    9.30    2.30
   4   6   1   10.80    1.70
   4   6   1    6.90    1.20
  -4   6  -1    7.40    1.40
   4   6   1    4.30    1.70
  -5  -6  -1   15.10    2.30
  -5  -6  -1   13.40    2.00
  -5  -6  -1   17.30    2.90
  -5  -6  -1   16.30    4.60
  -5  -6  -1   13.40    1.50
  -5   6  -1   15.50    1.90
   5   6   1   14.60    1.40
   5   6   1   15.40    2.10
  -5   6  -1   15.50    1.60
  -5   6  -1   12.00    1.10
  -5   6  -1   10.00    1.40
   5   6   1   11.70    1.80
  -5   6  -1   21.10    4.30
   5   6   1   10.60    2.10
  -6  -6  -1   16.30    1.80
  -6  -6  -1   20.10    3.20
  -6  -6  -1   17.50    2.90
  -6  -6  -1   16.60    2.30
  -6  -6  -1   22.20    2.80
   6   6   1   15.20    1.40
  -6   6  -1   17.50    4.20
  -6   6  -1   13.80    1.20
  -6   6  -1   15.60    1.80
  -7  -6  -1   11.80    1.60
  -7  -6  -1   20.80    3.30
  -7  -6  -1   16.30    3.10
  -7  -6  -1   11.30    2.30
  -7  -6  -1   13.80    2.90
  -7   6  -1   10.00    1.70
  -7   6  -1   12.50    3.30
  -8  -6  -1   11.20    3.10
  -8  -6  -1    9.90    2.40
  -8  -6  -1    5.10    2.70
  -8  -6  -1    4.40    1.30
  -8  -6  -1    6.50    2.40
  -8  -6  -1    3.40    1.10
  -8   6  -1    3.60    1.20
  -8   6  -1   11.20    4.40
  -8   6  -1    4.80    2.40
  -9  -6  -1    3.80    2.30
  -9  -6  -1    2.80    1.80
  -9  -6  -1   -0.30    2.00
  -9  -6  -1    0.80    0.70
  -9  -6  -1    2.90    2.60
  -9   6  -1    0.90    0.70
  -9   6  -1    1.40    1.80
  -9   6  -1    1.50    2.80
 -10  -6  -1    2.90    2.20
 -10  -6  -1    5.80    2.90
 -10   6  -1    4.90    3.00
 -10   6  -1    1.80    2.10
 -10  -7   1   24.30    2.10
 -10  -7   1   30.10    3.80
 -10  -7   1   34.90    4.50
 -10   7   1   26.30    3.80
 -10   7   1   27.30    2.60
 -10   7   1   25.70    2.90
  -9  -7   1    4.70    2.70
  -9  -7   1    4.70    2.60
  -9  -7   1    5.10    1.30
  -9  -7   1    2.00    2.20
  -9  -7   1    6.70    2.40
  -9   7   1    5.70    2.30
  -9   7   1    4.20    1.60
  -9   7   1    3.10    1.80
  -9   7   1    4.30    2.70
  -9   7   1   11.00    4.00
  -8  -7   1  125.59    7.30
  -8  -7   1  143.99    8.50
  -8  -7   1  132.09    8.70
  -8  -7   1  112.29    7.20
  -8  -7   1  132.39    8.70
  -8   7   1  133.29    7.80
  -8   7   1  134.79    8.50
  -8   7   1  137.49    9.30
  -8   7   1  134.09    7.70
  -8   7   1  155.08   10.40
  -7  -7   1   20.00    3.70
  -7  -7   1   12.20    1.60
  -7  -7   1   11.30    1.80
  -7  -7   1   15.00    3.30
  -7  -7   1   11.90    2.70
  -7   7   1   17.00    2.70
  -7   7   1   18.30    5.00
  -7   7   1   20.60    3.50
  -6  -7   1  256.67   13.40
  -6  -7   1  245.78   12.60
  -6  -7   1  218.98   13.70
  -6  -7   1  254.07   13.50
  -6  -7   1  251.27   13.60
  -6  -7   1  224.58   12.50
  -6   7   1  272.17   15.20
  -6   7   1  259.77   13.00
  -6   7   1  261.77   13.80
  -5  -7   1   43.60    3.10
  -5  -7   1   46.60    3.20
  -5  -7   1   41.30    3.60
  -5  -7   1   51.49    3.80
  -5  -7   1   49.20    4.20
  -5  -7   1   49.30    4.00
  -5   7   1   51.59    4.30
  -5   7   1   48.00    2.60
  -5   7   1   50.09    3.00
  -5   7   1   52.29    3.50
  -4  -7   1  754.02   36.40
  -4  -7   1  752.72   35.20
  -4  -7   1  758.42   35.90
  -4  -7   1  788.52   36.60
  -4  -7   1  752.72   36.10
  -4  -7   1  670.93   36.30
  -4  -7   1  778.62   36.40
  -4   7   1  789.62   35.80
  -4   7   1  770.12   36.80
  -4   7   1  718.23   35.40
   4   7  -1  755.92   36.60
   4   7  -1  766.82   35.80
  -4   7   1  771.72   35.70
  -4   7   1  752.62   36.10
   3  -7  -1  101.49    5.00
  -3  -7   1  101.29    6.00
  -3  -7   1  100.99    5.80
  -3  -7   1  101.19    6.00
  -3  -7   1  101.29    5.00
   3  -7  -1  105.49    5.00
  -3  -7   1  105.79    6.00
  -3  -7   1  101.69    5.50
   3   7  -1  104.09    5.10
  -3   7   1   97.69    5.20
   3   7  -1  101.99    5.40
   3   7  -1  102.09    5.90
  -3   7   1  100.59    5.50
  -3   7   1   97.99    5.60
   3   7  -1  106.19    5.90
   3   7  -1   97.49    5.80
  -3   7   1  101.49    5.50
  -3   7   1  100.29    5.20
   3   7  -1  100.69    5.50
  -3   7   1  101.39    6.30
   2  -7  -1 1692.73   83.09
  -2  -7   1 1778.82   82.69
  -2  -7   1 1734.23   82.69
   2  -7  -1 1769.12   82.19
  -2  -7   1 1795.22   82.79
  -2  -7   1 1735.03   82.49
   2  -7  -1 1730.73   82.09
  -2   7   1 1767.02   82.29
   2   7  -1 1769.32   82.89
  -2   7   1 1747.93   82.89
   2   7  -1 1795.22   82.19
   2   7  -1 1801.02   82.59
  -2   7   1 1773.12   82.39
   2   7  -1 1771.02   82.69
   2   7  -1 1782.52   82.69
   1  -7  -1  261.87   12.90
  -1  -7   1  269.07   12.60
   1  -7  -1  246.88   12.90
  -1  -7   1  275.07   13.00
   1  -7  -1  264.87   13.50
  -1  -7   1  247.68   13.10
  -1  -7   1  265.67   13.20
   1  -7  -1  264.17   12.60
   1  -7  -1  271.27   12.60
  -1  -7   1  255.77   13.20
  -1  -7   1  257.37   12.80
  -1  -7   1  256.27   12.70
  -1  -7   1  265.27   12.80
   1   7  -1  268.37   12.60
  -1   7   1  268.47   12.70
  -1   7   1  260.07   12.60
  -1   7   1  255.87   12.80
  -1   7   1  251.47   13.30
   1   7  -1  266.27   12.80
  -1   7   1  254.77   13.00
   1   7  -1  262.47   13.00
  -1   7   1  261.67   13.00
   1   7  -1  266.77   13.30
   1   7  -1  250.87   13.10
  -1   7   1  258.57   13.00
   1   7  -1  264.77   12.80
   1   7  -1  256.17   13.20
   0  -7  -1  953.00   45.40
   0  -7  -1  982.70   44.80
   0  -7   1  963.70   44.80
   0  -7  -1  948.41   45.10
   0  -7  -1 1000.80   45.40
   0  -7   1  920.11   45.20
   0  -7   1  962.90   45.20
   0  -7   1  954.40   44.60
   0   7  -1  925.51   44.80
   0   7  -1  958.20   45.20
   0   7  -1  937.71   45.10
   0   7   1  938.91   45.10
   0   7   1  948.01   45.20
   0   7   1  915.91   45.10
   0   7  -1  996.70   45.30
   0   7   1  937.01   44.80
   0   7   1  952.10   45.30
   0   7   1  993.90   44.80
   0   7  -1  958.30   45.10
  -1  -7  -1  472.25   24.00
   1  -7   1  498.05   24.00
  -1  -7  -1  491.25   24.10
  -1  -7  -1  511.85   24.10
   1  -7   1  476.05   23.80
   1  -7   1  496.85   23.90
   1  -7   1  502.25   23.50
  -1  -7  -1  494.85   23.60
   1  -7   1  498.95   23.50
  -1  -7  -1  487.75   23.60
  -1  -7  -1  511.75   24.00
   1  -7   1  516.65   23.70
  -1   7  -1  515.45   23.60
  -1   7  -1  482.65   23.90
   1   7   1  462.35   24.40
  -1   7  -1  471.85   23.20
   1   7   1  506.85   24.10
  -1   7  -1  467.85   23.80
   1   7   1  505.05   24.00
   1   7   1  484.05   24.00
  -1   7  -1  508.45   24.00
   1   7   1  502.95   23.70
  -1   7  -1  485.75   23.60
  -1   7  -1  509.35   23.60
   1   7   1  520.05   23.40
   1   7   1  505.25   23.60
   2  -7   1 1020.40   48.60
  -2  -7  -1 1049.40   49.00
   2  -7   1 1006.50   48.50
  -2  -7  -1  989.40   48.50
   2  -7   1 1051.69   49.10
  -2  -7  -1  999.80   48.80
   2  -7   1 1051.19   48.50
  -2  -7  -1 1031.50   48.50
   2  -7   1 1065.49   48.60
  -2  -7  -1  990.10   48.80
  -2  -7  -1 1049.49   49.10
   2   7   1 1075.19   48.10
   2   7   1 1041.00   48.90
  -2   7  -1 1023.00   48.50
   2   7   1 1004.80   48.80
  -2   7  -1 1024.50   48.60
  -2   7  -1 1053.99   48.80
  -2   7  -1 1054.19   48.30
  -2   7  -1 1007.60   48.70
  -2   7  -1 1015.40   48.00
   2   7   1 1040.10   49.00
   2   7   1 1059.49   49.90
  -3  -7  -1  169.58    9.30
   3  -7   1  177.58    8.50
   3  -7   1  176.58    9.40
   3  -7   1  167.38    8.60
  -3  -7  -1  169.38    9.40
   3  -7   1  175.78    8.50
  -3  -7  -1  161.08    9.10
  -3  -7  -1  174.68    9.40
  -3  -7  -1  163.18    9.10
  -3  -7  -1  174.38    8.90
  -3  -7  -1  177.48    8.90
   3  -7   1  170.58    8.60
   3   7   1  171.88    9.30
  -3   7  -1  169.28    8.40
   3   7   1  177.18    9.30
   3   7   1  165.68    9.40
   3   7   1  175.78    8.80
  -3   7  -1  172.88    8.60
  -3   7  -1  183.88    9.00
  -3   7  -1  168.28    9.00
  -3   7  -1  170.88    8.90
   3   7   1  181.98    9.60
  -4  -7  -1  423.16   20.60
  -4  -7  -1  411.76   19.90
   4  -7   1  410.76   19.30
  -4  -7  -1  367.76   19.80
  -4  -7  -1  409.06   20.70
  -4  -7  -1  385.26   20.10
  -4  -7  -1  430.96   20.70
  -4  -7  -1  401.36   20.20
   4  -7   1  435.56   19.30
  -4   7  -1  432.66   20.00
  -4   7  -1  372.06   19.50
   4   7   1  411.06   20.20
   4   7   1  408.46   19.80
  -4   7  -1  435.06   21.60
  -4   7  -1  403.86   20.00
   4   7   1  397.46   21.30
  -4   7  -1  425.66   19.60
  -5  -7  -1  163.78    9.10
  -5  -7  -1  161.18    8.80
  -5  -7  -1  149.19    9.00
  -5  -7  -1  171.08    9.70
  -5  -7  -1  163.78    8.80
  -5  -7  -1  175.58    9.60
  -5  -7  -1  167.28    9.70
  -5   7  -1  151.88    8.50
  -5   7  -1  176.58    8.90
  -5   7  -1  169.48    8.90
  -5   7  -1  165.38    8.30
   5   7   1  172.98    8.70
  -5   7  -1  176.48   10.80
  -5   7  -1  170.68    8.80
   5   7   1  158.58    9.80
   5   7   1  175.58    9.20
   5   7   1  170.68    9.20
  -6  -7  -1  139.99    7.90
  -6  -7  -1  141.29    8.50
  -6  -7  -1  126.89    7.40
  -6  -7  -1  148.69    8.60
  -6  -7  -1  137.39    7.50
  -6  -7  -1  118.29    7.60
  -6  -7  -1  125.29    8.30
  -6   7  -1  152.18    7.70
  -6   7  -1  143.79    7.50
   6   7   1  135.99    7.20
  -6   7  -1  128.19    6.80
  -6   7  -1  121.49    7.30
  -6   7  -1  138.19    7.50
  -6   7  -1  142.79    9.70
  -7  -7  -1   60.49    4.40
  -7  -7  -1   81.99    5.30
  -7  -7  -1   79.39    5.80
  -7  -7  -1   77.89    5.90
  -7  -7  -1   71.19    5.80
  -7  -7  -1   71.89    4.60
  -7  -7  -1   60.69    4.80
  -7   7  -1   74.29    6.20
  -7   7  -1   76.99    5.20
  -7   7  -1   88.69    7.30
  -7   7  -1   66.69    4.20
  -7   7  -1   78.49    4.80
  -8  -7  -1   59.89    6.50
  -8  -7  -1   69.69    5.80
  -8  -7  -1   70.59    5.20
  -8  -7  -1   63.09    5.80
  -8  -7  -1   55.09    4.20
  -8  -7  -1   64.59    4.30
  -8   7  -1   67.99    6.20
  -8   7  -1   66.69    4.40
  -8   7  -1   68.09    4.50
  -8   7  -1   65.59    6.80
  -9  -7  -1   26.80    2.40
  -9  -7  -1   21.50    3.90
  -9  -7  -1   28.40    3.80
  -9  -7  -1   25.70    3.90
  -9   7  -1   28.10    2.50
  -9   7  -1   30.60    4.90
 -10  -7  -1    8.90    2.80
 -10  -7  -1   10.10    1.60
 -10  -7  -1    6.70    3.40
 -10   7  -1    9.10    3.30
 -10   7  -1    8.80    2.90
 -10   7  -1   10.80    1.80
 -10  -8   1    9.50    3.00
 -10  -8   1    1.50    1.90
 -10  -8   1    1.50    0.80
 -10  -8   1    5.00    2.30
 -10   8   1    4.10    2.50
 -10   8   1    5.10    3.40
 -10   8   1    0.60    1.40
 -10   8   1    2.60    1.00
  -9  -8   1    9.40    3.20
  -9  -8   1    9.10    3.10
  -9  -8   1   13.20    2.00
  -9  -8   1   15.50    3.70
  -9  -8   1   12.80    3.20
  -9   8   1   16.90    4.30
  -9   8   1    9.50    2.80
  -9   8   1   14.40    2.50
  -9   8   1   12.40    4.10
  -9   8   1   13.70    2.50
  -8  -8   1    9.60    2.70
  -8   8   1   11.80    4.00
  -8   8   1    6.00    2.30
  -7  -8   1   24.60    3.10
  -7  -8   1   20.50    2.00
  -7  -8   1   23.00    2.20
  -7  -8   1   26.80    4.20
  -7  -8   1   26.60    4.20
  -7   8   1   20.30    2.30
  -7   8   1   24.20    2.60
  -7   8   1   29.10    3.60
  -7   8   1   34.10    6.40
  -6  -8   1    7.50    1.40
  -6  -8   1    9.90    2.30
  -6  -8   1    8.20    1.40
  -6   8   1    8.70    0.80
  -6   8   1   12.60    4.10
  -5  -8   1   23.90    3.20
  -5  -8   1   19.50    3.40
  -5  -8   1   27.20    2.70
  -5  -8   1   22.70    2.10
  -5  -8   1   21.90    3.00
  -5  -8   1   22.90    2.00
  -5   8   1   23.70    2.30
   5   8  -1   22.30    2.50
  -5   8   1   24.10    1.60
  -5   8   1   30.20    3.30
  -5   8   1   26.90    2.10
  -4  -8   1   27.50    2.30
  -4  -8   1   36.80    2.90
  -4  -8   1   27.00    1.70
  -4  -8   1   34.60    3.20
  -4  -8   1   27.80    2.30
  -4   8   1   29.70    1.90
  -4   8   1   33.40    2.70
  -4   8   1   35.40    2.70
   4   8  -1   28.90    2.20
  -4   8   1   28.50    2.60
   4   8  -1   31.00    2.90
  -3  -8   1    9.50    1.20
  -3  -8   1   12.40    2.20
  -3  -8   1   11.80    1.80
   3  -8  -1   11.00    0.90
  -3  -8   1   13.20    2.30
  -3  -8   1   10.80    1.60
  -3  -8   1   11.50    0.90
  -3  -8   1   11.30    1.20
   3   8  -1   11.40    2.10
   3   8  -1   11.60    0.90
   3   8  -1   11.00    1.20
   3   8  -1   12.20    1.80
  -3   8   1   13.10    2.20
   3   8  -1   11.00    1.60
  -3   8   1   10.70    0.70
  -3   8   1   10.00    0.70
  -3   8   1   10.80    1.00
  -3   8   1   12.10    1.40
  -3   8   1   12.70    1.60
   3   8  -1   11.40    1.20
  -3   8   1   10.80    1.00
  -3   8   1   11.30    1.60
   2  -8  -1   14.70    2.80
   2  -8  -1   11.00    1.10
  -2  -8   1   15.50    2.20
   2  -8  -1   14.40    1.70
   2  -8  -1   13.80    1.70
  -2  -8   1   10.60    1.10
  -2  -8   1    9.80    1.20
  -2  -8   1   14.20    2.30
  -2  -8   1   12.70    1.40
  -2  -8   1   15.70    2.10
  -2  -8   1   15.00    1.70
   2  -8  -1   10.50    1.10
  -2   8   1   10.90    1.10
  -2   8   1   12.40    2.00
  -2   8   1   13.70    2.00
   2   8  -1   11.00    1.30
   2   8  -1   14.70    2.40
  -2   8   1    9.90    1.10
   2   8  -1   13.60    1.60
   2   8  -1   11.70    2.80
   2   8  -1   11.60    1.10
   2   8  -1    8.80    1.30
   2   8  -1   15.80    2.20
  -2   8   1    8.90    1.50
  -1  -8   1  202.38    9.90
   1  -8  -1  197.78    9.70
   1  -8  -1  196.58   10.10
  -1  -8   1  200.28    9.70
  -1  -8   1  195.98   10.40
   1  -8  -1  195.58   10.70
  -1  -8   1  200.98   10.10
   1  -8  -1  196.78    9.70
  -1  -8   1  187.98   10.30
  -1  -8   1  193.78   10.30
   1  -8  -1  194.48   10.00
  -1  -8   1  198.28    9.80
  -1  -8   1  190.18    9.80
   1   8  -1  199.18   10.40
   1   8  -1  202.58   10.40
   1   8  -1  197.68    9.70
   1   8  -1  187.48   10.10
   1   8  -1  196.08    9.90
  -1   8   1  194.08   10.50
  -1   8   1  199.68    9.80
  -1   8   1  191.98    9.90
  -1   8   1  199.58    9.80
  -1   8   1  204.38   10.20
   1   8  -1  189.68   10.30
  -1   8   1  197.58   10.10
  -1   8   1  196.38   10.10
   1   8  -1  201.58    9.90
   0  -8  -1   43.00    2.60
   0  -8   1   39.60    3.00
   0  -8   1   36.40    3.00
   0  -8  -1   37.90    3.00
   0  -8   1   43.30    2.60
   0  -8  -1   39.20    3.30
   0  -8   1   43.00    2.60
   0  -8  -1   42.70    3.10
   0  -8  -1   40.90    2.90
   0  -8  -1   42.60    2.60
   0  -8   1   42.10    2.40
   0  -8   1   44.80    2.60
   0  -8   1   39.60    3.10
   0   8  -1   40.20    2.50
   0   8   1   36.00    2.50
   0   8  -1   40.10    2.60
   0   8   1   37.80    2.50
   0   8   1   41.10    2.80
   0   8   1   39.20    2.50
   0   8  -1   39.30    2.50
   0   8  -1   39.90    2.80
   0   8   1   40.70    3.30
   0   8   1   38.40    3.10
   0   8  -1   40.90    3.10
   0   8  -1   39.50    3.00
   0   8   1   39.70    3.10
  -1  -8  -1  191.38   10.10
   1  -8   1  205.28    9.40
   1  -8   1  199.08   10.10
  -1  -8  -1  191.38    9.70
   1  -8   1  198.78    9.60
   1  -8   1  194.58    9.80
   1  -8   1  191.98   10.20
  -1  -8  -1  201.48   10.30
  -1  -8  -1  191.78   10.30
   1  -8   1  188.08   10.00
  -1  -8  -1  191.78    9.80
   1  -8   1  193.58    9.70
  -1   8  -1  189.08   10.10
  -1   8  -1  192.98   10.20
   1   8   1  191.78   10.20
   1   8   1  196.38   10.10
  -1   8  -1  190.38    9.70
   1   8   1  192.58   10.20
   1   8   1  198.58    9.80
   1   8   1  196.58    9.80
   1   8   1  191.28   10.30
   1   8   1  197.68    9.60
  -1   8  -1  193.78    9.70
  -1   8  -1  190.58    9.30
  -1   8  -1  184.28   10.00
  -1   8  -1  201.68    9.70
  -2  -8  -1    0.70    0.60
   2  -8   1   -0.10    0.30
  -2  -8  -1    0.80    0.90
  -2  -8  -1    0.10    1.20
   2  -8   1    0.30    0.40
  -2  -8  -1   -1.00    1.20
   2  -8   1   -0.20    0.50
   2  -8   1    1.40    1.30
   2  -8   1    1.00    0.80
  -2  -8  -1   -1.40    1.30
  -2  -8  -1   -0.40    0.50
  -2   8  -1    0.40    1.10
   2   8   1    0.30    0.50
   2   8   1    1.60    1.00
   2   8   1    1.10    1.30
  -2   8  -1   -0.80    0.60
   2   8   1    0.40    0.40
  -2   8  -1    0.40    0.40
  -2   8  -1   -0.20    1.00
   2   8   1    0.80    0.80
  -2   8  -1    0.70    1.00
  -2   8  -1    0.90    0.40
   2   8   1   -0.40    0.60
   2   8   1   -2.10    1.20
  -3  -8  -1   17.40    1.60
  -3  -8  -1   18.00    1.70
  -3  -8  -1   18.50    2.40
  -3  -8  -1   18.60    2.20
   3  -8   1   18.60    1.40
  -3  -8  -1   20.10    2.20
   3  -8   1   19.00    1.70
   3  -8   1   19.90    1.40
   3  -8   1   18.60    1.60
  -3  -8  -1   18.20    2.40
   3  -8   1   19.70    2.50
  -3   8  -1   20.50    1.50
  -3   8  -1   21.60    1.80
  -3   8  -1   20.70    2.30
   3   8   1   18.00    2.00
   3   8   1   20.90    2.50
  -3   8  -1   16.50    1.90
   3   8   1   17.50    1.60
   3   8   1   22.50    2.40
  -3   8  -1   19.10    1.30
   3   8   1   21.20    2.20
   3   8   1   19.90    1.10
  -4  -8  -1   28.50    3.00
  -4  -8  -1   33.20    2.60
  -4  -8  -1   28.70    3.40
  -4  -8  -1   27.50    3.50
  -4  -8  -1   38.90    3.30
   4  -8   1   34.90    2.00
  -4  -8  -1   38.10    3.10
  -4  -8  -1   34.30    2.50
  -4   8  -1   38.30    3.10
   4   8   1   33.40    3.20
  -4   8  -1   41.00    4.50
  -4   8  -1   38.00    2.80
   4   8   1   38.10    2.90
  -4   8  -1   34.40    2.70
   4   8   1   34.90    2.50
  -4   8  -1   32.20    2.20
  -4   8  -1   37.20    2.30
  -5  -8  -1   19.90    2.60
  -5  -8  -1   26.30    2.70
  -5  -8  -1   24.40    2.90
  -5  -8  -1   23.70    2.70
  -5  -8  -1   25.90    3.40
  -5  -8  -1   24.00    2.10
  -5  -8  -1   23.50    3.10
  -5   8  -1   20.00    1.80
   5   8   1   22.60    2.50
  -5   8  -1   19.30    1.60
   5   8   1   21.70    1.90
  -5   8  -1   26.60    2.70
   5   8   1   20.60    2.50
  -5   8  -1   23.30    2.20
  -5   8  -1   25.20    2.50
  -6  -8  -1   15.30    1.90
  -6  -8  -1   21.50    3.40
  -6  -8  -1   20.40    3.60
  -6  -8  -1   17.20    1.80
  -6  -8  -1   14.80    2.50
   6   8   1   19.50    2.60
  -6   8  -1   14.50    1.60
   6   8   1   14.20    1.50
  -6   8  -1   14.30    1.30
  -6   8  -1   19.80    2.40
  -7  -8  -1    6.90    2.30
  -7  -8  -1    2.20    2.00
  -7  -8  -1    3.50    1.10
  -7  -8  -1    7.20    2.20
  -7  -8  -1    4.30    1.20
  -7  -8  -1   12.40    3.10
  -7  -8  -1    4.90    2.20
  -7   8  -1    7.30    1.90
  -7   8  -1    3.90    1.20
  -7   8  -1    6.10    1.50
  -7   8  -1    4.30    0.80
  -7   8  -1   12.70    4.10
  -8  -8  -1    8.00    1.70
  -8  -8  -1   19.40    3.90
  -8  -8  -1   11.30    3.10
  -8  -8  -1   12.30    3.20
  -8  -8  -1    9.10    1.90
  -8  -8  -1   13.50    5.10
  -8   8  -1   12.60    4.10
  -8   8  -1   12.50    3.50
  -8   8  -1   15.30    2.30
  -8   8  -1    9.60    2.00
  -9  -8  -1    2.00    1.00
  -9  -8  -1    3.40    2.90
  -9  -8  -1    4.10    2.50
  -9   8  -1    1.50    1.10
  -9   8  -1    2.20    1.80
  -9   8  -1    4.50    3.90
 -10  -8  -1    0.70    1.90
 -10  -8  -1    0.00    2.70
 -10  -8  -1    2.80    1.00
 -10   8  -1    0.20    1.90
 -10   8  -1    2.60    1.50
 -10   8  -1    2.70    3.10
 -10   8  -1    4.60    1.30
 -10  -9   1   20.30    2.00
 -10  -9   1   27.10    4.70
 -10  -9   1   30.40    4.30
 -10  -9   1   23.80    3.50
 -10   9   1   19.70    5.00
 -10   9   1   24.90    2.60
 -10   9   1   15.40    3.90
 -10   9   1   15.80    2.30
  -9  -9   1    3.20    1.10
  -9  -9   1    2.60    2.20
  -9  -9   1   -0.50    2.60
  -9  -9   1    2.70    2.60
  -9  -9   1    2.40    1.80
  -9   9   1    3.10    1.40
  -9   9   1    2.80    2.60
  -9   9   1    4.90    3.50
  -9   9   1    2.20    1.30
  -9   9   1    3.30    2.10
  -8  -9   1  102.19    6.20
  -8  -9   1  117.19    7.70
  -8  -9   1   89.29    6.20
  -8  -9   1  109.19    7.40
  -8   9   1  117.29    7.50
  -8   9   1   92.59    6.10
  -8   9   1   97.29    7.80
  -8   9   1  108.39    6.60
  -8   9   1  111.49    9.20
  -7  -9   1    0.20    2.00
  -7  -9   1    2.30    1.40
  -7  -9   1    1.20    1.00
  -7  -9   1    3.30    1.10
  -7  -9   1    3.10    2.60
  -7   9   1    2.50    1.00
  -7   9   1    1.60    1.40
  -7   9   1   -0.80    2.80
  -7   9   1    2.60    1.30
  -7   9   1    5.30    2.20
  -6  -9   1  185.88   10.00
  -6  -9   1  171.08    9.90
  -6  -9   1  193.98   10.70
  -6  -9   1  205.68   11.10
  -6  -9   1  181.88   11.00
  -6  -9   1  180.08   10.90
  -6   9   1  199.58   10.40
  -6   9   1  204.78   12.40
  -6   9   1  205.78   11.10
  -6   9   1  177.88    9.40
  -6   9   1  197.28    9.70
  -6   9   1  191.38    9.60
  -6   9   1  157.48    9.40
  -5  -9   1   11.90    2.60
  -5  -9   1   10.60    1.70
  -5  -9   1    7.60    2.50
  -5  -9   1    7.00    2.60
  -5  -9   1   14.50    2.70
  -5  -9   1   13.90    2.00
  -5   9   1   12.80    1.60
  -5   9   1   15.50    3.20
   5   9  -1   10.00    1.30
  -5   9   1    9.20    1.00
   5   9  -1   10.40    2.20
  -5   9   1   13.00    2.00
  -5   9   1    9.30    1.80
  -4  -9   1  746.13   35.70
   4  -9  -1  756.42   34.40
  -4  -9   1  706.43   35.30
  -4  -9   1  775.12   35.30
  -4  -9   1  741.23   36.00
  -4  -9   1  751.12   36.10
  -4  -9   1  678.23   35.80
   4  -9  -1  728.43   34.40
  -4   9   1  721.03   34.80
  -4   9   1  749.13   35.50
  -4   9   1  748.43   35.20
  -4   9   1  769.82   36.20
   4   9  -1  736.03   35.20
   4   9  -1  726.93   36.00
   4   9  -1  719.73   35.20
  -4   9   1  773.92   35.40
  -4   9   1  697.13   34.50
  -4   9   1  774.92   34.80
  -3  -9   1  142.99    8.30
   3  -9  -1  144.49    7.30
  -3  -9   1  143.19    8.40
  -3  -9   1  146.99    8.40
  -3  -9   1  146.89    7.80
   3  -9  -1  144.09    7.40
  -3  -9   1  145.09    8.10
  -3  -9   1  145.89    7.30
  -3  -9   1  143.19    7.70
   3  -9  -1  147.19    7.30
   3  -9  -1  141.39    7.40
  -3   9   1  158.28    8.00
   3   9  -1  148.59    8.30
  -3   9   1  147.59    8.60
   3   9  -1  138.89    8.30
  -3   9   1  149.09    7.50
   3   9  -1  145.09    7.20
   3   9  -1  146.89    7.70
   3   9  -1  148.09    7.80
  -3   9   1  147.29    7.90
  -3   9   1  141.69    7.40
   3   9  -1  144.39    7.50
   3   9  -1  161.48    8.40
  -3   9   1  144.09    7.90
  -2  -9   1 2132.59  101.49
  -2  -9   1 2052.99  101.39
   2  -9  -1 2119.99  100.99
   2  -9  -1 2160.98  101.99
  -2  -9   1 2141.69  101.19
   2  -9  -1 2197.18  100.99
  -2  -9   1 2381.36  100.89
  -2  -9   1 2163.68  101.59
   2   9  -1 2092.59  100.89
  -2   9   1 2204.28  101.19
   2   9  -1 2098.29  101.39
   2   9  -1 2260.37  101.59
   2   9  -1 2150.18  101.69
   2   9  -1 2158.08  101.29
  -2   9   1 2192.58  101.19
  -2   9   1 2122.69  101.19
  -2   9   1 2136.59  101.59
  -1  -9   1  478.05   22.30
  -1  -9   1  449.46   22.80
  -1  -9   1  459.95   22.40
  -1  -9   1  481.15   22.40
   1  -9  -1  470.55   22.70
  -1  -9   1  476.25   22.70
   1  -9  -1  468.45   21.70
  -1  -9   1  466.45   22.90
   1  -9  -1  455.15   23.30
   1  -9  -1  478.65   22.30
  -1  -9   1  463.25   22.40
  -1  -9   1  453.35   22.90
   1  -9  -1  478.75   22.30
   1  -9  -1  457.35   22.60
   1   9  -1  471.65   22.20
  -1   9   1  445.76   22.40
  -1   9   1  460.05   22.70
   1   9  -1  476.15   22.40
  -1   9   1  471.15   22.80
   1   9  -1  475.25   22.90
   1   9  -1  469.95   23.00
  -1   9   1  455.15   23.00
   1   9  -1  464.75   22.70
  -1   9   1  490.25   22.30
  -1   9   1  456.15   22.60
   1   9  -1  447.36   22.90
  -1   9   1  457.05   22.70
   1   9  -1  460.85   22.40
   0  -9   1 1073.09   47.40
   0  -9   1 1011.40   47.80
   0  -9   1 1013.10   47.90
   0  -9  -1 1041.90   47.90
   0  -9  -1 1003.50   47.90
   0  -9  -1 1014.10   47.40
   0  -9   1 1002.00   47.10
   0  -9   1  989.50   47.90
   0  -9  -1  993.40   48.10
   0  -9  -1 1030.50   47.80
   0   9  -1  952.40   47.90
   0   9   1 1011.60   47.40
   0   9   1 1007.20   47.90
   0   9  -1 1050.79   47.40
   0   9  -1 1029.90   48.00
   0   9  -1 1035.50   47.40
   0   9   1 1008.10   47.70
   0   9   1  975.00   47.40
   0   9   1  962.10   47.90
   0   9   1  995.40   47.80
   0   9  -1 1007.70   47.70
   0   9  -1  943.01   47.80
  -1  -9  -1  146.79    7.80
  -1  -9  -1  148.39    8.30
   1  -9   1  154.38    7.70
   1  -9   1  166.68    7.90
   1  -9   1  142.59    8.10
   1  -9   1  145.79    8.40
  -1  -9  -1  148.19    7.80
  -1  -9  -1  149.99    8.40
  -1  -9  -1  152.78    8.20
  -1  -9  -1  147.29    8.40
   1  -9   1  146.79    8.10
   1  -9   1  155.58    7.30
   1  -9   1  152.08    7.70
  -1   9  -1  141.39    7.80
   1   9   1  154.58    7.60
  -1   9  -1  156.58    7.80
   1   9   1  148.49    7.80
   1   9   1  148.99    8.10
  -1   9  -1  152.18    8.30
   1   9   1  143.99    7.80
   1   9   1  141.39    8.30
  -1   9  -1  155.28    7.70
   1   9   1  144.79    8.30
  -1   9  -1  157.98    8.30
  -1   9  -1  144.09    8.10
   1   9   1  150.68    8.40
  -1   9  -1  150.78    7.40
   2  -9   1  415.16   19.80
   2  -9   1  408.56   20.70
   2  -9   1  406.26   20.10
   2  -9   1  425.26   20.10
   2  -9   1  426.16   19.80
  -2  -9  -1  404.66   20.50
  -2  -9  -1  434.56   20.70
  -2  -9  -1  415.36   20.40
  -2  -9  -1  407.76   20.10
  -2  -9  -1  406.66   20.00
  -2   9  -1  399.36   20.20
  -2   9  -1  416.86   19.80
  -2   9  -1  420.96   20.40
  -2   9  -1  397.66   20.00
  -2   9  -1  407.46   19.40
   2   9   1  417.76   20.00
   2   9   1  424.46   20.60
   2   9   1  417.46   19.60
   2   9   1  404.46   20.60
  -2   9  -1  403.96   20.40
   2   9   1  421.06   20.10
   2   9   1  401.96   20.50
   2   9   1  398.36   20.30
   3  -9   1   41.00    2.50
  -3  -9  -1   37.90    3.60
  -3  -9  -1   41.30    3.50
   3  -9   1   38.80    3.60
  -3  -9  -1   38.10    2.80
   3  -9   1   36.90    2.80
  -3  -9  -1   38.90    2.80
  -3  -9  -1   40.60    3.20
   3  -9   1   37.90    2.70
   3  -9   1   42.00    2.50
  -3  -9  -1   34.60    3.20
  -3   9  -1   41.50    2.20
  -3   9  -1   41.30    2.60
   3   9   1   40.50    3.30
  -3   9  -1   45.90    3.00
  -3   9  -1   39.30    3.30
   3   9   1   39.50    3.10
  -3   9  -1   37.40    3.00
   3   9   1   43.10    2.80
   3   9   1   43.90    2.30
   3   9   1   36.90    3.40
   4  -9   1  196.58    9.60
  -4  -9  -1  194.98   11.10
  -4  -9  -1  193.48   11.10
  -4  -9  -1  187.28   10.20
  -4  -9  -1  179.78   10.60
  -4  -9  -1  198.28   10.90
  -4  -9  -1  206.38   10.40
  -4   9  -1  203.38   12.00
   4   9   1  192.08   10.20
  -4   9  -1  203.28   10.60
   4   9   1  194.68   11.10
  -4   9  -1  208.18   10.50
  -4   9  -1  188.88    9.80
  -4   9  -1  208.28   10.40
   4   9   1  205.78   10.90
   4   9   1  198.98   10.50
  -5  -9  -1   80.09    6.00
  -5  -9  -1   76.29    5.50
  -5  -9  -1   90.09    6.10
  -5  -9  -1   87.69    6.20
  -5  -9  -1   78.99    5.00
  -5  -9  -1   79.59    5.10
  -5   9  -1   80.29    4.60
  -5   9  -1   93.69    5.60
   5   9   1   79.39    5.60
  -5   9  -1   88.89    5.30
   5   9   1   85.29    5.30
  -5   9  -1   81.99    7.30
   5   9   1   86.69    5.00
  -5   9  -1   94.39    5.40
  -5   9  -1   76.79    4.50
  -6  -9  -1  103.29    6.80
  -6  -9  -1   80.69    7.10
  -6  -9  -1   87.29    5.70
  -6  -9  -1   96.59    5.80
  -6  -9  -1   86.99    6.80
  -6  -9  -1   98.19    6.90
   6   9   1   95.39    6.10
  -6   9  -1   88.89    5.00
  -6   9  -1   82.79    5.20
   6   9   1   89.99    6.80
  -6   9  -1  104.69    8.30
  -6   9  -1  105.29    5.90
  -6   9  -1  105.49    6.00
   6   9   1   97.29    5.50
  -6   9  -1  103.09    5.90
  -7  -9  -1   32.40    2.80
  -7  -9  -1   28.60    4.40
  -7  -9  -1   30.10    4.00
  -7  -9  -1   24.10    2.50
  -7  -9  -1   38.40    4.00
  -7  -9  -1   31.50    3.90
   7   9   1   29.10    2.30
  -7   9  -1   31.70    2.90
  -7   9  -1   40.90    5.40
  -7   9  -1   24.60    2.30
  -7   9  -1   36.50    3.20
  -7   9  -1   33.10    3.10
  -7   9  -1   27.40    1.90
  -8  -9  -1   43.50    3.80
  -8  -9  -1   52.89    5.10
  -8  -9  -1   52.69    5.50
  -8  -9  -1   44.80    5.10
  -8  -9  -1   50.79    3.80
  -8   9  -1   55.39    5.60
  -8   9  -1   54.59    4.00
  -8   9  -1   56.69    4.20
  -8   9  -1   58.59    6.70
  -9  -9  -1   20.10    4.30
  -9  -9  -1   17.40    3.70
  -9   9  -1   20.80    2.30
  -9   9  -1   17.20    3.80
 -10  -9  -1   10.90    3.60
 -10  -9  -1    7.30    2.80
 -10  -9  -1   10.60    1.90
 -10   9  -1    9.80    3.10
 -10   9  -1    9.70    2.10
 -10   9  -1   14.60    4.50
 -10   9  -1   10.60    1.90
 -10 -10   1    2.00    2.20
 -10 -10   1    0.20    0.60
 -10 -10   1    2.10    1.80
 -10 -10   1    6.20    3.40
 -10  10   1    2.70    2.10
 -10  10   1    0.00    1.10
 -10  10   1    6.50    3.70
  -9 -10   1    8.00    2.80
  -9 -10   1    5.20    3.10
  -9 -10   1    8.20    3.10
  -9  10   1    6.60    1.90
  -9  10   1    8.80    3.40
  -9  10   1    8.10    5.00
  -9  10   1    8.70    4.40
  -9  10   1    5.70    1.60
  -8 -10   1    4.80    1.80
  -8 -10   1    8.10    2.90
  -8 -10   1    2.40    1.10
  -8 -10   1    1.50    1.20
  -8  10   1    8.80    3.60
  -8  10   1    2.90    1.40
  -8  10   1   14.10    4.80
  -8  10   1    0.50    1.00
  -7 -10   1   22.30    4.30
  -7 -10   1   17.40    3.80
  -7 -10   1   16.80    2.00
  -7 -10   1   22.20    3.00
  -7 -10   1   19.20    2.20
  -7  10   1   22.60    2.60
  -7  10   1   18.20    1.70
  -7  10   1   21.30    1.90
  -7  10   1   29.40    3.80
  -7  10   1   27.60    6.30
  -6 -10   1    2.80    1.00
  -6 -10   1    5.90    2.30
  -6 -10   1    4.30    1.60
  -6 -10   1    9.20    2.70
  -6 -10   1    0.60    0.70
  -6  10   1    8.40    3.00
  -6  10   1    2.70    1.40
  -6  10   1    2.40    0.80
  -6  10   1    1.30    0.80
  -5 -10   1   81.69    6.10
  -5 -10   1   90.39    5.30
  -5 -10   1   88.09    5.80
  -5 -10   1   80.59    5.20
  -5 -10   1   82.29    5.90
  -5 -10   1   80.19    6.30
  -5  10   1   81.39    4.60
  -5  10   1   85.29    4.50
  -5  10   1   96.29    6.50
  -5  10   1   97.19    5.70
   5  10  -1   86.09    6.00
  -5  10   1   90.09    5.30
  -5  10   1   83.89    4.40
   5  10  -1   91.29    5.10
   4 -10  -1    8.70    0.80
  -4 -10   1   13.40    2.80
   4 -10  -1    8.70    0.80
  -4 -10   1    7.10    1.40
  -4 -10   1   10.80    1.40
   4  10  -1    9.70    1.60
  -4  10   1    9.30    1.10
  -4  10   1   10.30    2.00
   4  10  -1   10.30    2.30
  -4  10   1   12.80    2.50
  -4  10   1    9.40    1.10
  -4  10   1   10.20    2.20
   4  10  -1    7.30    1.40
  -3 -10   1  117.09    7.40
   3 -10  -1  121.79    6.40
  -3 -10   1  121.69    7.00
   3 -10  -1  119.49    7.80
  -3 -10   1  113.39    7.20
  -3 -10   1  112.49    6.60
   3 -10  -1  119.09    6.40
  -3 -10   1  120.89    6.70
  -3 -10   1  113.49    6.30
   3 -10  -1  125.69    6.20
  -3 -10   1  114.39    7.30
   3 -10  -1  123.99    6.20
  -3  10   1  128.49    6.90
  -3  10   1  129.39    6.40
  -3  10   1  121.89    6.30
   3  10  -1  123.69    6.20
   3  10  -1  119.39    8.00
   3  10  -1  120.29    6.50
  -3  10   1  119.59    6.80
   3  10  -1  125.89    7.70
   3  10  -1  119.39    7.10
   3  10  -1  129.29    6.70
  -3  10   1  128.69    7.00
   3  10  -1  107.69    7.00
  -3  10   1  125.79    7.60
   2 -10  -1   81.39    5.80
   2 -10  -1   72.09    4.20
  -2 -10   1   75.19    5.20
  -2 -10   1   72.39    5.10
   2 -10  -1   72.99    4.70
   2 -10  -1   72.09    4.70
  -2 -10   1   81.79    4.90
  -2 -10   1   68.99    4.10
  -2 -10   1   72.59    4.40
  -2 -10   1   70.59    4.40
  -2 -10   1   77.79    5.30
   2 -10  -1   71.29    4.10
  -2  10   1   83.09    5.50
   2  10  -1   72.89    4.10
   2  10  -1   74.79    4.40
   2  10  -1   68.79    5.20
  -2  10   1   72.79    4.90
  -2  10   1   76.19    4.30
  -2  10   1   69.69    4.70
   2  10  -1   77.79    4.80
  -2  10   1   74.29    5.00
   2  10  -1   72.49    4.40
   2  10  -1   83.09    5.50
  -2  10   1   70.59    4.20
   2  10  -1   77.09    5.10
  -2  10   1   72.29    4.60
   1 -10  -1  102.69    5.60
  -1 -10   1  110.49    5.70
  -1 -10   1  109.39    5.80
  -1 -10   1  105.19    5.60
  -1 -10   1   99.09    6.30
  -1 -10   1   97.09    6.30
   1 -10  -1  103.39    6.80
  -1 -10   1   97.99    6.30
   1 -10  -1  102.29    5.00
  -1 -10   1  103.69    6.10
   1 -10  -1  109.19    5.60
   1 -10  -1  107.29    6.10
   1 -10  -1   97.49    6.00
  -1 -10   1  104.99    5.70
   1  10  -1  103.69    6.00
   1  10  -1  105.69    5.70
  -1  10   1  107.69    6.60
   1  10  -1   96.49    6.20
   1  10  -1   99.89    6.30
  -1  10   1  103.99    5.60
  -1  10   1   97.99    6.10
   1  10  -1  100.59    6.40
  -1  10   1   98.09    6.00
   1  10  -1  108.09    5.80
  -1  10   1  103.49    6.10
  -1  10   1  106.39    5.60
  -1  10   1  108.49    5.80
   1  10  -1  107.69    5.60
   0 -10   1  183.18   10.40
   0 -10   1  193.18   10.40
   0 -10   1  207.18    9.90
   0 -10   1  204.58    9.90
   0 -10  -1  191.78   10.40
   0 -10  -1  190.78   10.30
   0 -10  -1  196.88    9.90
   0 -10  -1  189.68   10.40
   0 -10   1  193.98    9.60
   0 -10  -1  194.78   10.80
   0 -10   1  200.98    9.90
   0 -10   1  189.98   10.50
   0 -10  -1  201.38    9.90
   0  10  -1  199.18    9.90
   0  10   1  189.88    9.90
   0  10  -1  201.68   10.60
   0  10  -1  196.38   11.00
   0  10   1  194.18   10.60
   0  10   1  189.68    9.90
   0  10   1  192.88   10.30
   0  10  -1  191.18   10.20
   0  10   1  195.98   10.50
   0  10   1  179.68   10.40
   0  10   1  197.28    9.90
   0  10  -1  193.68    9.90
   0  10  -1  198.98    9.90
   1 -10   1   22.60    3.50
  -1 -10  -1   16.70    2.20
   1 -10   1   16.70    2.10
  -1 -10  -1   17.50    2.00
   1 -10   1   17.70    1.60
   1 -10   1   14.70    1.90
  -1 -10  -1   18.00    1.70
  -1 -10  -1   16.00    2.30
  -1 -10  -1   18.90    2.50
   1 -10   1   17.10    1.60
   1 -10   1   18.20    1.20
  -1 -10  -1   17.10    1.60
   1 -10   1   17.60    1.50
  -1  10  -1   18.20    1.60
   1  10   1   15.30    1.60
   1  10   1   18.40    1.60
   1  10   1   18.60    2.50
  -1  10  -1   14.70    1.60
   1  10   1   17.10    1.50
  -1  10  -1   13.60    2.00
  -1  10  -1   16.70    1.50
  -1  10  -1   17.50    2.40
   1  10   1   18.40    1.90
   1  10   1   15.80    2.20
  -1  10  -1   14.30    2.10
  -1  10  -1   15.10    1.80
   1  10   1   16.00    2.30
  -2 -10  -1   71.69    4.60
   2 -10   1   65.99    4.90
  -2 -10  -1   67.59    4.70
   2 -10   1   67.09    3.90
  -2 -10  -1   68.09    4.10
   2 -10   1   64.19    4.20
  -2 -10  -1   64.69    5.00
  -2 -10  -1   63.59    4.80
  -2 -10  -1   69.09    4.20
   2 -10   1   71.19    3.90
   2 -10   1   68.39    4.20
  -2  10  -1   65.99    3.50
   2  10   1   63.49    4.10
  -2  10  -1   69.19    4.00
   2  10   1   70.29    4.60
  -2  10  -1   66.29    4.40
   2  10   1   68.99    3.70
   2  10   1   67.99    4.20
  -2  10  -1   68.89    4.70
   2  10   1   63.99    4.80
   2  10   1   70.19    4.90
   2  10   1   63.09    4.80
  -2  10  -1   66.59    4.70
  -2  10  -1   66.09    4.20
  -3 -10  -1   31.50    3.50
  -3 -10  -1   34.70    3.10
   3 -10   1   35.40    3.60
   3 -10   1   40.40    2.60
   3 -10   1   36.30    2.70
  -3 -10  -1   36.10    2.70
  -3 -10  -1   29.50    3.10
  -3 -10  -1   36.30    2.70
   3 -10   1   36.40    2.30
   3  10   1   37.10    2.10
   3  10   1   36.40    2.70
  -3  10  -1   37.30    2.00
   3  10   1   36.20    3.60
  -3  10  -1   37.10    3.40
  -3  10  -1   37.40    2.80
   3  10   1   39.10    3.50
   3  10   1   37.40    3.00
  -3  10  -1   36.80    2.40
  -3  10  -1   36.70    3.10
  -4 -10  -1   32.60    3.40
  -4 -10  -1   36.60    2.90
   4 -10   1   37.10    2.20
  -4 -10  -1   37.50    3.40
  -4 -10  -1   31.00    2.70
   4 -10   1   36.90    2.20
  -4 -10  -1   27.10    3.50
  -4 -10  -1   33.50    4.00
   4 -10   1   35.60    2.60
  -4  10  -1   36.90    2.90
   4  10   1   37.10    3.90
   4  10   1   41.00    3.20
  -4  10  -1   38.70    3.20
   4  10   1   33.90    2.70
  -4  10  -1   31.70    2.30
  -4  10  -1   35.60    2.10
   4  10   1   34.10    3.30
   4  10   1   33.50    3.60
  -4  10  -1   41.80    3.50
  -5 -10  -1   47.30    4.60
  -5 -10  -1   50.99    3.60
   5 -10   1   47.00    2.40
  -5 -10  -1   47.60    4.20
  -5 -10  -1   46.30    4.60
  -5 -10  -1   43.20    3.30
  -5  10  -1   42.10    5.80
  -5  10  -1   41.90    2.80
   5  10   1   49.40    5.00
  -5  10  -1   54.49    4.10
  -5  10  -1   53.99    3.80
   5  10   1   51.49    3.80
  -5  10  -1   49.90    3.80
   5  10   1   48.60    3.30
  -5  10  -1   42.90    2.90
  -6 -10  -1    6.20    2.80
  -6 -10  -1    7.70    1.70
  -6 -10  -1    6.10    2.60
  -6 -10  -1    4.80    2.40
  -6 -10  -1    9.80    2.00
  -6 -10  -1    9.40    2.80
  -6  10  -1    8.70    4.30
  -6  10  -1    8.20    1.20
   6  10   1   11.40    2.30
  -6  10  -1    8.60    1.40
   6  10   1    6.70    1.90
   6  10   1    7.50    1.40
  -6  10  -1    8.30    1.70
  -6  10  -1   11.70    2.20
  -7 -10  -1    4.40    2.40
  -7 -10  -1    8.80    1.90
  -7 -10  -1    6.30    3.00
  -7 -10  -1    6.10    1.40
  -7 -10  -1   10.30    2.80
  -7 -10  -1    8.60    3.00
  -7  10  -1   14.00    4.80
  -7  10  -1    9.60    2.30
  -7  10  -1    9.50    2.10
  -7  10  -1    6.30    1.10
   7  10   1    7.70    1.40
  -7  10  -1   12.30    2.30
  -8 -10  -1   11.90    2.10
  -8 -10  -1    6.10    2.70
  -8 -10  -1    8.90    2.70
  -8  10  -1    8.30    0.80
  -8  10  -1   14.30    2.60
  -8  10  -1   11.10    2.10
  -8  10  -1   16.60    5.10
  -8  10  -1   11.80    3.20
  -9 -10  -1    4.10    2.10
  -9 -10  -1    4.60    1.40
  -9 -10  -1    6.90    3.10
  -9  10  -1    3.80    3.40
  -9  10  -1    6.50    1.80
  -9  10  -1    1.90    2.20
 -10 -10  -1    5.90    3.00
 -10 -10  -1    7.20    3.10
 -10  10  -1    5.40    2.80
 -10  10  -1    1.80    1.40
 -10  10  -1    3.10    3.50
 -10 -11   1   19.50    4.00
 -10 -11   1   17.50    2.00
 -10 -11   1   21.90    4.20
 -10 -11   1   26.30    4.90
 -10  11   1   13.90    2.50
 -10  11   1   13.50    4.10
 -10  11   1   17.20    5.20
  -9 -11   1    0.10    3.00
  -9 -11   1    6.00    2.80
  -9 -11   1    2.20    1.90
  -9 -11   1    1.90    1.10
  -9  11   1    2.40    3.90
  -9  11   1   -1.70    2.20
  -9  11   1    1.90    1.20
  -9  11   1    0.60    1.10
  -9  11   1    2.20    2.20
  -8 -11   1   79.69    6.00
  -8 -11   1   69.39    4.90
  -8 -11   1   80.49    7.70
  -8 -11   1   71.89    6.40
  -8 -11   1   66.69    6.30
  -8  11   1   68.69    5.20
  -8  11   1   86.79    8.10
  -8  11   1   66.59    4.30
  -8  11   1   76.59    6.10
  -7 -11   1    6.60    2.30
  -7 -11   1    4.70    1.40
  -7 -11   1    4.70    3.10
  -7 -11   1   -1.20    2.50
  -7 -11   1    4.50    1.50
  -7  11   1    8.30    3.40
  -7  11   1    8.70    4.20
  -7  11   1    6.40    1.20
  -7  11   1    4.10    1.90
  -7  11   1    6.00    1.00
  -7  11   1    6.80    1.80
  -6 -11   1  144.99    8.90
  -6 -11   1  170.88   10.10
  -6 -11   1  159.18    8.90
  -6 -11   1  164.18   10.20
  -6 -11   1  161.08    9.60
  -6  11   1  164.48    8.80
  -6  11   1  155.08    8.00
  -6  11   1  137.09    8.00
  -6  11   1  183.68   10.30
  -6  11   1  178.38    9.40
  -5 -11   1    7.90    1.60
  -5 -11   1    3.90    1.20
  -5 -11   1    7.50    3.00
  -5 -11   1    5.10    2.30
  -5  11   1    8.20    2.10
  -5  11   1    8.10    1.20
  -5  11   1    7.40    2.10
   5  11  -1    8.00    1.50
  -5  11   1   14.50    3.40
  -4 -11   1  322.27   18.00
  -4 -11   1  369.36   19.80
  -4 -11   1  343.17   17.50
  -4 -11   1  353.06   17.90
  -4 -11   1  330.47   17.40
   4 -11  -1  375.06   17.30
  -4 -11   1  340.87   18.30
   4 -11  -1  341.67   16.60
   4  11  -1  354.66   16.60
  -4  11   1  318.47   16.90
  -4  11   1  361.46   18.40
   4  11  -1  341.57   17.30
   4  11  -1  338.47   18.10
  -4  11   1  355.56   17.80
  -4  11   1  370.76   17.00
  -4  11   1  346.57   17.50
   4  11  -1  358.36   18.10
   3 -11  -1   35.70    2.30
   3 -11  -1   37.20    4.10
   3 -11  -1   35.00    2.60
   3 -11  -1   33.00    2.70
  -3 -11   1   32.00    3.60
  -3 -11   1   32.10    2.20
  -3 -11   1   30.70    2.60
  -3 -11   1   32.50    3.60
  -3 -11   1   33.10    2.70
   3 -11  -1   35.30    2.30
  -3 -11   1   34.60    3.10
  -3  11   1   36.60    3.80
  -3  11   1   35.50    3.10
  -3  11   1   36.40    2.90
  -3  11   1   32.70    2.30
   3  11  -1   31.40    3.40
  -3  11   1   37.90    3.20
   3  11  -1   34.60    3.10
  -3  11   1   36.60    2.50
   3  11  -1   37.50    2.30
   3  11  -1   34.40    2.70
   3  11  -1   38.70    4.10
   3  11  -1   34.30    2.60
   3  11  -1   30.80    3.30
   3  11  -1   36.00    2.70
  -2 -11   1  572.34   29.40
  -2 -11   1  578.84   29.50
  -2 -11   1  595.14   28.80
   2 -11  -1  609.44   28.50
   2 -11  -1  591.44   29.10
   2 -11  -1  589.84   30.00
  -2 -11   1  600.74   28.90
  -2 -11   1  588.84   28.80
   2 -11  -1  612.54   28.50
  -2 -11   1  622.84   29.20
  -2 -11   1  585.94   28.50
  -2 -11   1  587.54   29.40
  -2  11   1  642.74   28.70
  -2  11   1  552.54   29.10
   2  11  -1  610.04   28.80
   2  11  -1  596.84   28.40
   2  11  -1  592.44   29.20
   2  11  -1  610.34   29.50
  -2  11   1  569.94   28.60
  -2  11   1  615.44   29.60
   2  11  -1  619.14   29.80
   2  11  -1  584.34   29.40
  -2  11   1  597.44   29.10
   2  11  -1  606.44   28.90
  -2  11   1  617.64   29.00
  -2  11   1  613.74   29.30
  -1 -11   1  129.89    6.70
  -1 -11   1  128.59    6.80
  -1 -11   1  129.19    6.90
  -1 -11   1  123.49    7.50
  -1 -11   1  120.99    7.40
   1 -11  -1  118.19    7.10
   1 -11  -1  122.19    6.10
   1 -11  -1  118.99    7.20
   1 -11  -1  121.79    7.90
  -1 -11   1  121.09    7.20
   1 -11  -1  129.89    6.70
  -1 -11   1  130.19    6.70
   1 -11  -1  130.29    6.70
  -1 -11   1  118.09    7.40
   1  11  -1  126.99    7.50
  -1  11   1  122.89    7.40
   1  11  -1  128.89    6.90
   1  11  -1  129.09    7.60
  -1  11   1  129.49    6.80
  -1  11   1  122.29    6.70
  -1  11   1  128.39    7.20
   1  11  -1  126.79    7.70
  -1  11   1  122.99    7.30
  -1  11   1  125.29    7.60
   1  11  -1  129.29    7.20
   1  11  -1  129.19    6.90
   1  11  -1  130.39    6.70
  -1  11   1  121.49    6.80
   0 -11   1  505.65   25.70
   0 -11   1  519.65   24.80
   0 -11   1  557.14   25.20
   0 -11  -1  550.34   25.20
   0 -11   1  524.25   25.70
   0 -11   1  505.05   25.80
   0 -11   1  513.85   25.10
   0 -11  -1  523.55   26.10
   0 -11  -1  505.25   25.70
   0 -11  -1  522.35   25.60
   0 -11   1  536.35   25.10
   0 -11  -1  518.75   25.60
   0 -11  -1  526.15   25.10
   0  11  -1  501.85   25.40
   0  11   1  505.75   25.80
   0  11  -1  542.65   25.10
   0  11  -1  514.45   25.80
   0  11   1  476.05   25.70
   0  11  -1  519.55   25.70
   0  11  -1  546.85   25.20
   0  11  -1  544.95   25.90
   0  11  -1  525.05   25.10
   0  11   1  519.15   25.10
   0  11   1  507.25   25.50
   0  11   1  520.85   25.80
   0  11   1  514.35   25.10
   0  11   1  524.05   25.10
   1 -11   1   69.19    4.90
  -1 -11  -1   81.09    5.10
  -1 -11  -1   72.29    5.10
   1 -11   1   76.09    5.40
   1 -11   1   78.69    4.00
   1 -11   1   81.49    4.50
  -1 -11  -1   71.89    5.20
  -1 -11  -1   79.39    4.60
   1 -11   1   74.69    5.80
  -1 -11  -1   74.69    5.40
  -1 -11  -1   79.89    4.60
   1 -11   1   77.89    4.40
   1 -11   1   79.29    4.60
  -1  11  -1   75.89    4.90
  -1  11  -1   71.79    5.00
   1  11   1   79.79    4.40
   1  11   1   77.19    4.90
   1  11   1   68.39    5.10
   1  11   1   73.79    5.30
  -1  11  -1   83.99    4.60
   1  11   1   75.49    5.30
  -1  11  -1   80.29    5.30
   1  11   1   80.79    4.60
  -1  11  -1   75.99    4.60
  -1  11  -1   80.29    5.20
   1  11   1   76.29    4.60
  -1  11  -1   76.39    4.50
  -2 -11  -1  314.87   17.00
  -2 -11  -1  332.97   16.30
  -2 -11  -1  331.87   17.00
  -2 -11  -1  313.37   16.90
   2 -11   1  289.77   16.30
   2 -11   1  332.27   16.00
   2 -11   1  340.47   16.00
  -2 -11  -1  328.07   16.30
   2 -11   1  337.57   17.10
   2  11   1  334.67   16.90
   2  11   1  317.97   16.60
   2  11   1  313.77   16.60
  -2  11  -1  321.37   16.70
  -2  11  -1  320.07   16.50
  -2  11  -1  318.37   15.40
  -2  11  -1  332.77   16.80
  -2  11  -1  339.77   16.30
   2  11   1  327.37   16.20
  -2  11  -1  324.77   16.10
   2  11   1  340.07   17.00
   2  11   1  318.87   16.90
   2  11   1  339.67   15.80
  -2  11  -1  320.57   16.00
   2  11   1  336.27   17.00
  -3 -11  -1   95.49    5.70
   3 -11   1   95.49    5.60
  -3 -11  -1   91.59    6.20
  -3 -11  -1   94.89    6.60
   3 -11   1   97.59    5.30
   3 -11   1   96.99    6.70
  -3 -11  -1  102.59    6.30
   3 -11   1   90.49    5.60
  -3 -11  -1  102.49    5.80
   3 -11   1   96.29    5.20
  -3 -11  -1   87.09    6.40
   3  11   1   95.59    6.30
   3  11   1   97.79    5.00
  -3  11  -1   93.29    4.80
   3  11   1  105.99    5.70
  -3  11  -1   96.39    5.70
  -3  11  -1  100.09    6.30
   3  11   1   97.49    6.00
  -3  11  -1   93.59    6.00
   3  11   1   99.39    6.50
   3  11   1  107.09    6.70
   4 -11   1  171.38   10.40
  -4 -11  -1  185.98    9.60
  -4 -11  -1  162.58    9.40
  -4 -11  -1  174.08   11.80
  -4 -11  -1  172.58   12.00
  -4 -11  -1  185.58   10.40
   4 -11   1  166.28    9.00
   4 -11   1  187.38    8.90
   4 -11   1  172.28    8.80
   4 -11   1  177.68    9.00
   4  11   1  189.88    9.80
   4  11   1  189.08   10.50
  -4  11  -1  177.18    9.70
  -4  11  -1  161.48    8.60
  -4  11  -1  186.68   10.00
  -4  11  -1  182.98    9.70
   4  11   1  178.58    9.50
  -4  11  -1  165.68    9.00
   4  11   1  177.68   10.60
  -5 -11  -1   48.10    4.40
   5 -11   1   59.89    3.00
  -5 -11  -1   61.49    5.20
  -5 -11  -1   54.19    5.10
  -5 -11  -1   51.99    3.90
   5 -11   1   54.49    2.90
  -5 -11  -1   47.70    3.70
  -5 -11  -1   57.89    4.70
  -5  11  -1   49.99    6.30
  -5  11  -1   59.89    4.30
  -5  11  -1   51.69    3.10
   5  11   1   63.09    4.30
  -5  11  -1   61.19    4.60
  -5  11  -1   57.79    4.10
  -5  11  -1   54.99    3.40
   5  11   1   57.39    3.80
  -6 -11  -1   65.19    5.30
  -6 -11  -1   57.19    5.40
  -6 -11  -1   63.49    5.80
  -6 -11  -1   49.70    5.00
  -6 -11  -1   58.69    4.20
  -6 -11  -1   63.09    4.40
  -6  11  -1   53.19    3.50
   6  11   1   61.19    4.00
  -6  11  -1   68.89    4.60
  -6  11  -1   65.09    4.60
   6  11   1   60.09    4.70
  -6  11  -1   76.19    4.90
  -6  11  -1   68.09    7.00
  -6  11  -1   55.99    3.60
   6  11   1   61.69    4.50
  -7 -11  -1   19.10    3.00
  -7 -11  -1   22.10    4.40
  -7 -11  -1   17.40    3.60
  -7 -11  -1   15.20    2.10
  -7  11  -1   20.90    3.10
   7  11   1   13.30    1.70
  -7  11  -1   16.90    3.10
  -7  11  -1   13.10    1.50
  -7  11  -1   14.80    5.00
  -7  11  -1   12.80    1.40
  -7  11  -1   18.30    2.60
  -8 -11  -1   31.20    4.80
  -8 -11  -1   38.70    4.30
  -8 -11  -1   23.50    4.60
  -8 -11  -1   30.30    3.00
  -8  11  -1   36.00    3.20
  -8  11  -1   28.40    1.90
  -8  11  -1   34.60    6.00
  -8  11  -1   39.00    3.70
  -9 -11  -1   19.20    4.10
  -9 -11  -1   11.80    3.20
  -9 -11  -1   13.40    2.20
  -9  11  -1   13.90    2.30
  -9  11  -1   12.50    3.60
  -9  11  -1   14.90    2.40
  -9  11  -1   17.90    4.80
 -10 -11  -1    7.70    1.80
 -10 -11  -1   11.10    3.60
 -10  11  -1   10.60    4.70
 -10  11  -1    7.60    2.00
 -10  11  -1   16.20    4.70
 -10 -12   1   -2.90    2.40
 -10 -12   1   -0.80    0.70
 -10 -12   1    1.10    2.10
 -10  12   1    0.20    1.20
 -10  12   1   11.00    4.50
 -10  12   1    2.30    2.30
  -9 -12   1    5.40    2.60
  -9 -12   1    3.90    3.20
  -9 -12   1    4.70    1.60
  -9 -12   1    5.40    4.40
  -9  12   1   -0.70    2.80
  -9  12   1    3.80    1.60
  -9  12   1    1.10    1.80
  -9  12   1   -2.30    2.80
  -8 -12   1    4.50    2.30
  -8 -12   1    2.60    3.10
  -8 -12   1   10.40    3.20
  -8 -12   1    1.40    1.00
  -8 -12   1    3.20    1.90
  -8  12   1   -0.10    1.20
  -8  12   1    3.80    2.70
  -8  12   1    1.90    0.80
  -8  12   1    3.10    4.20
  -7 -12   1    9.40    3.40
  -7 -12   1   18.00    4.00
  -7 -12   1   22.60    4.30
  -7 -12   1   19.70    2.80
  -7  12   1   15.40    2.70
  -7  12   1   11.80    1.10
  -7  12   1   19.80    5.40
  -7  12   1   23.70    4.30
  -7  12   1   18.60    2.40
  -6 -12   1    9.90    2.90
  -6 -12   1    5.00    1.60
  -6 -12   1    4.20    1.20
  -6 -12   1    8.60    2.60
  -6 -12   1    5.70    2.60
  -6  12   1    6.50    1.90
  -6  12   1   15.70    6.30
  -6  12   1    9.10    2.10
  -6  12   1    4.60    0.90
  -5 -12   1   93.29    6.10
  -5 -12   1   87.19    5.40
  -5 -12   1   82.19    6.40
  -5 -12   1   82.89    6.50
  -5 -12   1   80.39    5.40
   5  12  -1   88.59    5.30
  -5  12   1   80.99    4.80
  -5  12   1   95.09    6.70
  -5  12   1   84.89    5.70
  -5  12   1   88.19    5.80
  -5  12   1   90.09    5.60
  -4 -12   1    2.60    1.90
  -4 -12   1    1.60    0.90
  -4 -12   1    7.60    2.60
  -4 -12   1    3.10    1.70
   4 -12  -1    1.20    0.50
  -4 -12   1    1.80    0.70
  -4 -12   1    3.10    3.90
   4  12  -1    1.60    0.60
  -4  12   1    2.30    0.80
   4  12  -1    1.20    0.80
   4  12  -1    2.80    1.30
  -4  12   1    2.60    1.30
  -4  12   1    0.90    0.60
  -4  12   1    4.70    2.00
   4  12  -1    0.90    1.70
  -4  12   1    0.20    1.60
  -4  12   1    4.30    2.50
   3 -12  -1  150.48    7.90
  -3 -12   1  150.38    8.50
  -3 -12   1  147.49    8.10
   3 -12  -1  154.38    7.60
   3 -12  -1  146.09    7.60
  -3 -12   1  149.29    9.00
   3 -12  -1  152.18   10.10
  -3 -12   1  136.79    8.00
  -3 -12   1  139.69    8.80
  -3 -12   1  138.19    8.90
  -3 -12   1  144.99    7.50
   3 -12  -1  147.19    8.00
   3  12  -1  162.18    8.20
  -3  12   1  133.79    7.80
   3  12  -1  144.09    8.80
   3  12  -1  149.59    7.50
   3  12  -1  148.69    9.30
   3  12  -1  145.79    8.80
  -3  12   1  155.08    9.10
  -3  12   1  156.48    7.80
   3  12  -1  145.29    8.00
  -3  12   1  151.98    8.60
   3  12  -1  146.59    8.20
  -3  12   1  148.59    8.40
  -3  12   1  153.68    8.30
  -3  12   1  137.09    8.40
   3  12  -1  136.99    8.50
  -2 -12   1   67.79    5.30
   2 -12  -1   66.79    4.20
  -2 -12   1   68.09    4.10
  -2 -12   1   83.39    5.10
  -2 -12   1   75.89    5.70
  -2 -12   1   69.79    4.50
   2 -12  -1   62.79    4.70
   2 -12  -1   77.29    4.30
  -2 -12   1   73.59    5.50
  -2 -12   1   73.79    4.60
  -2 -12   1   72.79    4.50
  -2  12   1   70.89    5.20
   2  12  -1   73.39    4.20
   2  12  -1   75.19    5.40
   2  12  -1   85.09    5.80
   2  12  -1   69.39    4.90
   2  12  -1   70.19    5.50
  -2  12   1   73.29    5.60
   2  12  -1   71.79    4.50
  -2  12   1   72.59    5.10
  -2  12   1   64.99    4.20
  -2  12   1   72.09    4.70
   2  12  -1   75.49    4.60
  -2  12   1   72.49    4.40
   1 -12  -1   97.19    6.20
   1 -12  -1  105.69    5.60
  -1 -12   1  101.99    5.50
  -1 -12   1   85.79    6.20
  -1 -12   1   95.19    5.40
  -1 -12   1   93.89    7.00
   1 -12  -1   99.69    5.50
   1 -12  -1   96.89    4.80
  -1 -12   1  104.19    5.70
  -1 -12   1  101.59    6.50
   1 -12  -1  100.19    6.50
  -1 -12   1   97.19    5.60
   1 -12  -1   95.19    6.80
  -1  12   1   92.29    5.90
   1  12  -1   95.89    6.00
  -1  12   1   92.79    6.10
   1  12  -1   97.39    6.60
  -1  12   1  103.89    5.70
   1  12  -1   90.49    6.30
  -1  12   1  100.79    6.60
   1  12  -1  100.99    5.50
   1  12  -1   98.99    5.60
  -1  12   1   92.79    5.50
  -1  12   1   98.09    6.30
   1  12  -1   97.19    6.50
  -1  12   1  100.69    5.60
   1  12  -1  106.39    5.70
   0 -12  -1  136.49    7.30
   0 -12   1  132.69    7.30
   0 -12   1  130.89    7.30
   0 -12   1  136.79    7.00
   0 -12   1  129.49    8.10
   0 -12   1  146.89    7.40
   0 -12   1  131.89    7.90
   0 -12  -1  145.79    7.40
   0 -12  -1  124.29    7.90
   0 -12  -1  132.19    8.00
   0 -12  -1  135.99    8.40
   0 -12   1  131.89    8.00
   0  12   1  138.79    7.30
   0  12  -1  139.69    7.40
   0  12   1  123.79    8.00
   0  12   1  135.59    7.30
   0  12  -1  138.09    7.30
   0  12  -1  129.19    8.00
   0  12   1  134.99    8.20
   0  12   1  133.39    7.30
   0  12  -1  131.79    8.10
   0  12   1  133.69    7.70
   0  12  -1  128.29    7.60
   0  12  -1  139.99    7.30
   0  12   1  139.99    8.30
   1 -12   1   44.60    3.20
  -1 -12  -1   48.30    3.30
   1 -12   1   48.40    3.10
   1 -12   1   48.60    2.60
  -1 -12  -1   39.80    4.00
  -1 -12  -1   49.60    3.20
  -1 -12  -1   42.50    3.80
   1 -12   1   41.10    4.10
   1 -12   1   50.19    3.10
   1 -12   1   44.20    3.60
   1 -12   1   41.70    3.70
  -1 -12  -1   51.29    3.80
  -1 -12  -1   44.50    4.00
   1  12   1   48.10    4.10
  -1  12  -1   50.29    3.20
   1  12   1   48.00    3.00
   1  12   1   44.50    3.10
  -1  12  -1   40.20    4.10
  -1  12  -1   41.10    3.80
   1  12   1   44.10    4.00
   1  12   1   42.80    3.80
  -1  12  -1   48.10    3.20
  -1  12  -1   41.70    3.00
  -1  12  -1   41.50    3.70
  -1  12  -1   44.20    4.00
   1  12   1   46.40    3.20
  -2 -12  -1   59.39    5.10
   2 -12   1   55.19    4.20
  -2 -12  -1   60.89    3.90
  -2 -12  -1   63.49    4.10
   2 -12   1   57.49    4.90
   2 -12   1   62.69    3.80
  -2 -12  -1   65.39    4.50
  -2 -12  -1   54.49    4.70
   2 -12   1   61.89    4.30
   2  12   1   59.49    4.90
  -2  12  -1   59.19    3.70
   2  12   1   55.79    4.70
   2  12   1   58.99    3.90
  -2  12  -1   62.49    4.50
   2  12   1   58.99    4.50
  -2  12  -1   59.09    4.60
  -2  12  -1   62.99    3.80
  -2  12  -1   59.09    4.00
   2  12   1   60.39    3.90
  -2  12  -1   64.49    4.80
   2  12   1   65.89    3.60
   2  12   1   56.59    4.80
   2  12   1   56.19    4.30
  -3 -12  -1   52.09    4.60
  -3 -12  -1   51.89    4.60
  -3 -12  -1   53.29    4.80
   3 -12   1   54.79    3.30
   3 -12   1   54.49    3.80
  -3 -12  -1   54.89    3.70
  -3 -12  -1   52.29    3.70
   3 -12   1   56.79    5.00
  -3 -12  -1   56.29    4.30
   3 -12   1   52.89    3.30
   3 -12   1   50.49    3.80
   3  12   1   53.59    4.50
   3  12   1   52.09    3.10
   3  12   1   53.09    4.10
   3  12   1   55.39    3.70
  -3  12  -1   53.49    3.80
  -3  12  -1   55.89    4.50
  -3  12  -1   52.89    4.10
   3  12   1   55.79    4.30
  -3  12  -1   50.79    3.40
   3  12   1   59.09    4.90
  -3  12  -1   49.60    2.80
  -4 -12  -1   50.39    4.20
   4 -12   1   45.30    2.90
   4 -12   1   53.39    3.40
  -4 -12  -1   46.30    4.10
  -4 -12  -1   48.20    3.60
   4 -12   1   47.10    4.90
  -4 -12  -1   54.59    5.10
  -4 -12  -1   45.20    4.50
   4 -12   1   49.80    3.00
  -4 -12  -1   39.70    4.20
   4  12   1   55.29    5.00
  -4  12  -1   49.10    3.20
  -4  12  -1   44.00    3.60
   4  12   1   49.30    4.60
   4  12   1   50.49    3.90
  -4  12  -1   57.79    4.50
   4  12   1   49.60    3.60
  -4  12  -1   44.40    2.60
  -4  12  -1   55.69    4.20
  -5 -12  -1   21.70    4.20
  -5 -12  -1   24.30    4.10
  -5 -12  -1   25.80    4.50
   5 -12   1   20.70    1.40
  -5 -12  -1   23.80    3.10
   5 -12   1   20.50    1.40
  -5 -12  -1   19.30    2.30
   5  12   1   19.90    2.70
   5  12   1   17.40    2.90
  -5  12  -1   24.10    3.20
  -5  12  -1   20.00    2.40
   5  12   1   22.30    2.20
  -5  12  -1   15.80    1.50
  -5  12  -1   28.40    5.40
  -5  12  -1   20.40    1.80
  -5  12  -1   19.80    5.40
  -6 -12  -1    7.50    1.80
  -6 -12  -1    5.20    2.70
  -6 -12  -1    7.40    3.20
  -6 -12  -1   14.20    3.40
  -6 -12  -1    7.70    1.80
   6  12   1    6.90    1.50
  -6  12  -1    9.60    2.20
   6  12   1    6.00    2.20
  -6  12  -1    5.80    1.00
  -6  12  -1   11.10    2.30
  -6  12  -1    6.90    1.20
  -6  12  -1    8.20    2.40
  -6  12  -1    9.40    4.20
   6  12   1    7.80    2.40
  -7 -12  -1    6.60    2.10
  -7 -12  -1   10.40    3.60
  -7 -12  -1    5.30    1.60
  -7 -12  -1    6.90    3.00
  -7 -12  -1    8.40    1.90
  -7  12  -1   11.70    2.40
  -7  12  -1   12.10    4.50
  -7  12  -1   10.10    2.60
  -7  12  -1    6.60    1.30
  -7  12  -1   12.50    2.50
  -7  12  -1    6.10    1.10
   7  12   1    6.40    1.50
  -8 -12  -1    5.20    1.60
  -8 -12  -1    6.10    2.70
  -8 -12  -1    4.60    3.20
  -8  12  -1    4.50    4.40
  -8  12  -1    9.50    2.80
  -8  12  -1    5.90    0.90
  -8  12  -1    6.00    1.80
  -9 -12  -1    8.80    1.90
  -9 -12  -1   14.40    3.90
  -9 -12  -1    9.80    2.90
  -9  12  -1   14.40    4.50
  -9  12  -1    9.50    3.80
  -9  12  -1   12.30    2.40
 -10 -12  -1    2.20    1.10
 -10 -12  -1   -1.80    3.40
 -10 -12  -1    1.50    2.30
 -10  12  -1   10.70    4.80
 -10  12  -1    2.80    2.50
 -10  12  -1    3.80    1.50
 -10 -13   1   12.20    2.10
 -10 -13   1   13.80    4.20
 -10 -13   1   13.90    3.70
 -10 -13   1   17.50    4.20
 -10  13   1   13.10    4.10
 -10  13   1   15.70    5.10
 -10  13   1   11.10    2.30
  -9 -13   1   -2.20    1.60
  -9 -13   1   -0.50    0.70
  -9 -13   1   -0.70    2.70
  -9 -13   1   -0.80    1.90
  -9  13   1   -1.00    3.40
  -9  13   1   -5.10    2.40
  -9  13   1    0.30    1.10
  -9  13   1   -0.50    1.60
  -8 -13   1   35.50    4.40
  -8 -13   1   41.40    4.50
  -8 -13   1   37.50    4.90
  -8  13   1   37.70    6.70
  -8  13   1   33.70    3.60
  -8  13   1   35.80    4.70
  -7 -13   1   11.50    3.70
  -7 -13   1    6.90    1.80
  -7 -13   1   11.80    3.20
  -7 -13   1   14.70    2.60
  -7 -13   1   13.20    3.80
  -7 -13   1   14.50    3.50
  -7  13   1   12.50    5.20
  -7  13   1   15.70    2.50
  -7  13   1   11.90    3.20
  -7  13   1   10.00    2.30
  -6 -13   1   99.09    6.70
  -6 -13   1   97.29    7.30
  -6 -13   1   80.29    5.70
  -6 -13   1   82.59    6.90
  -6 -13   1   91.79    5.80
  -6  13   1   95.89    5.90
  -6  13   1   95.49    6.20
  -6  13   1   77.99    4.90
  -6  13   1   98.69    7.10
  -5 -13   1    7.60    3.00
  -5 -13   1    6.70    3.20
  -5 -13   1   12.40    2.90
  -5 -13   1    7.30    1.70
  -5 -13   1    7.60    1.70
  -5  13   1    7.30    1.30
  -5  13   1    7.50    2.40
  -5  13   1   15.40    5.30
  -5  13   1   10.90    2.50
  -5  13   1    4.80    1.70
   5  13  -1    9.20    1.80
  -4 -13   1  211.18   12.60
  -4 -13   1  197.18   10.50
  -4 -13   1  189.08   11.40
   4 -13  -1  194.88    9.70
   4 -13  -1  180.78    9.90
  -4 -13   1  181.98   11.40
  -4  13   1  169.48    9.90
   4  13  -1  198.38    9.70
  -4  13   1  199.98   11.60
  -4  13   1  191.88   10.70
  -4  13   1  205.98   10.80
  -4  13   1  210.88   10.20
   4  13  -1  192.68   11.40
  -4  13   1  197.48   11.00
   4  13  -1  207.98   10.50
   3 -13  -1    1.70    0.70
   3 -13  -1    0.60    1.40
  -3 -13   1    3.60    1.70
  -3 -13   1    0.90    0.90
   3 -13  -1    1.60    0.60
  -3 -13   1    2.20    2.00
   3 -13  -1    3.20    2.60
  -3 -13   1    3.10    1.30
  -3 -13   1    4.40    3.70
  -3 -13   1    1.00    2.30
  -3  13   1    1.30    1.90
  -3  13   1    0.50    1.70
  -3  13   1    1.70    0.80
  -3  13   1    0.50    1.20
   3  13  -1    0.90    1.80
   3  13  -1    2.30    1.50
  -3  13   1    2.70    2.20
   3  13  -1    1.50    2.30
   3  13  -1    2.60    0.80
   3  13  -1    0.80    0.90
  -3  13   1    2.90    1.00
   3  13  -1    3.10    1.40
  -2 -13   1  270.37   14.00
   2 -13  -1  257.57   14.60
  -2 -13   1  287.07   15.30
  -2 -13   1  286.17   14.90
  -2 -13   1  272.87   15.20
  -2 -13   1  300.27   14.50
  -2 -13   1  307.07   14.50
   2 -13  -1  281.97   16.00
   2 -13  -1  280.37   14.10
  -2 -13   1  272.97   15.30
   2 -13  -1  298.17   14.20
  -2  13   1  276.17   15.30
  -2  13   1  290.47   14.60
  -2  13   1  275.07   14.20
  -2  13   1  264.27   14.80
   2  13  -1  269.67   16.30
   2  13  -1  293.87   14.50
   2  13  -1  275.57   14.40
   2  13  -1  299.67   15.40
   2  13  -1  280.67   14.90
   2  13  -1  292.07   15.60
  -2  13   1  264.37   14.80
  -2  13   1  303.57   14.30
  -2  13   1  296.37   15.10
   2  13  -1  297.77   14.10
  -1 -13   1   41.90    3.10
   1 -13  -1   36.50    3.50
  -1 -13   1   40.10    4.00
   1 -13  -1   43.00    2.90
  -1 -13   1   38.80    4.00
  -1 -13   1   39.10    2.80
   1 -13  -1   39.70    2.40
  -1 -13   1   37.30    3.70
   1 -13  -1   41.30    2.90
   1 -13  -1   36.70    4.30
  -1 -13   1   39.20    2.90
   1 -13  -1   42.40    4.40
   1  13  -1   39.00    4.30
  -1  13   1   41.60    3.00
   1  13  -1   37.10    3.70
  -1  13   1   39.70    3.40
   1  13  -1   40.10    3.00
   1  13  -1   39.80    4.00
   1  13  -1   45.10    3.00
  -1  13   1   39.60    3.70
  -1  13   1   36.90    2.90
  -1  13   1   42.60    3.10
   1  13  -1   56.29    4.70
  -1  13   1   43.10    4.30
  -1  13   1   40.30    3.90
   1  13  -1   46.20    3.90
   0 -13  -1  292.17   14.70
   0 -13  -1  287.47   14.20
   0 -13   1  296.67   14.30
   0 -13   1  290.37   14.70
   0 -13   1  293.27   15.90
   0 -13  -1  285.17   16.00
   0 -13   1  280.37   15.40
   0 -13  -1  281.77   15.50
   0 -13   1  303.67   15.50
   0 -13   1  305.47   14.70
   0 -13   1  305.27   14.70
   0 -13  -1  309.17   14.80
   0 -13  -1  296.17   15.50
   0  13   1  295.77   15.70
   0  13   1  276.07   15.10
   0  13   1  272.37   15.40
   0  13  -1  279.27   15.40
   0  13   1  301.07   14.80
   0  13  -1  289.37   15.60
   0  13   1  273.57   14.70
   0  13   1  299.17   14.70
   0  13   1  295.57   15.60
   0  13  -1  289.77   15.60
   0  13  -1  289.67   15.30
   0  13  -1  295.07   14.80
   0  13  -1  313.17   14.90
   0  13  -1  299.57   14.70
  -1 -13  -1   48.60    4.40
   1 -13   1   54.49    4.40
   1 -13   1   56.89    3.10
  -1 -13  -1   52.39    4.70
   1 -13   1   52.99    4.20
   1 -13   1   57.69    3.70
   1 -13   1   56.99    3.60
  -1 -13  -1   61.79    3.90
  -1 -13  -1   53.19    3.70
  -1 -13  -1   49.50    4.50
   1  13   1   54.29    4.70
   1  13   1   53.19    3.70
   1  13   1   53.29    4.00
   1  13   1   60.79    4.80
  -1  13  -1   63.89    3.80
  -1  13  -1   54.49    4.10
  -1  13  -1   58.39    3.80
  -1  13  -1   48.90    4.70
  -1  13  -1   49.30    3.50
   1  13   1   59.79    3.60
  -1  13  -1   54.59    4.60
   1  13   1   52.99    4.50
  -1  13  -1   57.19    4.60
  -2 -13  -1  142.29    8.20
   2 -13   1  132.59    7.90
  -2 -13  -1  131.79    8.50
   2 -13   1  136.69    8.00
  -2 -13  -1  141.79    8.70
   2 -13   1  142.09    7.40
  -2 -13  -1  135.39    7.60
  -2 -13  -1  127.89    8.50
   2 -13   1  134.99    7.30
  -2 -13  -1  140.29    7.70
   2  13   1  149.88    7.70
  -2  13  -1  139.99    7.50
   2  13   1  146.29    7.20
  -2  13  -1  140.79    8.40
  -2  13  -1  135.09    8.10
   2  13   1  134.99    8.60
  -2  13  -1  126.49    7.40
  -2  13  -1  135.99    8.40
  -2  13  -1  135.69    7.70
   2  13   1  131.99    8.20
  -2  13  -1  124.39    7.90
   2  13   1  140.59    8.60
   2  13   1  138.69    7.70
   2  13   1  137.99    8.20
   3 -13   1   42.60    5.30
  -3 -13  -1   46.50    4.60
  -3 -13  -1   41.80    4.20
  -3 -13  -1   47.40    3.40
   3 -13   1   40.00    3.50
  -3 -13  -1   41.60    3.20
  -3 -13  -1   35.40    5.10
   3 -13   1   38.40    2.80
   3 -13   1   42.70    2.90
  -3 -13  -1   39.80    4.10
   3  13   1   45.70    3.30
   3  13   1   40.20    3.70
  -3  13  -1   44.80    4.30
  -3  13  -1   38.10    2.90
  -3  13  -1   42.80    3.80
   3  13   1   44.20    2.70
   3  13   1   45.60    4.50
  -3  13  -1   44.00    3.40
   3  13   1   45.70    4.30
   4 -13   1  141.19    7.80
   4 -13   1  132.59    9.30
  -4 -13  -1  139.99    9.20
   4 -13   1  136.19    7.30
  -4 -13  -1  129.49    7.90
  -4 -13  -1  147.09    8.80
  -4 -13  -1  151.78    8.20
  -4 -13  -1  128.29    9.00
   4  13   1  149.79    9.30
  -4  13  -1  141.09    8.10
   4  13   1  143.39    8.00
   4  13   1  150.78    9.00
   4  13   1  144.29    6.90
  -4  13  -1  151.98    8.70
  -4  13  -1  134.09    8.30
   4  13   1  137.89    8.20
  -4  13  -1  127.49    7.50
   5 -13   1   27.70    1.90
  -5 -13  -1   25.20    2.70
  -5 -13  -1   36.00    3.70
  -5 -13  -1   28.90    4.20
  -5 -13  -1   30.40    4.20
  -5 -13  -1   25.80    2.60
   5 -13   1   27.90    1.90
  -5  13  -1   35.50    3.80
   5  13   1   30.30    2.70
  -5  13  -1   26.10    1.70
  -5  13  -1   30.50    3.20
  -5  13  -1   27.50    2.20
  -5  13  -1   31.10    6.50
   5  13   1   28.40    3.10
  -5  13  -1   26.30    2.80
   5  13   1   24.50    3.30
  -6 -13  -1   77.39    5.20
  -6 -13  -1   66.89    6.30
  -6 -13  -1   85.19    6.80
  -6 -13  -1   71.79    5.10
  -6 -13  -1   74.19    6.10
  -6  13  -1   68.89    4.40
  -6  13  -1   90.79    5.90
  -6  13  -1   74.79    5.30
   6  13   1   72.19    5.70
  -6  13  -1   71.49    5.40
  -6  13  -1   83.09    8.00
   6  13   1   74.09    4.90
  -7 -13  -1   28.50    6.20
  -7 -13  -1   26.60    2.80
  -7 -13  -1   32.00    5.40
  -7 -13  -1   28.70    3.70
  -7  13  -1   22.60    1.90
  -7  13  -1   21.30    1.70
  -7  13  -1   23.80    3.10
  -7  13  -1   28.10    2.90
  -7  13  -1   29.40    3.40
  -7  13  -1   30.50    6.40
   7  13   1   23.40    2.40
  -8 -13  -1   26.80    2.80
  -8 -13  -1   23.10    4.50
  -8 -13  -1   27.60    4.40
  -8  13  -1   28.40    4.20
  -8  13  -1   29.80    6.70
  -8  13  -1   24.60    2.90
  -8  13  -1   22.20    2.00
  -8  13  -1   20.20    1.70
  -9 -13  -1   14.90    3.90
  -9 -13  -1   12.90    3.60
  -9 -13  -1   10.50    2.10
  -9  13  -1   11.10    2.40
  -9  13  -1   21.80    5.70
  -9  13  -1   15.10    4.00
  -9 -14   1    9.00    3.80
  -9 -14   1    6.50    3.10
  -9 -14   1    5.30    2.70
  -9 -14   1    6.10    1.70
  -9  14   1   -0.30    3.30
  -9  14   1    9.00    2.30
  -9  14   1    5.40    4.20
  -9  14   1    9.50    3.70
  -8 -14   1    4.50    2.40
  -8 -14   1    1.00    1.00
  -8 -14   1    0.50    1.80
  -8 -14   1    4.80    3.10
  -8  14   1   -0.90    3.50
  -8  14   1    0.60    2.60
  -8  14   1    2.50    1.60
  -8  14   1    4.20    1.70
  -7 -14   1   15.70    4.30
  -7 -14   1   18.70    3.70
  -7 -14   1   18.00    2.90
  -7 -14   1   17.00    3.80
  -7 -14   1   16.90    4.20
  -7  14   1   19.50    5.30
  -7  14   1   14.70    2.90
  -7  14   1   21.50    4.40
  -7  14   1   23.90    2.90
  -6 -14   1    3.10    1.30
  -6 -14   1    6.90    2.30
  -6 -14   1    7.20    2.80
  -6 -14   1    0.90    1.70
  -6 -14   1   12.40    3.60
  -6  14   1    3.40    0.90
  -6  14   1    9.40    2.30
  -6  14   1    3.70    1.60
  -6  14   1    5.90    2.70
  -5 -14   1   37.10    3.80
   5 -14  -1   37.50    2.10
   5 -14  -1   39.30    2.10
  -5 -14   1   35.00    3.10
  -5 -14   1   36.80    4.80
  -5 -14   1   25.80    4.20
  -5 -14   1   38.50    3.30
  -5  14   1   35.20    3.40
  -5  14   1   32.40    2.60
  -5  14   1   42.10    4.60
   5  14  -1   34.80    3.00
  -5  14   1   38.00    3.70
  -5  14   1   34.40    3.70
  -4 -14   1    1.70    1.20
  -4 -14   1    1.10    1.80
  -4 -14   1   -0.70    1.30
   4 -14  -1    2.10    0.60
  -4 -14   1    3.70    2.70
   4 -14  -1    1.10    1.30
  -4 -14   1    3.80    1.70
   4 -14  -1    1.80    0.70
  -4 -14   1   -0.30    0.60
  -4  14   1    1.90    2.00
  -4  14   1    0.80    1.20
  -4  14   1    1.50    0.70
   4  14  -1    0.40    1.80
   4  14  -1    0.90    1.00
  -4  14   1    1.00    1.80
   4  14  -1    1.70    0.70
  -4  14   1    4.90    2.80
  -4  14   1    2.90    1.00
  -3 -14   1  166.48    9.90
  -3 -14   1  165.78   10.10
  -3 -14   1  160.98    9.00
  -3 -14   1  156.18    9.00
   3 -14  -1  155.68    8.90
  -3 -14   1  143.39    9.80
   3 -14  -1  155.78    8.50
  -3 -14   1  167.48    9.20
   3 -14  -1  171.28    8.60
   3  14  -1  150.08    9.00
   3  14  -1  167.38    9.00
  -3  14   1  150.78    9.30
  -3  14   1  161.98    9.60
  -3  14   1  170.58   10.20
   3  14  -1  171.68    8.40
   3  14  -1  164.78   10.00
  -3  14   1  155.88    8.60
  -3  14   1  174.98    9.70
  -3  14   1  178.38    9.30
   3  14  -1  165.68   10.40
  -2 -14   1   88.69    5.40
   2 -14  -1   87.69    5.10
  -2 -14   1   91.79    5.40
   2 -14  -1   69.39    5.70
  -2 -14   1   82.29    6.10
   2 -14  -1   86.19    5.00
  -2 -14   1   86.39    5.80
  -2 -14   1   91.59    6.40
  -2 -14   1   91.99    5.40
   2 -14  -1   81.69    6.90
  -2  14   1   86.69    5.90
   2  14  -1   84.59    5.30
   2  14  -1   82.19    6.10
   2  14  -1   91.99    6.80
  -2  14   1   83.99    5.10
   2  14  -1   84.59    6.30
   2  14  -1   87.39    5.00
   2  14  -1   79.09    5.70
  -2  14   1   92.59    6.60
  -2  14   1   80.49    5.10
  -2  14   1   82.79    6.30
  -2  14   1   85.79    5.90
   1 -14  -1  188.98   11.70
   1 -14  -1  202.38   10.20
   1 -14  -1  191.08   10.80
  -1 -14   1  205.88   10.40
  -1 -14   1  193.88   11.20
  -1 -14   1  190.98   10.20
  -1 -14   1  182.58   10.00
  -1 -14   1  178.88   11.00
   1 -14  -1  190.08   10.80
   1 -14  -1  210.08   10.20
  -1 -14   1  183.58   11.20
  -1 -14   1  194.68   10.00
  -1  14   1  194.98   11.30
   1  14  -1  192.48   11.40
   1  14  -1  203.28   10.40
  -1  14   1  195.88   10.20
   1  14  -1  203.58   11.30
   1  14  -1  179.48   11.00
  -1  14   1  183.88   11.00
  -1  14   1  181.98   10.10
  -1  14   1  174.38   11.10
   1  14  -1  206.18   10.10
  -1  14   1  193.18   10.30
  -1  14   1  227.18   11.50
   1  14  -1  178.98   10.60
   1  14  -1  190.68   10.30
   0 -14   1  215.48   10.50
   0 -14  -1  207.98   10.90
   0 -14   1  198.48   12.00
   0 -14  -1  190.48   11.60
   0 -14  -1  226.88   11.00
   0 -14  -1  211.28   11.80
   0 -14   1  202.18   11.90
   0 -14   1  229.88   11.10
   0 -14  -1  200.48   12.20
   0 -14   1  202.98   10.90
   0 -14  -1  215.18   10.40
   0 -14   1  220.58   11.90
   0  14   1  208.48   12.00
   0  14  -1  203.98   11.70
   0  14  -1  224.28   11.00
   0  14   1  210.68   12.00
   0  14   1  216.38   10.90
   0  14   1  198.38   11.40
   0  14   1  187.68   10.80
   0  14   1  175.58   11.50
   0  14  -1  230.08   12.20
   0  14   1  204.08   10.90
   0  14  -1  212.78   12.00
   0  14  -1  216.68   11.00
   0  14  -1  194.88   11.30
   1 -14   1   37.60    2.70
   1 -14   1   34.90    3.40
   1 -14   1   33.50    3.50
  -1 -14  -1   33.70    3.90
  -1 -14  -1   40.10    3.60
   1 -14   1   33.80    4.00
  -1 -14  -1   37.70    3.00
  -1 -14  -1   35.50    2.80
  -1 -14  -1   31.40    3.70
  -1 -14  -1   33.20    4.00
   1 -14   1   36.50    2.80
   1 -14   1   37.40    2.20
   1  14   1   33.20    3.90
  -1  14  -1   35.70    3.20
  -1  14  -1   41.00    3.00
   1  14   1   31.10    3.70
  -1  14  -1   35.10    2.70
   1  14   1   33.90    2.70
   1  14   1   40.70    4.10
  -1  14  -1   33.60    3.80
  -1  14  -1   32.30    3.60
   1  14   1   33.80    2.80
   1  14   1   37.80    3.20
  -1  14  -1   37.40    4.10
  -1  14  -1   37.30    2.90
   1  14   1   36.60    2.90
   2 -14   1   37.10    4.50
  -2 -14  -1   39.10    3.20
  -2 -14  -1   35.90    2.90
   2 -14   1   35.90    3.60
   2 -14   1   40.80    2.90
  -2 -14  -1   37.20    3.90
  -2 -14  -1   36.00    4.40
   2 -14   1   32.50    3.10
  -2 -14  -1   46.60    4.70
  -2 -14  -1   35.70    3.60
   2  14   1   36.50    4.10
  -2  14  -1   40.30    3.70
  -2  14  -1   40.40    4.20
   2  14   1   38.10    3.00
   2  14   1   37.40    2.70
  -2  14  -1   39.20    4.10
  -2  14  -1   37.30    2.90
   2  14   1   31.30    3.50
  -2  14  -1   35.30    2.80
   2  14   1   33.90    3.90
   2  14   1   40.30    4.40
   3 -14   1   25.70    4.80
  -3 -14  -1   22.80    3.60
   3 -14   1   30.20    3.00
  -3 -14  -1   27.50    4.00
  -3 -14  -1   30.20    3.30
  -3 -14  -1   30.80    2.80
  -3 -14  -1   26.70    2.50
   3 -14   1   29.60    2.30
  -3  14  -1   26.70    3.30
  -3  14  -1   30.60    2.80
  -3  14  -1   26.20    2.30
   3  14   1   29.30    3.80
   3  14   1   28.90    3.20
   3  14   1   37.30    6.90
  -3  14  -1   29.00    4.00
   3  14   1   27.00    2.60
   3  14   1   24.60    2.00
   4 -14   1    2.50    0.80
  -4 -14  -1   -0.30    0.90
  -4 -14  -1    2.10    1.20
   4 -14   1    3.20    2.80
  -4 -14  -1    6.80    2.70
  -4 -14  -1    2.40    2.80
   4 -14   1    4.80    1.60
  -4 -14  -1    4.30    2.10
   4  14   1    2.20    0.60
   4  14   1    1.40    1.20
   4  14   1    5.40    2.00
  -4  14  -1    4.40    2.20
   4  14   1    2.60    2.20
  -4  14  -1    2.60    0.90
   4  14   1    4.40    2.60
  -4  14  -1    2.70    1.30
  -4  14  -1    9.30    2.60
  -5 -14  -1   36.20    3.30
  -5 -14  -1   34.30    4.50
   5 -14   1   33.30    2.30
  -5 -14  -1   39.30    4.80
  -5 -14  -1   36.60    4.00
   5  14   1   29.50    4.60
  -5  14  -1   33.30    5.50
   5  14   1   36.30    3.50
  -5  14  -1   35.40    3.60
   5  14   1   36.10    3.00
  -5  14  -1   42.30    4.40
  -5  14  -1   29.70    2.60
  -5  14  -1   39.50    3.40
  -6 -14  -1    2.90    1.50
  -6 -14  -1    5.70    2.60
  -6 -14  -1    0.20    2.80
  -6 -14  -1    4.30    2.00
   6  14   1    1.90    1.20
  -6  14  -1   11.30    4.30
  -6  14  -1    3.40    2.30
  -6  14  -1    6.40    4.30
   6  14   1    1.20    1.70
   6  14   1   -1.90    2.10
  -6  14  -1    1.60    0.80
  -6  14  -1    1.70    1.30
  -7 -14  -1   17.70    4.30
  -7 -14  -1   19.60    4.10
  -7 -14  -1   19.30    2.50
  -7 -14  -1   15.90    4.10
  -7  14  -1   19.40    2.60
  -7  14  -1   13.90    1.60
  -7  14  -1   20.50    3.10
  -7  14  -1   29.90    6.30
   7  14   1   15.00    2.40
  -7  14  -1   20.10    6.30
  -8 -14  -1    2.10    3.10
  -8 -14  -1    3.40    1.30
  -8 -14  -1    4.80    2.90
  -8  14  -1    6.90    3.20
  -8  14  -1    3.80    1.70
  -8  14  -1    1.50    2.80
  -8  14  -1    0.50    4.10
  -9 -14  -1   11.80    3.90
  -9 -14  -1    7.20    1.70
  -9 -14  -1    8.60    3.20
  -9  14  -1    7.80    3.60
  -9  14  -1   15.10    6.10
  -9  14  -1    8.30    2.20
  -9  14  -1    5.60    1.70
  -9 -15   1    0.00    1.00
  -9 -15   1   -2.60    1.70
  -9 -15   1    1.50    2.60
  -9 -15   1   -1.00    3.40
  -9  15   1   -0.90    2.70
  -9  15   1   -0.20    1.10
  -9  15   1    1.50    3.90
  -8 -15   1   16.80    4.50
  -8 -15   1   16.30    3.90
  -8 -15   1   17.80    3.90
  -8 -15   1   17.40    2.40
  -8  15   1   18.20    5.60
  -8  15   1   18.10    4.10
  -8  15   1   12.40    2.90
  -8  15   1   15.70    2.90
  -7 -15   1    6.00    1.70
  -7 -15   1    8.90    2.60
  -7 -15   1    6.40    3.90
  -7  15   1    7.80    3.30
  -7  15   1    8.90    2.40
  -7  15   1    7.40    4.80
  -7  15   1    6.00    2.00
  -6 -15   1   66.19    5.50
  -6 -15   1   59.39    4.60
  -6 -15   1   62.29    5.40
  -6 -15   1   74.59    6.50
  -6 -15   1   67.59    6.30
  -6  15   1   68.19    6.10
  -6  15   1   69.39    5.00
  -6  15   1   51.09    3.80
  -6  15   1   61.99    5.00
  -5 -15   1   20.70    4.30
  -5 -15   1   20.70    3.70
  -5 -15   1   17.20    3.90
   5 -15  -1   16.30    1.20
  -5 -15   1   19.70    3.60
  -5 -15   1   17.50    2.30
   5 -15  -1   17.20    1.30
  -5  15   1   16.10    3.20
   5  15  -1   17.70    2.10
  -5  15   1   13.60    1.60
  -5  15   1   19.90    4.60
  -5  15   1   17.80    2.90
  -5  15   1   17.80    4.90
   4 -15  -1   72.99    4.30
  -4 -15   1   70.39    5.20
  -4 -15   1   64.19    5.70
  -4 -15   1   70.99    6.20
  -4 -15   1   74.49    5.50
   4 -15  -1   65.99    4.40
  -4 -15   1   66.69    4.80
  -4  15   1   76.99    5.70
   4  15  -1   73.09    4.80
   4  15  -1   68.09    4.70
  -4  15   1   74.49    5.20
  -4  15   1   66.99    5.30
   4  15  -1   70.39    5.80
  -4  15   1   80.19    6.40
  -4  15   1   59.69    4.30
   4  15  -1   71.69    4.10
  -4  15   1   80.89    4.60
   3 -15  -1    6.70    2.10
   3 -15  -1    9.60    1.60
  -3 -15   1    8.10    2.70
  -3 -15   1    9.20    2.60
  -3 -15   1    7.50    3.70
  -3 -15   1    8.00    1.70
  -3 -15   1    7.80    1.90
   3  15  -1    8.20    1.40
   3  15  -1    7.80    3.30
   3  15  -1    8.40    1.70
  -3  15   1   11.90    3.50
  -3  15   1   10.60    1.80
   3  15  -1    9.10    2.90
  -3  15   1    7.00    1.70
  -3  15   1    7.60    2.50
  -3  15   1    6.20    2.50
   3  15  -1    9.20    2.60
  -3  15   1    9.50    1.70
   2 -15  -1   59.19    3.80
  -2 -15   1   57.69    4.00
  -2 -15   1   56.39    3.90
  -2 -15   1   51.39    4.70
  -2 -15   1   56.49    5.00
   2 -15  -1   49.40    4.30
   2  15  -1   54.49    5.00
   2  15  -1   54.49    5.10
  -2  15   1   57.39    3.80
  -2  15   1   64.19    6.20
  -2  15   1   58.59    4.10
   2  15  -1   58.69    3.70
   2  15  -1   57.99    5.50
  -2  15   1   49.50    3.70
  -2  15   1   54.39    4.90
  -2  15   1   49.60    4.60
   2  15  -1   59.59    4.10
  -1 -15   1    1.60    1.10
   1 -15  -1    1.80    1.00
  -1 -15   1    1.10    1.90
  -1 -15   1    3.30    2.60
   1 -15  -1    2.80    0.70
   1 -15  -1    2.40    2.20
  -1 -15   1    2.70    1.20
  -1  15   1    2.00    1.40
  -1  15   1    1.90    1.30
  -1  15   1    3.30    2.20
   1  15  -1    2.70    1.30
   1  15  -1    2.20    4.50
  -1  15   1    4.00    2.00
   1  15  -1    2.50    2.30
   1  15  -1    1.90    1.40
  -1  15   1    3.10    1.10
   1  15  -1    1.80    2.20
  -1  15   1    5.20    4.10
   1  15  -1    2.50    1.00
   0 -15  -1  283.57   16.00
   0 -15  -1  318.87   15.30
   0 -15  -1  297.07   16.00
   0 -15   1  289.57   16.00
   0 -15   1  304.47   16.10
   0 -15  -1  292.27   14.60
   0 -15   1  309.67   14.70
   0 -15   1  322.37   15.30
   0  15  -1  309.97   17.00
   0  15   1  315.47   15.20
   0  15   1  307.57   15.40
   0  15  -1  301.17   16.30
   0  15   1  270.87   16.00
   0  15  -1  313.37   15.20
   0  15  -1  279.97   15.20
   0  15   1  307.17   16.40
   0  15  -1  277.87   15.90
   0  15   1  299.37   17.80
   0  15  -1  298.87   15.30
   0  15   1  278.67   15.20
   1 -15   1    2.00    1.20
  -1 -15  -1    0.60    0.90
  -1 -15  -1    2.10    2.70
   1 -15   1    2.50    1.90
  -1 -15  -1   -0.20    2.30
   1 -15   1    1.50    0.70
  -1 -15  -1    0.50    1.70
  -1  15  -1    0.50    1.00
  -1  15  -1    1.60    1.70
   1  15   1   -0.70    1.80
  -1  15  -1    0.40    1.80
   1  15   1    1.90    0.90
   1  15   1    1.10    1.70
   1  15   1    1.10    1.00
  -1  15  -1    1.90    0.90
  -1  15  -1    0.00    0.90
   1  15   1   -0.50    0.70
  -1  15  -1    1.20    2.20
  -2 -15  -1  390.36   20.80
  -2 -15  -1  422.96   20.00
   2 -15   1  384.96   20.20
   2 -15   1  416.66   19.60
  -2 -15  -1  384.26   20.40
  -2  15  -1  397.26   19.70
   2  15   1  368.26   20.70
   2  15   1  409.96   20.90
   2  15   1  421.26   19.40
  -2  15  -1  401.76   20.70
   2  15   1  412.86   19.90
   2  15   1  415.86   21.10
  -2  15  -1  367.46   19.60
  -2  15  -1  405.66   20.70
   2  15   1  333.97   21.10
  -2  15  -1  397.66   19.80
  -2  15  -1  382.36   20.50
   3 -15   1   49.10    3.40
   3 -15   1   45.20    4.00
  -3 -15  -1   49.00    4.50
  -3 -15  -1   50.49    3.90
  -3 -15  -1   43.60    4.60
   3  15   1   50.69    5.00
   3  15   1   50.09    3.20
  -3  15  -1   43.00    3.30
   3  15   1   55.99    5.50
  -3  15  -1   54.79    5.40
   3  15   1   45.00    4.30
   3  15   1   50.29    3.80
  -3  15  -1   48.70    3.80
  -3  15  -1   46.50    4.40
   4 -15   1  186.68    9.70
  -4 -15  -1  200.38   11.80
  -4 -15  -1  176.08   11.50
  -4 -15  -1  195.48   10.50
   4 -15   1  187.18   10.70
  -4 -15  -1  189.58   11.10
  -4  15  -1  209.28   14.30
   4  15   1  186.38   11.70
   4  15   1  198.58   11.50
  -4  15  -1  162.18    9.80
   4  15   1  183.58    9.20
   4  15   1  190.68   10.30
  -4  15  -1  175.68   10.70
  -4  15  -1  198.28   10.60
   4  15   1  172.88   10.50
  -5 -15  -1   38.30    3.60
  -5 -15  -1   48.20    5.60
  -5 -15  -1   45.30    4.70
  -5 -15  -1   38.40    5.00
   5  15   1   43.60    3.50
  -5  15  -1   44.20    6.10
   5  15   1   42.40    4.70
  -5  15  -1   45.90    3.90
  -5  15  -1   43.00    4.30
  -5  15  -1   36.70    3.00
   5  15   1   45.70    3.90
  -5  15  -1   47.60    4.80
  -6 -15  -1   39.10    3.60
  -6 -15  -1   40.10    5.20
  -6 -15  -1   45.90    4.60
  -6 -15  -1   38.80    5.20
  -6  15  -1   35.30    6.10
  -6  15  -1   48.10    4.40
  -6  15  -1   36.90    3.60
  -6  15  -1   32.80    3.90
   6  15   1   35.00    3.20
  -6  15  -1   34.40    2.80
  -7 -15  -1   18.90    6.70
  -7 -15  -1   26.00    3.90
  -7 -15  -1   22.10    2.90
   7  15   1   20.70    2.30
  -7  15  -1   22.60    2.80
  -7  15  -1   24.70    6.70
  -7  15  -1   23.30    3.60
  -7  15  -1   22.90    3.80
  -7  15  -1   14.90    1.80
  -8 -15  -1   14.40    4.20
  -8 -15  -1    9.90    4.10
  -8 -15  -1    9.20    2.10
  -8  15  -1    9.00    2.10
  -8  15  -1   17.00    5.80
  -8  15  -1    9.00    3.60
  -8  15  -1    3.60    2.50
  -9 -15  -1    8.30    2.10
  -9 -15  -1    7.80    4.00
  -9 -15  -1   11.30    3.70
  -9  15  -1    9.20    2.60
  -9  15  -1    5.70    1.90
  -9  15  -1    5.60    3.10
  -9  15  -1   12.10    5.20
  -9 -16   1    9.10    2.00
  -9 -16   1    5.90    4.00
  -9 -16   1    5.30    2.80
  -9 -16   1    3.30    2.50
  -9  16   1    5.70    4.80
  -9  16   1    7.70    2.50
  -9  16   1   -3.20    3.90
  -8 -16   1    0.40    1.00
  -8 -16   1    1.20    2.10
  -8 -16   1    0.40    1.90
  -8 -16   1    3.00    3.00
  -8  16   1   -4.10    3.30
  -8  16   1    0.20    1.10
  -8  16   1   -1.90    2.70
  -8  16   1    5.50    2.40
  -7 -16   1   30.10    4.80
  -7 -16   1   20.50    4.30
  -7 -16   1   22.10    3.00
  -7 -16   1   28.80    4.70
  -7  16   1   26.50    3.50
  -7  16   1   21.80    3.00
  -7  16   1   25.70    4.40
  -6 -16   1    1.20    1.90
  -6 -16   1    2.40    3.30
  -6 -16   1    3.50    2.80
  -6 -16   1    4.10    1.90
  -6 -16   1    1.50    1.10
  -6  16   1    3.70    2.20
  -6  16   1   -0.10    0.60
  -6  16   1    0.30    1.10
  -6  16   1    3.30    2.70
  -5 -16   1   16.40    2.50
  -5 -16   1   18.70    4.30
  -5 -16   1   20.90    4.10
  -5 -16   1   13.60    3.60
  -5 -16   1   21.30    3.50
   5 -16  -1   18.40    1.50
   5  16  -1   16.20    2.10
  -5  16   1   22.40    4.70
  -5  16   1   13.20    2.50
  -5  16   1   19.20    3.00
  -5  16   1   13.60    1.60
  -4 -16   1    4.40    2.10
   4 -16  -1    5.10    1.80
  -4 -16   1    2.40    2.60
  -4 -16   1    3.90    1.50
  -4 -16   1    7.10    3.10
   4 -16  -1    5.20    1.20
  -4 -16   1    6.30    2.40
   4  16  -1    5.10    1.10
  -4  16   1    4.70    1.60
  -4  16   1    2.60    1.10
  -4  16   1    4.40    2.30
   4  16  -1    4.40    1.40
  -4  16   1    4.10    1.30
  -4  16   1    8.10    3.40
   4  16  -1    8.70    2.20
  -4  16   1    4.30    2.60
   4  16  -1    4.40    2.60
  -3 -16   1   28.40    4.50
  -3 -16   1   34.80    3.10
  -3 -16   1   34.10    3.30
   3 -16  -1   36.00    2.70
  -3 -16   1   39.10    3.90
   3 -16  -1   29.10    3.30
  -3 -16   1   40.50    4.80
  -3  16   1   30.70    2.70
   3  16  -1   39.40    2.70
   3  16  -1   31.50    5.00
  -3  16   1   37.00    3.40
  -3  16   1   42.00    4.80
  -3  16   1   29.80    3.90
  -3  16   1   38.70    3.00
   3  16  -1   30.30    3.40
  -3  16   1   28.20    3.70
   3  16  -1   37.70    3.20
   3  16  -1   33.30    4.40
  -2 -16   1    4.70    2.00
  -2 -16   1    5.30    2.80
   2 -16  -1    2.40    1.10
  -2 -16   1    5.60    1.70
  -2 -16   1    5.70    1.70
   2 -16  -1    1.40    2.10
  -2 -16   1    3.90    2.00
   2  16  -1    2.00    2.40
  -2  16   1    5.00    1.50
  -2  16   1    2.70    2.30
  -2  16   1    5.40    1.40
  -2  16   1    4.80    1.30
   2  16  -1    2.30    2.70
  -2  16   1    3.00    2.40
  -2  16   1    6.50    3.20
   2  16  -1    3.70    1.30
  -1 -16   1   79.29    5.60
  -1 -16   1   71.09    5.80
   1 -16  -1   85.19    5.00
   1 -16  -1   77.29    4.00
  -1 -16   1   77.49    4.70
   1 -16  -1   72.29    5.70
  -1 -16   1   77.39    6.20
   1  16  -1   76.39    6.30
   1  16  -1   83.19    4.90
  -1  16   1   76.79    6.70
   1  16  -1   75.09    6.40
   1  16  -1   80.39    5.10
  -1  16   1   71.59    5.30
  -1  16   1   71.79    5.80
  -1  16   1   79.89    6.30
  -1  16   1   78.79    5.10
   1  16  -1   68.89    5.60
  -1  16   1   79.39    5.00
   0 -16  -1    2.40    1.10
   0 -16   1    5.70    2.50
   0 -16   1    5.00    1.50
   0 -16  -1    2.90    1.10
   0 -16  -1    4.60    2.50
   0 -16   1    2.30    1.00
   0  16   1    4.00    2.50
   0  16  -1    6.70    2.60
   0  16   1    4.00    2.30
   0  16   1    2.00    1.20
   0  16   1    4.80    2.60
   0  16  -1    2.90    1.20
   0  16   1    2.20    1.20
   0  16  -1    3.30    2.20
   0  16  -1    3.10    1.10
   0  16  -1    2.50    1.20
   0  16   1    5.10    1.40
   0  16  -1    3.40    2.50
  -1 -16  -1  171.58    9.30
   1 -16   1  160.88    8.20
   1 -16   1  158.38    9.80
  -1 -16  -1  163.28    8.80
  -1 -16  -1  171.58   10.30
  -1 -16  -1  166.48   10.00
  -1 -16  -1  150.78   10.00
   1 -16   1  172.68    9.10
  -1  16  -1  167.38    9.20
  -1  16  -1  171.18    9.20
   1  16   1  170.98   10.40
  -1  16  -1  153.08    9.00
  -1  16  -1  154.48    9.90
  -1  16  -1  159.88   10.20
   1  16   1  172.08    9.00
   1  16   1  174.98   10.50
   1  16   1  172.38    9.30
  -2 -16  -1   16.60    2.20
   2 -16   1   18.90    3.10
  -2 -16  -1   20.10    3.20
  -2 -16  -1   18.50    3.70
   2 -16   1   14.50    1.90
  -2 -16  -1   26.80    4.20
  -2  16  -1   13.60    2.30
   2  16   1   19.10    3.80
   2  16   1   13.50    3.30
   2  16   1   12.70    1.70
  -2  16  -1   23.20    3.30
  -2  16  -1   15.20    3.30
  -2  16  -1   11.70    2.00
  -2  16  -1   15.90    2.00
   2  16   1   25.50    4.30
  -2  16  -1   15.10    3.30
   2  16   1   10.20    2.00
   3 -16   1  156.08    9.60
  -3 -16  -1  156.28   11.40
  -3 -16  -1  192.58   11.10
  -3 -16  -1  178.28   10.40
   3 -16   1  164.48    9.10
  -3 -16  -1  167.18    9.50
  -3  16  -1  177.38   10.50
   3  16   1  166.58    8.80
  -3  16  -1  176.98    9.70
  -3  16  -1  154.08   10.00
   3  16   1  176.68   10.80
   3  16   1  184.08   11.20
  -3  16  -1  138.99    9.00
   3  16   1  178.68    9.70
   4 -16   1   33.70    3.90
   4 -16   1   31.40    2.60
  -4 -16  -1   39.90    4.20
  -4 -16  -1   34.60    3.40
  -4 -16  -1   36.80    5.00
  -4 -16  -1   44.80    6.00
   4  16   1   39.90    5.30
   4  16   1   34.20    4.30
   4  16   1   35.10    4.00
  -4  16  -1   26.70    2.70
  -4  16  -1   41.70    4.50
  -4  16  -1   30.80    3.20
   4  16   1   30.10    2.20
  -4  16  -1   36.80    4.20
  -5 -16  -1   60.79    6.00
  -5 -16  -1   53.49    5.10
  -5 -16  -1   48.00    5.70
  -5 -16  -1   53.39    4.20
   5 -16   1   49.30    3.30
  -5  16  -1   52.29    4.30
   5  16   1   52.79    4.50
   5  16   1   50.69    5.20
  -5  16  -1   41.20    3.40
  -5  16  -1   46.80    4.50
  -5  16  -1   58.59    6.80
   5  16   1   48.90    4.40
  -6 -16  -1   18.90    4.40
  -6 -16  -1   22.00    4.30
  -6 -16  -1   20.50    4.70
  -6 -16  -1   17.70    3.00
   6  16   1   17.80    4.00
  -6  16  -1   18.40    3.80
  -6  16  -1   18.30    3.10
  -6  16  -1   12.30    5.30
  -6  16  -1   15.50    1.90
  -6  16  -1   26.80    3.80
   6  16   1   17.70    2.30
  -7 -16  -1   13.00    4.00
  -7 -16  -1   12.90    2.40
  -7 -16  -1   15.10    4.10
   7  16   1   15.00    2.60
  -7  16  -1   14.60    3.40
  -7  16  -1   13.60    2.50
  -7  16  -1    8.00    4.60
  -7  16  -1   13.20    3.60
  -8 -16  -1    5.80    3.60
  -8 -16  -1    2.90    2.30
  -8 -16  -1    3.70    1.60
  -8  16  -1   -2.90    2.30
  -8  16  -1    4.50    4.10
  -8  16  -1    6.20    4.10
  -8  16  -1    2.10    1.50
  -9 -16  -1    5.40    2.80
  -9 -16  -1    1.80    1.50
  -9 -16  -1    1.30    2.60
  -9 -16  -1    6.30    4.40
  -9  16  -1   -0.30    1.40
  -9  16  -1   -0.60    4.50
  -9 -17   1    1.80    1.40
  -9 -17   1    0.80    2.90
  -9 -17   1    1.40    2.50
  -9  17   1    1.00    3.90
  -9  17   1    0.40    1.20
  -8 -17   1   12.00    3.50
  -8 -17   1   12.20    3.90
  -8 -17   1   14.00    2.50
  -8 -17   1   15.30    3.50
  -8  17   1   15.50    4.00
  -8  17   1   12.30    5.40
  -8  17   1    9.70    2.30
  -8  17   1   20.90    3.30
  -7 -17   1    6.10    3.60
  -7 -17   1    0.30    1.90
  -7 -17   1    3.20    1.60
  -7 -17   1    5.50    2.50
  -7  17   1    5.20    2.80
  -7  17   1    1.00    4.40
  -7  17   1    3.30    3.10
  -7  17   1    4.50    1.90
  -6 -17   1   40.60    5.80
  -6 -17   1   39.00    3.70
  -6 -17   1   43.00    4.40
  -6 -17   1   45.10    5.40
  -6 -17   1   41.30    4.50
  -6  17   1   37.60    3.80
  -6  17   1   29.90    2.80
  -6  17   1   51.59    5.50
  -6  17   1   28.90    4.10
  -5 -17   1    6.10    2.10
  -5 -17   1    8.30    3.50
  -5 -17   1    6.50    1.90
   5 -17  -1    5.20    1.20
  -5 -17   1    4.70    2.60
  -5  17   1    8.60    3.80
  -5  17   1    6.90    2.30
  -5  17   1    4.40    1.10
  -5  17   1    9.20    2.80
   5  17  -1    5.20    1.50
   5  17  -1    7.10    0.90
  -4 -17   1   42.00    3.70
   4 -17  -1   35.00    3.40
  -4 -17   1   42.30    3.90
  -4 -17   1   38.50    4.30
  -4 -17   1   41.90    5.00
   4 -17  -1   40.80    2.90
  -4  17   1   41.50    3.80
   4  17  -1   36.60    3.60
  -4  17   1   43.60    3.30
  -4  17   1   30.10    2.90
   4  17  -1   41.60    2.80
  -4  17   1   46.90    5.40
  -4  17   1   40.20    4.60
   4  17  -1   37.00    4.50
   4  17  -1   40.50    3.40
  -4  17   1   37.30    4.20
   3 -17  -1   20.90    2.10
  -3 -17   1   26.90    3.40
   3 -17  -1   16.30    3.30
  -3 -17   1   20.80    4.50
  -3 -17   1   22.10    2.70
  -3 -17   1   18.70    4.30
  -3 -17   1   18.50    2.50
   3  17  -1   21.40    3.70
  -3  17   1   21.70    3.30
   3  17  -1   16.90    3.90
  -3  17   1   24.60    4.50
  -3  17   1   16.30    3.80
  -3  17   1   17.20    3.50
   3  17  -1   18.90    2.00
   3  17  -1   23.80    5.50
  -3  17   1   16.80    2.00
  -3  17   1   19.60    2.30
   3  17  -1   22.00    3.20
  -2 -17   1   54.49    4.00
  -2 -17   1   45.30    5.10
   2 -17  -1   36.60    4.20
   2 -17  -1   54.29    3.70
  -2 -17   1   49.40    3.80
  -2 -17   1   36.10    4.40
   2  17  -1   46.10    5.60
   2  17  -1   48.90    3.50
  -2  17   1   50.89    5.40
   2  17  -1   50.79    3.90
  -2  17   1   55.09    3.80
  -2  17   1   44.90    4.90
  -2  17   1   49.80    3.90
  -2  17   1   37.90    4.40
   2  17  -1   51.39    5.30
  -1 -17   1   31.40    2.90
   1 -17  -1   26.90    3.80
  -1 -17   1   28.70    4.70
   1 -17  -1   26.20    1.70
   1 -17  -1   26.80    2.70
  -1 -17   1   28.90    2.50
  -1  17   1   34.70    4.60
   1  17  -1   27.40    4.60
  -1  17   1   23.10    2.40
  -1  17   1   31.60    2.80
  -1  17   1   29.30    2.80
  -1  17   1   23.60    3.90
   1  17  -1   25.60    4.20
   1  17  -1   24.60    3.60
   1  17  -1   29.80    2.80
   1  17  -1   31.00    2.70
  -1  17   1   24.20    3.70
   0 -17   1  138.29    7.70
   0 -17   1  128.19    8.60
   0 -17  -1  133.19    7.60
   0 -17   1  131.29    6.90
   0 -17  -1  126.59    8.50
   0 -17  -1  123.09    6.80
   0  17   1  133.39    7.60
   0  17  -1  124.79    7.60
   0  17   1  134.19    8.90
   0  17   1  109.49    8.20
   0  17  -1  134.69    9.00
   0  17  -1  112.09    8.30
   0  17   1  142.39    7.60
   0  17  -1  138.39    7.60
   0  17   1  129.39   11.70
   1 -17   1   36.40    3.20
  -1 -17  -1   38.80    3.40
  -1 -17  -1   44.60    4.80
   1 -17   1   37.40    2.40
   1 -17   1   40.80    4.40
  -1 -17  -1   38.70    4.30
  -1 -17  -1   35.00    2.90
  -1  17  -1   38.90    4.50
   1  17   1   38.10    3.30
   1  17   1   38.00    3.10
   1  17   1   39.40    4.40
   1  17   1   42.80    4.70
  -1  17  -1   37.00    3.20
   1  17   1   38.90    4.90
  -1  17  -1   40.10    4.80
  -1  17  -1   39.90    4.20
  -1  17  -1   36.50    3.00
  -1  17  -1   34.70    3.20
  -2 -17  -1  119.69    8.40
   2 -17   1  114.79    7.80
  -2 -17  -1  118.99    7.20
  -2 -17  -1  116.89    7.90
   2 -17   1  120.49    6.90
   2  17   1  120.59    6.60
   2  17   1  117.39    7.10
  -2  17  -1  124.79    8.20
   2  17   1  121.19    8.70
  -2  17  -1  117.39    8.20
   2  17   1   95.49    7.60
   2  17   1  123.19    8.50
  -2  17  -1  108.29    6.80
  -2  17  -1  108.99    7.70
  -2  17  -1  117.99    7.10
  -3 -17  -1   31.40    3.90
  -3 -17  -1   35.20    4.30
   3 -17   1   23.50    2.40
   3 -17   1   28.60    3.50
  -3 -17  -1   25.90    2.90
  -3 -17  -1   29.60    4.50
   3  17   1   25.20    2.80
  -3  17  -1   25.30    3.90
   3  17   1   25.90    4.30
  -3  17  -1   19.40    2.40
   3  17   1   30.70    3.80
  -3  17  -1   24.00    2.90
  -3  17  -1   34.40    4.50
   3  17   1   25.30    2.30
   3  17   1   35.00    5.00
  -4 -17  -1   63.19    6.10
   4 -17   1   69.39    4.40
  -4 -17  -1   72.99    5.20
   4 -17   1   69.39    6.10
  -4 -17  -1   77.89    6.80
  -4 -17  -1   68.79    5.90
  -4  17  -1   62.09    5.60
   4  17   1   67.49    6.70
   4  17   1   62.79    5.50
  -4  17  -1   63.79    4.50
   4  17   1   69.29    4.00
   4  17   1   75.59    6.50
  -4  17  -1   67.59    5.10
  -4  17  -1   79.89    6.30
   4  17   1   71.59    5.00
  -5 -17  -1    6.30    3.50
  -5 -17  -1    6.60    2.70
   5 -17   1    6.30    1.20
  -5 -17  -1    6.90    3.60
  -5 -17  -1    5.70    1.90
  -5  17  -1    7.90    3.00
  -5  17  -1    4.50    2.50
  -5  17  -1    7.40    1.90
  -5  17  -1   11.10    5.00
   5  17   1    4.50    2.50
  -5  17  -1    4.40    1.40
   5  17   1    7.90    2.00
  -6 -17  -1   28.20    4.10
  -6 -17  -1   31.90    5.00
  -6 -17  -1   32.80    3.30
   6  17   1   29.70    3.00
  -6  17  -1   30.20    5.00
  -6  17  -1   29.60    3.30
  -6  17  -1   33.20    7.50
  -6  17  -1   27.70    2.60
   6  17   1   24.80    3.80
  -6  17  -1   34.40    4.40
  -7 -17  -1    6.20    3.60
  -7 -17  -1    3.70    1.50
  -7 -17  -1    4.30    2.70
  -7  17  -1   -0.40    3.90
  -7  17  -1    3.60    1.70
  -7  17  -1    6.70    3.10
   7  17   1    6.90    2.80
  -7  17  -1    3.00    2.90
  -8 -17  -1    2.40    2.60
  -8 -17  -1    5.90    4.10
  -8 -17  -1    4.40    1.60
  -8  17  -1   -1.80    2.40
  -8  17  -1    5.30    2.00
  -8  17  -1   12.80    5.30
  -8  17  -1    4.70    4.90
  -9 -17  -1    0.50    2.60
  -9 -17  -1   -1.80    3.70
  -9 -17  -1    8.00    3.00
  -9 -17  -1   -0.40    1.20
  -9  17  -1    2.30    5.70
  -9  17  -1   -0.20    1.40
  -9 -18   1    2.20    3.80
  -9 -18   1    3.10    2.90
  -9 -18   1    4.30    2.60
  -9  18   1    6.70    2.10
  -8 -18   1   -1.40    1.90
  -8 -18   1    1.40    1.40
  -8 -18   1    2.40    2.20
  -8 -18   1    2.50    3.90
  -8  18   1    9.50    5.90
  -8  18   1    0.90    1.30
  -8  18   1    8.00    3.10
  -8  18   1   -2.50    3.10
  -7 -18   1   14.40    3.50
  -7 -18   1   13.30    2.50
  -7 -18   1   12.80    4.10
  -7 -18   1   14.50    4.40
  -7  18   1   12.40    2.70
  -7  18   1   11.20    5.40
  -7  18   1   17.40    5.00
  -7  18   1   12.70    3.30
  -6 -18   1    1.80    3.30
  -6 -18   1    1.80    2.50
  -6 -18   1   -0.40    2.20
  -6 -18   1    0.10    1.70
  -6  18   1    0.00    0.90
  -6  18   1    0.50    2.90
  -6  18   1   -1.60    2.50
  -6  18   1    0.40    1.50
  -5 -18   1    4.80    4.00
  -5 -18   1   17.10    3.60
  -5 -18   1   21.10    3.00
  -5 -18   1   18.40    3.10
  -5 -18   1   18.60    4.50
  -5  18   1   19.30    3.10
   5  18  -1   17.20    1.50
  -5  18   1   16.70    4.20
  -5  18   1   13.90    3.60
  -5  18   1   13.20    1.80
  -4 -18   1   13.70    3.70
   4 -18  -1   10.10    2.40
  -4 -18   1   11.80    2.60
  -4 -18   1   12.70    4.00
  -4 -18   1    5.30    3.60
   4 -18  -1   12.60    1.90
  -4 -18   1   10.30    2.40
  -4  18   1   13.60    3.70
  -4  18   1    7.40    1.70
  -4  18   1    8.20    3.00
   4  18  -1   13.50    2.50
   4  18  -1   10.10    1.60
   4  18  -1   13.00    3.00
  -4  18   1    7.20    1.90
  -4  18   1   12.60    3.20
  -4  18   1   11.10    2.00
  -3 -18   1   49.00    4.20
   3 -18  -1   47.50    4.50
  -3 -18   1   45.40    5.50
  -3 -18   1   52.89    4.20
  -3 -18   1   51.09    4.90
   3 -18  -1   51.89    3.70
   3  18  -1   50.09    5.30
   3  18  -1   49.00    3.50
  -3  18   1   49.99    5.70
  -3  18   1   47.20    5.20
   3  18  -1   42.90    6.50
   3  18  -1   51.19    6.20
  -3  18   1   46.60    4.20
   3  18  -1   51.79    4.10
  -3  18   1   47.80    4.90
  -3  18   1   56.49    4.00
  -2 -18   1   -0.50    3.10
   2 -18  -1    2.90    2.30
  -2 -18   1    1.50    1.20
   2 -18  -1    1.10    1.10
  -2  18   1    1.80    2.50
   2  18  -1    3.00    1.30
   2  18  -1    0.80    1.20
  -2  18   1    1.40    1.30
  -2  18   1    2.80    3.20
  -2  18   1    0.90    1.00
  -2  18   1    1.30    1.20
   2  18  -1    1.00    2.50
  -2  18   1    0.60    2.10
   2  18  -1    3.20    3.00
   1 -18  -1   59.69    5.30
  -1 -18   1   68.69    4.70
   1 -18  -1   61.39    4.40
  -1 -18   1   65.29    4.20
  -1 -18   1   64.49    5.90
   1 -18  -1   57.69    3.30
  -1  18   1   62.39    4.50
   1  18  -1   59.49    5.80
   1  18  -1   64.09    4.40
   1  18  -1   63.69    6.30
   1  18  -1   63.59    4.60
  -1  18   1   64.39    4.50
  -1  18   1   56.79    5.70
  -1  18   1   58.19    6.00
  -1  18   1   55.09    5.30
   0 -18  -1    0.20    2.70
   0 -18   1    0.70    1.30
   0 -18  -1   -1.30    0.70
   0 -18   1   -1.40    2.50
   0 -18  -1   -1.20    1.20
   0 -18   1    0.60    0.90
   0  18   1    0.90    1.00
   0  18   1    2.70    2.60
   0  18   1    0.80    2.90
   0  18  -1    0.40    2.40
   0  18  -1    0.70    1.20
   0  18   1    2.30    3.00
   0  18  -1   -4.40    3.10
   0  18  -1   -0.10    1.00
   0  18   1   -0.60    1.10
   0  18  -1    2.80    2.60
  -1 -18  -1   65.99    6.00
   1 -18   1   65.49    4.50
  -1 -18  -1   64.89    4.70
  -1 -18  -1   60.19    4.10
   1 -18   1   61.99    3.60
   1 -18   1   65.29    5.50
   1  18   1   47.10    5.70
   1  18   1   66.09    5.90
   1  18   1   63.79    6.10
  -1  18  -1   62.89    5.90
   1  18   1   60.59    4.50
  -1  18  -1   64.59    4.60
  -1  18  -1   65.79    6.20
   1  18   1   66.99    4.40
  -1  18  -1   64.49    4.50
  -1  18  -1   57.29    5.30
   2 -18   1    6.80    1.70
  -2 -18  -1    5.10    2.90
   2 -18   1    7.60    5.10
  -2 -18  -1   10.40    2.10
  -2 -18  -1    8.40    1.90
  -2 -18  -1    7.10    3.00
  -2  18  -1   10.30    2.30
  -2  18  -1    6.50    1.50
   2  18   1    6.50    3.20
   2  18   1    2.90    2.50
  -2  18  -1    9.00    3.10
  -2  18  -1    7.00    3.00
  -2  18  -1    7.60    3.10
   2  18   1    8.10    2.00
   2  18   1    7.60    1.70
   3 -18   1   46.90    3.50
   3 -18   1   47.60    4.50
  -3 -18  -1   48.50    4.10
  -3 -18  -1   50.19    5.00
  -3 -18  -1   44.00    5.50
  -3  18  -1   48.70    5.40
   3  18   1   38.60    5.40
  -3  18  -1   50.99    4.10
   3  18   1   52.19    3.30
  -3  18  -1   38.70    3.40
   3  18   1   46.40    5.40
   3  18   1   46.80    3.90
  -3  18  -1   51.29    7.50
   3  18   1   50.29    5.90
   4 -18   1   28.20    3.90
   4 -18   1   25.60    2.40
  -4 -18  -1   24.90    3.90
  -4 -18  -1   24.40    2.90
  -4 -18  -1   30.20    4.90
  -4  18  -1   19.80    2.60
   4  18   1   28.40    5.70
   4  18   1   23.30    3.90
   4  18   1   29.50    4.30
  -4  18  -1   25.70    3.00
  -4  18  -1   27.50    4.40
  -4  18  -1   25.60    3.60
   4  18   1   27.20    2.90
   4  18   1   23.70    2.00
  -5 -18  -1   28.20    3.10
  -5 -18  -1   28.90    4.00
  -5 -18  -1   24.80    5.10
   5 -18   1   23.30    2.00
  -5 -18  -1   18.80    5.00
  -5  18  -1   21.00    4.40
   5  18   1   20.10    4.60
  -5  18  -1   25.30    6.70
  -5  18  -1   29.20    3.90
   5  18   1   26.30    2.80
  -5  18  -1   16.00    2.40
  -5  18  -1   26.30    3.10
   5  18   1   23.60    4.50
  -6 -18  -1   33.00    4.40
  -6 -18  -1   32.70    6.10
  -6 -18  -1   28.50    3.70
  -6  18  -1   36.90    5.10
  -6  18  -1   24.80    8.70
   6  18   1   22.80    2.90
  -6  18  -1   29.10    4.50
  -6  18  -1   30.30    3.40
   6  18   1   21.80    5.60
  -7 -18  -1   11.00    3.20
  -7 -18  -1   12.50    2.70
  -7 -18  -1   17.50    4.60
   7  18   1   10.20    2.10
  -7  18  -1    9.60    3.50
  -7  18  -1    6.80    3.30
  -7  18  -1   13.60    5.60
  -7  18  -1   18.40    3.30
  -8 -18  -1    7.60    2.90
  -8 -18  -1    4.40    1.80
  -8 -18  -1    1.40    3.60
  -8 -18  -1    4.20    2.50
  -8  18  -1    5.60    1.90
  -8  18  -1    9.90    5.30
  -8 -19   1   13.20    2.90
  -8 -19   1    5.70    3.10
  -8 -19   1   15.30    4.40
  -8 -19   1    9.40    2.90
  -8  19   1    0.40    3.30
  -8  19   1    9.20    2.40
  -8  19   1    4.70    5.60
  -7 -19   1    0.60    2.00
  -7 -19   1    1.50    1.20
  -7 -19   1    0.20    2.20
  -7 -19   1    2.60    3.50
  -7  19   1    5.50    3.60
  -7  19   1   11.00    5.80
  -7  19   1   -3.10    3.20
  -7  19   1    0.00    1.20
  -6 -19   1   15.00    2.80
  -6 -19   1   13.10    4.60
  -6 -19   1   16.80    3.80
  -6 -19   1   18.80    4.20
  -6  19   1   17.00    5.10
  -6  19   1   18.00    3.30
  -6  19   1    7.60    3.20
  -5 -19   1   10.10    2.90
  -5 -19   1    6.00    2.00
  -5 -19   1    7.50    2.90
  -5 -19   1    6.60    3.80
  -5  19   1    6.10    2.00
  -5  19   1    9.70    3.70
  -5  19   1    5.00    1.40
   5  19  -1    5.40    1.00
  -5  19   1    5.20    3.00
   4 -19  -1   25.40    2.30
  -4 -19   1   27.60    3.40
  -4 -19   1   27.80    3.10
  -4 -19   1   30.30    3.90
  -4 -19   1   26.00    5.30
  -4  19   1   27.90    3.80
  -4  19   1   31.70    5.00
  -4  19   1   19.20    3.30
  -4  19   1   24.70    3.10
   4  19  -1   27.00    2.90
   4  19  -1   26.20    2.20
  -4  19   1   25.40    4.10
   4  19  -1   22.60    3.50
  -3 -19   1   18.00    4.40
  -3 -19   1   20.50    2.80
  -3 -19   1   23.80    3.80
   3 -19  -1   20.70    3.70
  -3 -19   1   18.30    3.10
   3 -19  -1   19.60    2.20
  -3  19   1   16.80    2.30
   3  19  -1   21.20    2.20
   3  19  -1   18.80    2.50
  -3  19   1   20.80    5.20
   3  19  -1   16.30    3.80
   3  19  -1   25.10    4.10
  -3  19   1   23.50    3.60
   3  19  -1   26.60    5.30
  -3  19   1   20.50    4.30
  -3  19   1   17.70    2.30
  -3  19   1   19.10    4.50
   2 -19  -1   58.89    4.20
  -2 -19   1   59.09    6.00
   2 -19  -1   55.99    5.10
  -2 -19   1   60.89    4.60
  -2 -19   1   57.29    4.30
  -2  19   1   62.29    5.90
   2  19  -1   60.09    6.60
  -2  19   1   54.99    6.10
  -2  19   1   57.79    4.40
  -2  19   1   49.80    5.30
  -2  19   1   61.29    4.60
   2  19  -1   60.19    4.10
   2  19  -1   55.19    5.80
   2  19  -1   59.49    4.50
   1 -19  -1    7.60    1.10
   1 -19  -1    6.50    1.80
   1 -19  -1    8.30    3.10
  -1 -19   1   11.80    2.10
  -1 -19   1    9.00    3.40
  -1 -19   1   12.40    2.50
  -1  19   1   13.70    2.50
  -1  19   1   13.50    3.70
   1  19  -1    7.70    5.10
   1  19  -1   12.20    2.40
   1  19  -1   11.70    2.10
  -1  19   1    9.40    2.20
   1  19  -1   15.70    4.60
  -1  19   1   10.90    3.50
  -1  19   1   13.00    3.80
   0 -19   1   61.79    5.80
   0 -19  -1   57.69    3.80
   0 -19  -1   67.79    4.80
   0 -19  -1   59.29    5.70
   0 -19   1   69.49    4.80
   0 -19   1   62.59    3.90
   0  19   1   65.59    4.60
   0  19  -1   63.69    4.70
   0  19   1   66.89    6.40
   0  19  -1   65.39    6.20
   0  19   1   66.39    6.10
   0  19  -1   65.69    4.60
   0  19  -1   65.89    6.50
   0  19   1   64.29    4.70
   0  19   1   60.69    5.60
   0  19  -1   55.29    5.50
  -1 -19  -1   20.00    2.60
   1 -19   1   17.60    1.60
   1 -19   1   15.30    3.60
  -1 -19  -1   18.80    4.20
   1 -19   1   19.40    2.50
  -1 -19  -1   16.20    2.10
  -1  19  -1   17.90    2.30
   1  19   1   22.70    4.40
   1  19   1   15.80    2.10
  -1  19  -1   19.40    3.90
   1  19   1   17.80    2.40
  -1  19  -1   19.90    4.50
  -1  19  -1   17.10    2.80
   1  19   1   16.80    3.90
  -1  19  -1   23.70    4.90
   2 -19   1   22.00    5.60
  -2 -19  -1   33.80    8.20
  -2 -19  -1   22.50    2.80
   2 -19   1   24.50    2.50
  -2 -19  -1   26.60    4.80
  -2  19  -1   18.90    4.00
  -2  19  -1   20.60    4.10
   2  19   1   23.10    4.70
  -2  19  -1   23.00    2.70
  -2  19  -1   25.30    5.50
   2  19   1   20.10    2.60
   2  19   1   21.60    4.40
   2  19   1   19.20    2.50
  -3 -19  -1   17.10    3.00
  -3 -19  -1   18.30    4.60
   3 -19   1   17.00    2.10
  -3 -19  -1   19.40    4.00
  -3 -19  -1   17.20    2.80
   3 -19   1   16.40    3.40
   3  19   1   19.10    4.80
   3  19   1   16.60    2.00
  -3  19  -1   16.00    3.40
  -3  19  -1   15.10    2.00
  -3  19  -1   12.60    2.50
  -3  19  -1   16.90    4.30
   3  19   1   16.40    2.70
   3  19   1   18.10    4.30
  -4 -19  -1   12.40    2.60
  -4 -19  -1   11.40    3.00
  -4 -19  -1   17.00    4.60
   4 -19   1   12.10    3.30
   4 -19   1   13.50    1.80
  -4  19  -1   14.20    2.30
   4  19   1   11.40    1.40
   4  19   1   16.80    2.80
  -4  19  -1   18.20    3.20
   4  19   1   12.90    3.80
  -4  19  -1   10.60    3.00
  -4  19  -1   13.60    3.90
   4  19   1    8.90    3.50
  -5 -19  -1   11.30    4.10
  -5 -19  -1    8.80    2.10
  -5 -19  -1   10.20    3.20
  -5  19  -1    9.40    3.30
  -5  19  -1    9.80    3.20
   5  19   1    7.00    1.80
  -5  19  -1   11.10    4.70
   5  19   1    2.30    2.70
  -5  19  -1    4.60    1.80
  -5  19  -1    7.50    1.90
   5  19   1    4.40    4.20
  -6 -19  -1   28.50    6.60
  -6 -19  -1   24.60    7.70
  -6 -19  -1   18.50    3.30
   6  19   1   13.90    2.50
  -6  19  -1   19.70    4.10
  -6  19  -1   21.60    4.20
  -6  19  -1   19.80    3.40
  -6  19  -1   14.90    6.40
  -7 -19  -1    1.90    1.40
  -7 -19  -1    5.30    3.80
  -7 -19  -1    3.30    2.10
  -7 -19  -1    2.10    2.60
  -7  19  -1   -0.70    2.60
  -7  19  -1    0.90    1.40
  -7  19  -1   -1.50    4.20
  -8 -19  -1    4.90    3.90
  -8 -19  -1   10.70    3.40
  -8 -19  -1    3.80    3.20
  -8 -19  -1    4.00    1.70
  -8  19  -1    5.50    2.90
  -8  19  -1    7.70    5.20
  -8  19  -1    6.60    2.10
  -8 -20   1    0.40    1.30
  -8 -20   1    0.00    2.40
  -8 -20   1   -0.20    2.40
  -8 -20   1   -0.20    4.30
  -8  20   1   -9.30    4.40
  -8  20   1   -4.10    2.90
  -8  20   1    1.10    1.60
  -7 -20   1   13.70    3.50
  -7 -20   1   11.90    4.50
  -7 -20   1   14.60    4.40
  -7 -20   1   10.30    2.50
  -7  20   1    7.40    2.20
  -7  20   1    5.30    3.70
  -7  20   1   12.80    5.80
  -6 -20   1    2.10    1.70
  -6 -20   1    3.90    3.60
  -6 -20   1    2.50    1.80
  -6 -20   1    5.20    3.80
  -6  20   1    2.80    1.70
  -6  20   1    2.80    3.30
  -6  20   1    2.90    3.70
  -5 -20   1   20.00    3.90
  -5 -20   1   17.80    5.10
  -5 -20   1   19.00    4.10
  -5 -20   1   24.60    3.90
   5 -20  -1   17.20    1.90
  -5  20   1   22.20    4.00
  -5  20   1   22.60    5.40
  -5  20   1   16.60    4.00
   5  20  -1   16.70    1.70
   4 -20  -1    6.50    1.50
  -4 -20   1    3.90    3.40
  -4 -20   1    5.00    2.60
  -4 -20   1    4.50    1.80
  -4 -20   1    4.00    1.90
   4 -20  -1    5.70    2.60
  -4  20   1    4.40    1.50
  -4  20   1    5.40    2.90
  -4  20   1    4.20    3.00
  -4  20   1    4.50    1.70
   4  20  -1    5.30    1.70
  -4  20   1   13.20    4.50
   4  20  -1    4.20    1.10
  -3 -20   1   27.50    3.20
  -3 -20   1   29.50    3.20
  -3 -20   1   23.80    5.00
   3 -20  -1   20.70    3.90
   3 -20  -1   25.60    2.60
  -3  20   1   25.00    4.50
   3  20  -1   23.10    2.80
   3  20  -1   26.60    4.40
   3  20  -1   25.10    5.40
  -3  20   1   34.50    5.20
  -3  20   1   26.60    4.30
   3  20  -1   18.40    4.30
  -3  20   1   29.60    3.20
  -3  20   1   25.50    2.80
   3  20  -1   22.70    2.40
  -2 -20   1    0.10    1.20
   2 -20  -1   -0.80    2.40
   2 -20  -1    1.50    1.10
  -2 -20   1    1.60    2.70
  -2 -20   1    0.60    1.20
  -2  20   1    0.90    2.40
   2  20  -1   -1.90    2.50
  -2  20   1   -1.50    2.10
  -2  20   1   -0.40    1.30
  -2  20   1   -0.20    0.90
   2  20  -1    1.30    3.40
  -2  20   1    0.40    3.00
   2  20  -1    0.00    1.10
   2  20  -1    2.60    1.60
  -1 -20   1   31.50    5.30
   1 -20  -1   26.80    4.10
  -1 -20   1   33.20    3.30
  -1 -20   1   32.80    2.80
   1 -20  -1   35.90    3.80
  -1  20   1   25.50    2.90
  -1  20   1   23.10    3.90
  -1  20   1   26.80    3.00
   1  20  -1   33.90    6.50
  -1  20   1   26.50    5.00
   1  20  -1   28.60    3.10
   1  20  -1   33.30    3.00
   1  20  -1   36.30    5.00
  -1  20   1   34.70    5.00
   0 -20   1    7.00    2.70
   0 -20   1    5.10    1.70
   0 -20  -1    4.00    1.60
   0 -20  -1    4.60    1.30
   0 -20  -1    1.90    2.80
   0 -20   1    5.80    1.40
   0  20  -1    6.30    3.20
   0  20   1    7.00    3.30
   0  20  -1    7.80    2.00
   0  20   1    9.20    4.00
   0  20   1    4.10    1.60
   0  20  -1    5.50    3.30
   0  20   1    7.40    3.40
   0  20   1    5.20    1.70
   0  20  -1    7.30    2.00
  -1 -20  -1   45.50    5.20
   1 -20   1   44.40    3.80
  -1 -20  -1   40.70    3.30
  -1 -20  -1   42.10    3.90
   1 -20   1   41.20    4.70
   1 -20   1   42.00    2.70
  -1  20  -1   39.90    3.60
  -1  20  -1   49.20    5.80
   1  20   1   44.90    5.80
  -1  20  -1   46.70    5.40
   1  20   1   44.20    5.30
   1  20   1   45.00    3.80
   1  20   1   42.60    3.50
  -1  20  -1   45.40    3.80
   2 -20   1   13.20    3.60
  -2 -20  -1   16.70    2.30
   2 -20   1   13.60    2.40
  -2 -20  -1   19.00    3.20
  -2 -20  -1   19.00    4.20
  -2 -20  -1   22.00    4.20
  -2  20  -1   13.90    3.80
  -2  20  -1   13.50    2.50
   2  20   1   19.70    3.10
   2  20   1   18.00    4.40
   2  20   1   17.30    2.60
  -2  20  -1   18.00    4.10
  -2  20  -1   13.80    3.80
   2  20   1   15.20    4.20
  -3 -20  -1   31.40    5.10
   3 -20   1   24.80    2.70
  -3 -20  -1   26.60    4.10
  -3 -20  -1   30.20    3.30
   3 -20   1   23.30    4.40
  -3 -20  -1   26.80    3.20
  -3  20  -1   30.00    4.90
   3  20   1   23.10    5.30
   3  20   1   24.00    4.80
  -3  20  -1   29.80    4.00
  -3  20  -1   29.90    3.20
   3  20   1   27.20    3.00
   3  20   1   22.40    2.60
  -4 -20  -1   10.70    4.00
  -4 -20  -1    6.30    3.70
   4 -20   1    8.80    3.30
  -4 -20  -1    8.40    2.50
   4 -20   1    9.70    1.80
  -4 -20  -1    7.30    2.30
   4  20   1    9.60    4.10
   4  20   1    7.00    1.90
  -4  20  -1   11.10    2.60
  -4  20  -1    8.00    3.70
   4  20   1   10.60    1.70
   4  20   1    5.30    3.20
  -4  20  -1    9.30    3.20
   5 -20   1    9.00    1.70
  -5 -20  -1   13.40    4.50
  -5 -20  -1    5.80    4.20
  -5 -20  -1    8.40    2.90
  -5  20  -1    9.50    8.00
   5  20   1    1.20    2.80
   5  20   1    6.40    1.60
  -5  20  -1    4.30    3.00
   5  20   1    8.50    0.90
  -5  20  -1    5.40    3.20
  -5  20  -1   10.20    2.50
  -6 -20  -1   11.00    3.30
  -6 -20  -1   15.70    5.00
  -6 -20  -1    8.90    2.50
  -6 -20  -1   10.80    4.40
  -6  20  -1    9.80    2.40
  -6  20  -1    9.80    5.30
   6  20   1    9.50    2.20
  -6  20  -1    7.40    3.70
  -7 -20  -1    2.70    2.20
  -7 -20  -1    6.40    2.10
  -7 -20  -1    3.30    2.80
  -7 -20  -1    4.80    3.70
  -7  20  -1    8.80    5.40
  -7  20  -1    2.40    2.80
  -7  20  -1    4.20    1.80
  -8 -20  -1    8.70    3.60
  -8 -20  -1    5.00    2.00
  -8 -20  -1    4.00    5.10
  -8 -20  -1   10.60    4.40
  -8  20  -1    7.20    4.40
  -8  20  -1    8.50    5.60
  -8  20  -1    7.40    2.20
  -8 -21   1    0.40    2.80
  -8 -21   1   -0.10    1.40
  -8 -21   1   -0.40    2.10
  -8 -21   1    2.90    4.80
  -8  21   1    1.90    2.90
  -8  21   1   -6.30    5.80
  -8  21   1   -3.90    3.40
  -7 -21   1   -0.50    2.00
  -7 -21   1    4.40    2.70
  -7 -21   1    0.10    1.10
  -7 -21   1    0.40    3.50
  -7  21   1   -1.90    2.60
  -7  21   1    0.20    1.60
  -7  21   1    4.10    5.40
  -6 -21   1   10.00    3.50
  -6 -21   1    4.90    2.40
  -6 -21   1    3.60    1.80
  -6 -21   1    5.20    3.90
  -6  21   1    6.20    2.40
  -6  21   1    6.30    3.50
  -5 -21   1    1.80    2.90
  -5 -21   1    4.50    2.10
  -5 -21   1    2.50    1.60
   5 -21  -1    2.20    1.00
  -5 -21   1    7.50    4.20
  -5  21   1    6.80    3.70
  -5  21   1    4.00    3.60
   5  21  -1    4.00    1.10
  -5  21   1    1.90    1.60
   4 -21  -1   19.60    2.20
   4 -21  -1   11.50    3.30
  -4 -21   1   22.70    3.10
  -4 -21   1   22.50    3.10
  -4 -21   1   25.50    5.00
  -4 -21   1   27.90    5.30
  -4  21   1   33.90    5.20
  -4  21   1   19.40    4.40
  -4  21   1   22.00    3.70
   4  21  -1   20.40    2.60
  -4  21   1   18.60    4.20
   4  21  -1   14.80    4.90
   3 -21  -1    8.60    3.20
  -3 -21   1    9.10    2.60
   3 -21  -1   12.10    2.20
  -3 -21   1   18.70    3.20
  -3 -21   1    9.00    4.00
  -3  21   1   10.30    3.60
  -3  21   1   12.30    4.60
   3  21  -1   14.00    3.80
  -3  21   1    6.10    3.60
  -3  21   1   10.00    2.20
   3  21  -1   13.40    4.90
   3  21  -1   13.50    2.70
  -3  21   1    5.60    2.00
   3  21  -1   12.00    2.20
  -2 -21   1   31.20    5.10
  -2 -21   1   36.40    3.40
   2 -21  -1   30.90    4.70
  -2 -21   1   38.20    3.70
   2 -21  -1   37.50    3.30
  -2  21   1   28.80    3.40
   2  21  -1   36.60    6.10
   2  21  -1   39.80    3.30
   2  21  -1   36.70    5.00
  -2  21   1   34.70    5.30
  -2  21   1   37.70    3.50
  -2  21   1   39.70    4.70
  -2  21   1   34.90    4.90
   2  21  -1   33.40    3.40
  -1 -21   1    6.40    3.50
  -1 -21   1    8.40    2.20
  -1 -21   1    7.20    1.80
   1 -21  -1    7.30    1.80
   1 -21  -1    7.60    3.50
   1  21  -1    6.00    3.30
  -1  21   1    8.00    3.60
   1  21  -1    3.50    3.10
   1  21  -1    7.70    2.10
  -1  21   1    7.30    1.90
  -1  21   1   11.50    3.90
  -1  21   1    7.30    3.30
   1  21  -1    8.80    2.00
  -1  21   1   10.80    2.40
   0 -21   1   18.70    2.90
   0 -21   1   16.80    1.80
   0 -21  -1   19.50    3.00
   0 -21  -1   16.70    1.70
   0 -21   1   20.90    4.40
   0 -21  -1   16.20    4.20
   0  21   1   22.30    2.60
   0  21  -1   18.00    4.70
   0  21   1   15.00    2.60
   0  21  -1   14.90    4.10
   0  21  -1   18.20    2.50
   0  21  -1   21.30    2.60
   0  21   1   16.20    4.00
   0  21   1   17.60    4.40
  -1 -21  -1   11.70    2.20
   1 -21   1   13.20    1.40
  -1 -21  -1   10.70    2.30
   1 -21   1   15.20    3.70
   1 -21   1   13.20    2.30
  -1 -21  -1   15.10    4.10
  -1  21  -1   12.10    2.50
   1  21   1   18.10    4.50
  -1  21  -1   17.60    4.10
  -1  21  -1   20.90    4.30
   1  21   1   10.10    2.10
   1  21   1   11.00    2.30
   1  21   1   17.10    5.10
  -1  21  -1   14.10    4.00
  -2 -21  -1   10.70    2.30
  -2 -21  -1   10.90    2.60
   2 -21   1    8.10    3.30
  -2 -21  -1   12.70    4.30
   2 -21   1   12.50    3.10
  -2  21  -1    3.80    3.30
  -2  21  -1   14.00    4.60
   2  21   1   10.00    3.70
   2  21   1    9.90    2.00
   2  21   1   13.40    4.00
   2  21   1   10.50    2.40
  -2  21  -1   10.70    2.30
   3 -21   1    5.50    1.60
  -3 -21  -1    6.00    2.10
  -3 -21  -1    7.40    2.10
  -3 -21  -1    6.00    2.60
   3 -21   1    7.00    4.00
  -3 -21  -1    8.40    3.70
  -3  21  -1    5.10    3.10
   3  21   1    6.10    1.50
   3  21   1    8.10    2.20
   3  21   1   13.20    4.20
   3  21   1    3.40    4.90
  -3  21  -1    5.60    3.60
  -3  21  -1    8.40    2.40
  -4 -21  -1    8.90    4.20
   4 -21   1    4.50    1.40
  -4 -21  -1    5.30    2.40
  -4 -21  -1    4.80    2.80
   4 -21   1   -3.80    2.70
  -4 -21  -1    4.50    1.80
  -4  21  -1    2.60    2.90
   4  21   1   -0.50    2.70
  -4  21  -1    6.10    2.00
   4  21   1    5.30    1.90
   4  21   1    3.70    3.90
   4  21   1    4.10    1.20
  -4  21  -1   -1.00    3.30
  -5 -21  -1    3.40    2.20
   5 -21   1    2.90    1.10
  -5 -21  -1    2.50    1.50
  -5 -21  -1    1.20    3.80
  -5 -21  -1    3.90    2.40
  -5  21  -1    2.50    1.70
   5  21   1    3.90    1.60
  -5  21  -1    0.50    3.10
   5  21   1    4.70    0.90
  -5  21  -1    4.10    5.10
   5  21   1    1.20    3.10
  -6 -21  -1    7.70    4.50
  -6 -21  -1    4.50    2.70
  -6 -21  -1    6.20    2.10
  -6 -21  -1   10.20    2.90
  -6  21  -1    3.80    3.30
  -6  21  -1   10.80    5.50
  -6  21  -1    9.00    2.60
   6  21   1    6.40    2.10
  -7 -21  -1   -6.00    3.40
  -7 -21  -1    2.20    3.10
  -7 -21  -1    3.70    1.70
  -7 -21  -1    1.80    2.20
  -7  21  -1    0.60    4.50
  -7  21  -1    1.40    1.50
  -7  21  -1   -1.60    3.10
  -8 -21  -1    1.00    4.20
  -8 -21  -1    4.30    2.00
  -8 -21  -1    4.60    3.30
  -8 -21  -1    5.30    2.70
  -8  21  -1    1.40    4.90
  -7 -22   1    5.90    2.80
  -7 -22   1    5.80    2.00
  -7 -22   1    2.20    4.00
  -7 -22   1    5.20    3.30
  -7  22   1   -1.30    3.00
  -7  22   1    8.70    2.60
  -7  22   1    5.60    5.50
  -6 -22   1    1.40    2.10
  -6 -22   1   -0.10    2.00
  -6 -22   1    3.10    3.60
  -6 -22   1    0.90    1.40
  -6  22   1   -4.30    2.70
  -6  22   1   -0.30    1.30
  -5 -22   1   18.80    3.20
   5 -22  -1   19.20    2.40
  -5 -22   1   21.40    7.10
  -5 -22   1   20.80    4.70
  -5 -22   1   29.10    5.90
   5  22  -1   21.50    2.00
  -5  22   1   29.30    3.50
  -5  22   1   25.10    5.20
  -4 -22   1   -0.10    2.60
   4 -22  -1    0.60    0.90
  -4 -22   1   -0.20    1.70
  -4 -22   1    3.30    4.00
  -4  22   1   -1.40    2.90
  -4  22   1   -1.80    2.40
   4  22  -1    0.10    0.80
  -4  22   1    1.10    1.50
  -3 -22   1   19.30    3.20
   3 -22  -1   15.50    3.70
   3 -22  -1   23.50    2.50
  -3 -22   1   20.00    3.20
  -3 -22   1   16.40    4.60
  -3  22   1   18.70    4.40
   3  22  -1   17.20    4.90
  -3  22   1   17.00    2.40
   3  22  -1   20.30    2.30
  -3  22   1   23.30    3.80
  -3  22   1   17.30    5.00
   3  22  -1   20.50    3.20
  -3  22   1   13.90    4.20
   2 -22  -1    3.20    1.40
   2 -22  -1   -0.60    4.60
  -2 -22   1    4.30    1.90
  -2 -22   1    1.90    1.50
  -2 -22   1    2.10    3.30
  -2  22   1    2.70    1.70
  -2  22   1    6.20    3.80
   2  22  -1    2.00    1.40
  -2  22   1    1.90    1.50
  -2  22   1    1.10    2.90
   2  22  -1    3.70    2.90
   2  22  -1    3.20    1.50
   2  22  -1    4.80    3.80
  -2  22   1    7.40    3.90
  -1 -22   1   23.90    3.10
   1 -22  -1   20.70    3.30
   1 -22  -1   18.70    4.30
  -1 -22   1   17.30    6.60
   1  22  -1   20.50    5.00
  -1  22   1   16.70    2.80
   1  22  -1   19.70    2.60
  -1  22   1   16.50    4.10
  -1  22   1   20.30    4.40
  -1  22   1   18.70    3.20
  -1  22   1   17.10    4.90
   1  22  -1   17.60    3.00
   1  22  -1   14.20    4.10
   0 -22  -1   13.10    1.60
   0 -22  -1   14.70    4.00
   0 -22   1   16.80    4.20
   0 -22  -1   19.80    3.30
   0 -22   1   15.00    1.80
   0 -22   1   11.10    2.40
   0  22   1   13.90    4.00
   0  22   1   16.10    4.70
   0  22  -1   13.60    4.10
   0  22  -1   16.70    4.70
   0  22   1   17.80    3.00
   0  22  -1   13.90    2.50
   0  22   1   15.20    2.90
   0  22  -1   14.00    2.40
  -1 -22  -1   24.80    5.00
   1 -22   1   31.20    3.20
  -1 -22  -1   30.70    3.50
   1 -22   1   36.20    4.70
  -1 -22  -1   26.60    2.70
   1 -22   1   27.80    2.00
  -1  22  -1   29.40    3.30
  -1  22  -1   43.60    5.70
   1  22   1   23.70    5.00
   1  22   1   30.60    5.00
   1  22   1   28.50    3.20
  -1  22  -1   31.50    4.80
   1  22   1   25.20    2.90
  -2 -22  -1   20.70    5.00
   2 -22   1   14.90    2.70
  -2 -22  -1   14.00    2.80
  -2 -22  -1   18.50    2.60
   2 -22   1   17.90    4.10
   2  22   1   16.20    2.80
  -2  22  -1   23.70    3.00
   2  22   1   18.40    4.60
   2  22   1   19.60    2.40
   2  22   1   22.10    4.70
  -2  22  -1   19.40    4.60
  -3 -22  -1   18.50    4.20
  -3 -22  -1   18.00    3.20
  -3 -22  -1   15.90    4.90
   3 -22   1   20.40    2.40
  -3 -22  -1   18.10    3.20
   3 -22   1   13.80    3.90
   3  22   1   13.90    4.90
  -3  22  -1    4.80    3.90
  -3  22  -1   17.70    3.10
  -3  22  -1   11.60    4.40
   3  22   1   15.20    3.90
   3  22   1   13.40    2.60
   3  22   1   16.00    2.00
  -4 -22  -1    2.60    1.70
  -4 -22  -1    2.10    3.40
  -4 -22  -1    2.80    3.20
  -4 -22  -1    2.20    2.10
   4 -22   1    2.50    1.30
   4  22   1    1.30    1.20
  -4  22  -1    1.80    1.50
   4  22   1    2.10    1.30
   4  22   1    3.00    4.30
  -4  22  -1    0.20    3.20
   4  22   1    0.20    2.90
  -5 -22  -1    4.20    2.00
   5 -22   1    3.80    1.20
  -5 -22  -1    9.20    6.80
  -5 -22  -1    2.90    2.70
   5  22   1    1.60    3.20
  -5  22  -1    5.20    3.70
   5  22   1    3.20    1.70
  -5  22  -1    5.50    2.00
  -5  22  -1    5.50    5.10
   5  22   1    2.60    0.80
  -6 -22  -1    3.60    2.40
  -6 -22  -1    3.60    1.90
  -6 -22  -1    1.10    4.00
  -6 -22  -1    3.10    3.50
   6  22   1    2.50    1.60
  -6  22  -1    2.20    3.30
  -6  22  -1    3.70    2.00
  -6  22  -1    3.90    5.90
  -7 -22  -1    1.30    1.60
  -7 -22  -1   -6.60    3.80
  -7 -22  -1   -1.90    2.60
  -7 -22  -1    3.30    2.70
  -7  22  -1    2.40    3.20
  -7  22  -1    5.90    5.40
  -7  22  -1    0.20    1.50
  -7 -23   1    1.70    2.80
  -7 -23   1    0.20    4.30
  -7 -23   1    3.20    2.50
  -7 -23   1    3.40    3.70
  -7  23   1   -3.50    3.40
  -7  23   1    1.60    7.00
  -7  23   1    1.60    1.70
  -6 -23   1    3.80    2.00
  -6 -23   1   -0.50    1.90
  -6 -23   1    3.40    2.60
  -6 -23   1    6.60    4.10
  -6  23   1    0.30    5.20
  -6  23   1   -0.90    2.80
  -6  23   1   -0.60    1.50
  -5 -23   1    2.00    1.60
  -5 -23   1    1.40    2.00
  -5 -23   1    4.20    4.40
  -5  23   1    2.30    1.60
   5  23  -1    2.50    1.20
  -5  23   1    2.50    3.50
  -4 -23   1    6.00    2.50
  -4 -23   1    7.40    4.30
   4 -23  -1    5.30    1.40
  -4 -23   1    5.60    2.40
  -4  23   1    3.70    4.30
  -4  23   1    5.80    2.30
   4  23  -1    5.10    1.40
  -3 -23   1    6.60    3.80
   3 -23  -1    2.50    1.30
  -3 -23   1   -0.60    1.30
   3 -23  -1    0.70    3.40
  -3 -23   1    1.60    1.60
   3  23  -1    2.80    4.80
  -3  23   1    0.50    1.10
   3  23  -1    0.90    1.10
  -3  23   1    2.70    3.10
  -3  23   1    0.40    2.20
  -3  23   1    0.40    3.70
   3  23  -1    1.90    1.40
  -2 -23   1    4.60    2.00
   2 -23  -1    7.70    2.10
  -2 -23   1    5.60    3.40
  -2 -23   1    4.70    1.70
  -2  23   1    2.90    1.80
   2  23  -1    3.90    3.20
  -2  23   1    9.60    4.50
   2  23  -1    2.60    1.60
   2  23  -1    4.40    1.60
  -2  23   1    5.90    3.60
  -2  23   1    5.70    1.90
  -2  23   1    5.80    3.80
   2  23  -1    6.20    4.30
  -1 -23   1    6.60    1.70
   1 -23  -1    4.30    3.40
  -1 -23   1    9.90    3.90
   1 -23  -1    6.10    1.80
  -1 -23   1    7.40    2.20
   1  23  -1   10.10    2.30
  -1  23   1    4.90    1.80
  -1  23   1    5.70    1.70
  -1  23   1    8.20    4.00
   1  23  -1    6.30    4.10
  -1  23   1    9.20    4.00
   1  23  -1    9.50    3.60
   1  23  -1    7.70    2.00
   0 -23  -1    2.80    1.00
   0 -23   1    2.60    1.20
   0 -23  -1    3.70    1.50
   0 -23  -1    2.80    3.50
   0 -23   1    3.30    1.60
   0 -23   1    2.50    3.40
   0  23  -1    0.50    3.20
   0  23   1    3.60    1.70
   0  23  -1    1.20    2.50
   0  23  -1    4.00    1.80
   0  23   1    3.60    1.50
   0  23   1    3.20    3.10
   0  23   1    2.20    3.50
   1 -23   1    8.90    1.10
   1 -23   1    9.10    2.20
   1 -23   1    8.80    3.70
  -1 -23  -1    6.90    1.80
  -1 -23  -1    9.50    4.50
  -1 -23  -1   12.00    2.90
   1  23   1   10.50    2.40
   1  23   1   11.00    4.00
   1  23   1   12.90    4.60
   1  23   1    6.50    2.10
  -1  23  -1   11.00    2.60
  -1  23  -1   14.80    4.70
   2 -23   1   13.00    2.70
  -2 -23  -1   11.70    2.40
  -2 -23  -1   10.40    4.10
  -2 -23  -1   11.50    2.60
   2 -23   1   14.70    4.10
  -2  23  -1   13.30    4.50
   2  23   1    9.20    3.90
  -2  23  -1    8.70    2.30
   2  23   1    6.20    3.30
   2  23   1   10.70    2.20
  -2  23  -1   17.50    5.00
   2  23   1   13.20    2.70
  -3 -23  -1    0.40    3.10
   3 -23   1   -3.90    3.30
  -3 -23  -1   -0.20    1.40
  -3 -23  -1   -1.60    1.30
  -3  23  -1    0.90    3.30
   3  23   1   -0.50    1.10
   3  23   1    2.10    1.20
   3  23   1    4.20    4.10
  -3  23  -1    0.70    1.60
   3  23   1   -3.80    2.50
   4 -23   1    4.80    1.60
  -4 -23  -1    5.30    2.00
  -4 -23  -1    8.60    3.80
  -4 -23  -1    7.80    2.60
  -4 -23  -1   13.20    4.70
  -4  23  -1    7.40    2.50
   4  23   1    1.60    3.20
  -4  23  -1    3.70    3.80
   4  23   1    3.90    1.30
   4  23   1    5.20    4.80
   4  23   1    5.10    1.80
  -5 -23  -1    1.40    4.20
  -5 -23  -1    0.50    1.80
  -5 -23  -1    4.20    2.90
  -5 -23  -1    0.30    1.40
   5  23   1   -0.30    1.10
  -5  23  -1   -2.90    4.80
  -5  23  -1    3.90    5.00
   5  23   1    0.20    3.60
   5  23   1    0.40    0.90
  -5  23  -1   -0.60    1.60
  -6 -23  -1    0.60    1.90
  -6 -23  -1    3.30    2.90
  -6 -23  -1    5.20    4.10
  -6 -23  -1   -1.20    1.40
   6  23   1    0.90    1.30
  -6  23  -1   -0.50    3.30
  -6  23  -1    1.00    5.20
  -6  23  -1    1.30    2.10
  -7 -23  -1    1.20    2.60
  -7 -23  -1    3.00    4.60
  -7 -23  -1   -1.90    2.20
  -7 -23  -1   -0.20    3.00
  -7  23  -1    2.30    2.40
  -7  23  -1    1.30    7.40
  -7  23  -1    1.30    3.30
  -7  24   1    4.00    4.70
  -6 -24   1   -1.70    3.80
  -6 -24   1   -0.30    1.30
  -6 -24   1   -2.00    2.20
  -6  24   1   -2.40    3.10
  -6  24   1   -2.40    4.80
  -6  24   1   -1.00    1.40
  -5 -24   1   15.30    4.90
  -5 -24   1   10.90    2.60
  -5 -24   1   14.40    3.40
  -5  24   1    9.20    2.90
  -5  24   1    9.20    3.80
  -4 -24   1    0.00    3.60
  -4 -24   1    0.80    1.40
  -4 -24   1    1.20    1.70
   4 -24  -1    1.30    1.30
  -4  24   1    0.40    1.40
   4  24  -1    0.50    1.10
  -4  24   1    0.20    3.30
  -3 -24   1   11.70    4.50
  -3 -24   1   13.60    2.90
  -3 -24   1   12.10    2.70
  -3  24   1   16.00    4.20
   3  24  -1   13.20    2.30
  -3  24   1   18.10    6.50
  -3  24   1   13.90    2.90
   3  24  -1   10.30    5.00
  -2 -24   1    0.50    1.50
   2 -24  -1   -2.80    5.30
   2 -24  -1    1.10    1.30
  -2 -24   1    3.90    2.10
  -2 -24   1    4.30    4.20
  -2  24   1    7.60    4.60
  -2  24   1    1.90    1.90
   2  24  -1    4.20    1.80
  -2  24   1    2.90    1.90
  -2  24   1    0.10    3.30
   2  24  -1    5.00    5.40
  -1 -24   1   20.10    4.90
  -1 -24   1   10.90    2.50
   1 -24  -1   11.60    4.40
  -1 -24   1   17.00    2.20
   1 -24  -1   23.90    3.60
  -1  24   1   23.40    6.40
   1  24  -1   12.40    5.30
  -1  24   1   18.90    3.30
  -1  24   1   23.00    2.90
  -1  24   1   12.40    4.10
   1  24  -1   15.60    2.80
   0 -24   1    4.90    2.10
   0 -24  -1    1.80    1.00
   0 -24   1    4.80    1.30
   0 -24  -1    4.90    2.00
   0 -24  -1   -1.50    3.30
   0 -24   1    1.70    3.20
   0  24  -1    0.00    3.30
   0  24   1    4.30    3.30
   0  24   1    3.00    1.70
   0  24   1    0.70    3.50
   0  24  -1    1.70    1.40
   0  24   1    2.60    1.50
  -1 -24  -1    5.30    3.90
  -1 -24  -1    8.30    2.40
   1 -24   1    8.70    1.00
   1 -24   1    7.20    3.80
   1 -24   1    8.10    2.30
  -1  24  -1    9.20    2.40
   1  24   1    6.80    1.80
   1  24   1   10.00    4.00
  -1  24  -1   12.10    4.50
   1  24   1   10.70    4.70
   1  24   1    9.10    2.40
  -2 -24  -1    3.50    1.80
   2 -24   1    1.40    3.20
  -2 -24  -1    6.20    3.60
  -2 -24  -1    3.20    1.70
   2 -24   1    4.50    1.60
   2  24   1    2.80    1.60
  -2  24  -1    3.00    4.00
   2  24   1    8.70    8.00
   2  24   1    4.60    1.60
   2  24   1   -0.50    3.10
   3 -24   1    4.50    1.60
  -3 -24  -1    0.90    1.60
  -3 -24  -1    5.60    3.80
  -3 -24  -1    5.90    2.20
   3 -24   1   -0.50    4.60
  -3  24  -1   -0.20    4.40
   3  24   1    4.80    1.60
  -3  24  -1    2.20    1.90
   3  24   1    1.70    4.00
   3  24   1    1.20    1.30
   3  24   1    2.30    3.10
  -4 -24  -1    9.20    3.60
  -4 -24  -1    1.10    3.70
  -4 -24  -1    5.50    2.00
  -4 -24  -1    5.50    2.00
   4 -24   1    6.30    1.90
   4  24   1    4.80    1.30
  -4  24  -1    3.60    3.30
  -4  24  -1    3.50    4.10
  -4  24  -1    4.60    2.00
   4  24   1    0.40    3.20
   4  24   1    5.50    4.70
   4  24   1    4.50    1.90
  -5 -24  -1    5.30    4.10
  -5 -24  -1    4.90    2.20
  -5 -24  -1    4.20    3.20
  -5 -24  -1    4.80    2.30
  -5  24  -1    7.10    4.20
  -5  24  -1    2.40    2.00
  -5  24  -1    5.60    5.10
  -6 -24  -1    1.20    2.10
  -6 -24  -1    3.30    1.90
  -6 -24  -1    4.40    3.10
  -6 -24  -1    6.10    4.60
  -6  24  -1    3.80    3.30
  -6  24  -1    0.40    1.70
  -6  24  -1   -2.30    4.90
  -6 -25   1   -0.70    2.30
  -6 -25   1    1.90    3.50
  -6 -25   1   -2.20    4.60
  -6  25   1   -2.60    4.00
  -6  25   1   -3.10    9.50
  -6  25   1    3.10    2.00
  -5 -25   1    1.60    4.20
  -5 -25   1    2.20    2.00
  -5 -25   1    4.10    2.10
  -5  25   1    1.00    3.30
  -5  25   1    2.20    1.80
  -4 -25   1    0.40    4.10
  -4 -25   1    1.20    1.90
   4 -25  -1    1.00    1.40
  -4 -25   1    2.20    2.10
  -4  25   1   -0.10    3.40
   4  25  -1    4.00    1.40
  -4  25   1    0.20    1.50
  -3 -25   1    0.50    1.50
  -3 -25   1    2.10    3.90
   3 -25  -1    1.30    1.40
  -3 -25   1   -1.40    1.20
   3  25  -1    0.40    1.20
  -3  25   1    0.90    3.80
  -3  25   1   -0.30    2.90
  -3  25   1    0.80    1.60
   3  25  -1    2.10    4.10
  -2 -25   1    2.60    2.60
  -2 -25   1   -0.90    3.80
  -2 -25   1    1.20    1.50
   2 -25  -1    2.00    1.40
   2 -25  -1   -7.40    4.80
  -2  25   1    4.20    3.70
   2  25  -1    1.60    4.50
   2  25  -1    0.90    1.30
  -2  25   1    4.10    3.30
  -2  25   1   -0.70    1.20
  -2  25   1    0.80    1.30
  -1 -25   1    0.00    1.10
  -1 -25   1   -3.30    3.50
   1 -25  -1    1.80    1.40
   1 -25  -1   -2.20    3.40
  -1 -25   1    1.20    1.60
  -1  25   1   -1.00    3.40
   1  25  -1   -0.90    3.80
  -1  25   1    0.60    3.30
   1  25  -1    2.30    1.40
  -1  25   1   -0.80    1.20
   0 -25   1    0.80    3.70
   0 -25  -1   -0.10    0.90
   0 -25  -1   -6.80    3.50
   0 -25   1    1.30    1.50
   0 -25   1    1.10    1.10
   0 -25  -1    1.60    1.60
   0  25   1   -0.10    2.80
   0  25  -1   -2.60    3.50
   0  25   1    0.40    3.60
   0  25   1    2.50    1.70
   0  25  -1    1.30    1.50
   0  25   1    1.20    1.40
  -1 -25  -1    0.30    1.50
   1 -25   1   -0.40    3.20
   1 -25   1    1.90    1.60
  -1 -25  -1    0.50    1.40
  -1 -25  -1   -5.00    3.30
   1  25   1    2.60    1.70
  -1  25  -1    1.50    3.60
   1  25   1    0.50    3.40
   1  25   1   -0.20    3.00
  -1  25  -1    0.70    1.60
   1  25   1    0.70    1.30
   2 -25   1    2.70    4.10
   2 -25   1    3.30    1.70
  -2 -25  -1    1.80    1.60
  -2 -25  -1    0.70    4.10
   2  25   1    6.60    4.90
   2  25   1    3.40    1.50
   2  25   1    1.00    3.20
  -2  25  -1    2.50    2.00
  -2  25  -1    4.90    4.10
   2  25   1    1.30    1.70
   3 -25   1    1.10    1.20
  -3 -25  -1    0.30    1.30
  -3 -25  -1   -0.30    1.50
  -3 -25  -1    2.40    4.50
   3  25   1   -0.60    4.00
  -3  25  -1    1.10    1.50
   3  25   1   -0.20    1.00
   3  25   1    1.30    1.60
   3  25   1   -2.70    3.10
  -3  25  -1    0.30    3.60
   4 -25   1    0.60    1.60
  -4 -25  -1    0.00    4.40
  -4 -25  -1    3.00    1.90
  -4  25  -1    0.20    1.60
   4  25   1   -2.20    3.40
   4  25   1    1.10    1.00
   4  25   1    1.60    1.50
   4  25   1    2.50    4.70
  -4  25  -1    1.90    3.50
  -4  25  -1    2.00    4.20
  -5 -25  -1    0.50    3.10
  -5 -25  -1    1.50    1.60
  -5 -25  -1   -0.40    1.70
  -5 -25  -1    5.50    4.10
  -5  25  -1    4.90    3.90
  -5  25  -1    2.20    5.00
   5  25   1   -0.10    1.10
  -5  25  -1    2.40    2.00
  -6 -25  -1    1.00    2.60
  -6 -25  -1    0.70    4.40
  -6 -25  -1   -0.60    3.10
  -6 -25  -1    0.90    2.30
  -6  25  -1    2.40    3.30
  -6  25  -1   -3.70    7.40
  -5 -26   1    3.30    4.80
  -5 -26   1    2.20    1.90
  -5 -26   1    3.10    2.20
  -5  26   1    9.30    3.20
  -5  26   1    1.20    4.10
  -4 -26   1   -2.20    1.50
  -4 -26   1    1.10    1.70
  -4 -26   1   -5.30    4.20
  -4  26   1   -0.30    3.60
   4  26  -1    1.50    1.30
  -4  26   1    1.80    1.90
  -3 -26   1    5.30    2.10
   3 -26  -1    6.10    2.10
  -3 -26   1    5.70    2.30
  -3 -26   1    7.70    4.70
   3  26  -1    6.00    1.70
  -3  26   1    6.40    4.20
   3  26  -1    4.70    4.10
  -3  26   1    3.80    1.80
   2 -26  -1    2.40    1.70
  -2 -26   1    7.80    4.30
  -2 -26   1    1.60    1.40
  -2 -26   1    3.60    1.80
   2  26  -1    0.90    4.10
  -2  26   1    1.00    1.70
  -2  26   1    2.20    4.40
  -2  26   1    5.70    3.50
   2  26  -1    1.20    1.30
  -2  26   1    0.20    1.40
  -1 -26   1   12.70    2.20
  -1 -26   1   13.70    4.00
   1 -26  -1   10.90    4.80
  -1 -26   1   13.90    5.10
   1 -26  -1    9.60    2.50
  -1  26   1   13.30    4.70
  -1  26   1   12.40    2.70
  -1  26   1    6.40    2.30
   1  26  -1   14.60    3.00
  -1  26   1   12.40    4.20
   1  26  -1   14.30    5.50
   0 -26   1    0.60    1.40
   0 -26  -1    0.30    1.40
   0 -26   1   -3.30    5.80
   0 -26  -1   -5.50    4.00
   0 -26  -1   -0.70    0.80
   0 -26   1   -0.90    1.10
   0  26  -1   -1.10    1.50
   0  26   1   -1.70    1.00
   0  26   1    3.70    4.40
   0  26  -1    4.80    4.20
   0  26   1   -0.50    3.20
   0  26   1    2.70    2.60
   1 -26   1   -0.10    4.30
  -1 -26  -1    5.40    2.10
   1 -26   1    3.50    1.70
  -1 -26  -1    6.10    4.30
  -1 -26  -1    3.60    1.50
   1  26   1    6.60    3.70
  -1  26  -1    1.90    4.20
   1  26   1    6.10    4.80
   1  26   1    4.90    2.00
  -1  26  -1    5.00    1.90
   1  26   1    3.70    1.70
  -2 -26  -1    1.70    1.80
   2 -26   1   -1.60    5.50
  -2 -26  -1   -0.30    1.40
  -2 -26  -1    2.00    4.10
   2 -26   1    3.30    1.70
   2  26   1    2.70    3.50
  -2  26  -1    1.00    1.60
   2  26   1    4.00    1.60
   2  26   1   -0.10    3.90
   2  26   1    3.30    1.90
  -2  26  -1    4.80    4.30
   3 -26   1    3.00    1.50
  -3 -26  -1    3.10    1.90
  -3 -26  -1   -0.50    1.60
  -3 -26  -1    0.40    4.60
  -3  26  -1    4.00    3.90
  -3  26  -1    2.00    1.80
   3  26   1    1.50    3.40
   3  26   1    2.60    1.40
   3  26   1   -0.20    4.20
   3  26   1    1.20    1.30
  -4 -26  -1    0.80    2.00
  -4 -26  -1    2.40    2.10
  -4 -26  -1    7.70    4.70
   4 -26   1    1.50    1.80
  -4  26  -1    2.60    4.80
   4  26   1    8.60    5.40
   4  26   1    3.30    1.70
  -4  26  -1    4.20    2.30
   4  26   1    2.20    1.30
  -4  26  -1    3.50    3.80
   4  26   1    2.70    4.00
  -5 -26  -1    5.10    2.70
  -5 -26  -1    6.20    2.20
  -5 -26  -1    6.60    5.30
  -5  26  -1    3.70    2.10
   5  26   1    5.20    1.90
  -5  26  -1   -0.90    3.20
  -5  26  -1    6.80    5.20
  -5 -27   1    2.20    4.80
  -5 -27   1    2.60    2.50
  -5 -27   1   -4.70    1.90
  -5  27   1   -4.30    3.80
  -5  27   1    1.20    2.00
  -4 -27   1   -0.60    1.60
  -4 -27   1   -1.10    1.80
  -4 -27   1   -2.20    4.30
   4  27  -1    1.50    1.50
  -4  27   1   -1.40    4.50
  -4  27   1   -0.20    1.70
  -3 -27   1   -2.00    7.70
  -3 -27   1    2.00    1.70
   3 -27  -1   -0.70    1.50
  -3 -27   1    4.00    2.10
   3  27  -1   -0.70    1.20
   3  27  -1    2.50    4.80
  -3  27   1    1.60    1.90
  -3  27   1    0.50    4.10
  -2 -27   1    2.20    4.20
  -2 -27   1   -0.40    1.30
   2 -27  -1    1.60    1.50
  -2 -27   1    0.80    1.60
  -2  27   1    1.20    4.30
  -2  27   1    2.60    1.70
  -2  27   1   -0.40    3.10
   2  27  -1    6.50    4.80
  -1 -27   1   -1.40    1.30
  -1 -27   1    3.10    4.30
   1 -27  -1   -2.90    4.70
  -1 -27   1    0.60    1.40
   1 -27  -1    2.50    1.60
  -1  27   1   -0.60    1.00
   1  27  -1    1.00    1.30
   1  27  -1    1.80    4.20
  -1  27   1    1.20    1.60
  -1  27   1    4.60    4.60
  -1  27   1    2.30    3.50
   0 -27   1    1.50    2.30
   0 -27  -1    1.10    1.70
   0  27  -1    1.20    4.50
   0  27   1    2.80    3.70
   0  27   1   -0.10    1.50
   0  27   1    1.80    4.30
   0  27  -1    4.90    1.90
   0  27   1    0.60    1.30
  -1 -27  -1   -4.90    4.40
  -1 -27  -1   -1.60    1.40
   1 -27   1   13.10    4.90
  -1 -27  -1   -2.70    1.20
   1 -27   1    0.70    1.50
   1  27   1   -3.40    3.80
  -1  27  -1    0.50    1.50
   1  27   1   -0.20    1.20
   1  27   1   -0.10    1.20
  -1  27  -1    4.20    4.10
   1  27   1    2.00    4.70
  -2 -27  -1   -3.10    4.30
   2 -27   1   -0.40    1.10
  -2 -27  -1   -2.70    1.20
  -2 -27  -1    0.00    1.60
   2  27   1   -3.80    3.60
   2  27   1   -1.10    3.50
   2  27   1    0.40    1.40
   2  27   1   -0.50    1.10
  -2  27  -1   -4.10    3.20
  -3 -27  -1   -0.70    1.70
  -3 -27  -1    0.00    1.80
  -3 -27  -1   -0.50    8.20
   3 -27   1   -0.40    1.30
   3  27   1   -2.40    3.30
   3  27   1    2.50    4.70
   3  27   1   -0.80    1.20
  -3  27  -1   -0.90    3.20
  -3  27  -1    3.20    2.20
   3  27   1    0.50    1.40
  -4 -27  -1    3.50    2.00
  -4 -27  -1   -2.80    1.60
  -4 -27  -1    5.00    5.10
  -4  27  -1   -0.10    2.00
  -4  27  -1   -2.60    3.40
   4  27   1    0.50    1.30
   4  27   1   -0.30    1.10
  -4  27  -1    8.00    5.60
   4  27   1    0.70    5.10
  -5 -27  -1   -2.00    2.10
  -5 -27  -1    1.80    1.90
  -5 -27  -1    3.50    6.00
  -5  27  -1    4.40    6.00
  -5  27  -1    0.30    3.90
  -5  27  -1    5.90    2.30
  -4 -28   1    0.30    1.70
  -4 -28   1   -1.20    1.90
  -4 -28   1   -4.00    4.90
  -4  28   1    3.20    3.50
   4  28  -1   -0.70    1.80
  -4  28   1   -6.20    4.60
  -3 -28   1    1.30    2.00
  -3 -28   1   -1.60    1.70
  -3 -28   1    5.80    4.80
   3 -28  -1    5.30    2.10
   3  28  -1    1.90    1.40
   3  28  -1    7.90    5.00
  -3  28   1    0.90    4.10
  -3  28   1    4.80    2.40
   2 -28  -1    1.80    1.90
  -2 -28   1    1.20    1.80
  -2 -28   1    0.50    1.70
  -2 -28   1    1.80    5.10
   2  28  -1    3.00    5.00
   2  28  -1    1.60    1.40
  -2  28   1    0.70    1.60
  -2  28   1    0.90    4.50
   1 -28  -1    8.80    2.20
  -1 -28   1    2.70    1.70
  -1 -28   1    5.00    2.00
  -1 -28   1   -1.70    4.30
   1  28  -1    7.90    2.30
  -1  28   1    9.40    3.90
  -1  28   1    6.90    2.30
   1  28  -1    6.70    5.00
  -1  28   1    6.10    4.20
   0 -28  -1   -6.30    4.90
   0 -28  -1   -1.10    1.40
   0 -28   1    1.60    1.40
   0 -28   1   -7.50    4.10
   0  28   1    1.20    1.30
   0  28  -1   -1.30    4.70
   0  28   1    3.30    4.60
   0  28  -1   -0.10    1.40
   0  28   1   -0.10    1.60
   0  28   1   -1.00    3.10
   1 -28   1    3.70    2.50
  -1 -28  -1    3.40    1.60
  -1 -28  -1    5.50    2.10
  -1  28  -1    7.90    4.80
  -1  28  -1    4.30    2.20
   1  28   1    5.20    3.80
   1  28   1    5.80    2.20
   1  28   1    3.70    1.80
   1  28   1    5.80    4.90
  -2 -28  -1    0.10    1.60
   2 -28   1    0.80    1.40
  -2 -28  -1   -7.30    4.70
   2  28   1    1.10    1.80
   2  28   1    2.10    4.80
  -2  28  -1    1.20    1.90
  -2  28  -1   -0.40    4.20
   2  28   1   -3.50    3.90
   2  28   1    0.20    1.30
  -3 -28  -1    6.50    5.20
   3 -28   1    2.20    1.90
  -3 -28  -1    3.50    2.10
   3  28   1    3.50    4.90
  -3  28  -1    6.90    4.60
  -3  28  -1    3.00    1.80
  -3  28  -1    5.60    5.10
   3  28   1    4.90    1.90
   3  28   1    7.30    5.00
  -4 -28  -1    4.90    3.30
  -4 -28  -1    0.40    5.10
  -4 -28  -1    2.30    2.00
  -4  28  -1   -2.00   10.50
  -4  28  -1   -6.10    3.60
   4  28   1    1.10    5.90
  -4  28  -1    4.30    2.40
  -3 -29   1   -0.20    1.90
  -3 -29   1   -1.10    5.20
  -3 -29   1    0.70    1.80
   3  29  -1   -2.30    1.30
  -3  29   1    0.70    4.90
   2 -29  -1   -1.00    1.50
  -2  29   1   -0.20    4.40
   2  29  -1    0.50    5.60
   2  29  -1    0.50    1.30
  -2  29   1    1.20    1.60
  -1 -29   1    1.30    5.30
   1 -29  -1    2.60    2.20
  -1 -29   1    0.00    1.60
  -1  29   1    0.90    4.30
   1  29  -1    2.30    1.70
   1  29  -1   -6.40    4.10
  -1  29   1   -1.50    1.60
   0 -29   1   -0.30    1.50
   0 -29  -1   -0.10    1.70
   0  29   1   -2.10    4.70
   0  29  -1   -5.20    4.00
   0  29  -1    0.90    1.60
   0  29   1   -6.70    2.90
   0  29   1    0.10    1.30
   1 -29   1    3.20    1.80
  -1 -29  -1    4.40    5.70
  -1 -29  -1    1.20    1.50
  -1  29  -1   -0.20    1.50
   1  29   1    2.40    1.60
   1  29   1    2.30    3.90
   1  29   1    2.10    1.30
   1  29   1    0.20    4.50
  -1  29  -1    2.80    4.70
  -2 -29  -1   -2.20    1.80
  -2 -29  -1  -10.90    5.70
  -2 -29  -1    3.40    2.30
  -2  29  -1   -3.30    4.10
   2  29   1   -1.30    4.60
   2  29   1    1.30    1.60
   2  29   1   -6.00    3.50
   2  29   1    1.90    1.50
  -3 -29  -1    1.20    1.90
  -3 -29  -1   -4.40    5.30
  -3 -29  -1    0.10    1.90
   3  29   1   13.20    9.00
  -3  29  -1   -1.50    5.10
   3  29   1    4.30    1.80
  -3  29  -1    4.00    4.60
  -2 -30   1   -2.00    1.60
  -2 -30   1   -8.80    4.90
   2 -30  -1   -0.40    1.80
  -2  30   1   -1.30    2.70
   2  30  -1    0.30    1.60
  -2  30   1    2.40    5.70
   2  30  -1    8.80    5.00
  -1 -30   1    5.70    9.30
   1  30  -1   12.90   10.10
  -1  30   1    6.00    8.60
   0 -30  -1   -0.80    1.60
   0 -30   1   -0.30    1.90
   0  30   1   -1.00    1.40
   0  30  -1   -0.20    1.70
   0  30   1    3.80    9.30
   0  30  -1   -0.20    6.50
   1 -30   1    3.20    1.90
  -1 -30  -1    1.00    1.90
   1  30   1    0.10    1.70
  -1  30  -1    6.50    7.30
  -1  30  -1    3.90    2.00
   1  30   1   -5.30    4.70
  -2 -30  -1   -9.10    5.90
   2 -30   1   -1.90    1.40
  -2 -30  -1    4.00    2.20
  -2  30  -1    1.40    7.10
  -2  30  -1   -5.70    5.00
   2  30   1   -0.10    1.80
   2  30   1   -4.80    5.00
  -2  30  -1   -0.10    2.10
 -11   0   2    9.50    3.00
 -11   0   2    8.10    2.90
 -10   0   2   49.50    7.70
 -10   0   2   44.00    4.30
 -10   0   2   37.10    4.20
  -9   0   2   31.10    3.60
  -9   0   2   26.50    1.80
  -9   0   2   30.80    3.40
  -9   0   2   30.80    3.60
  -9   0   2   35.90    7.40
  -8   0   2   67.29    4.40
  -8   0   2   88.69    5.90
  -8   0   2   87.89    4.60
  -8   0   2   90.79    6.20
  -8   0   2   89.09    6.00
  -7   0   2   88.19    5.20
  -7   0   2   96.09    6.30
  -7   0   2   97.19    5.20
  -7   0   2   92.79    6.20
  -6   0   2  388.56   19.00
  -6   0   2  395.96   19.60
  -6   0   2  432.96   19.50
  -6   0   2  405.06   20.30
  -6   0   2  423.96   19.40
  -6   0   2  396.36   19.10
  -6   0   2  392.86   20.40
  -5   0   2  269.87   13.10
  -5   0   2  278.17   13.20
  -5   0   2  271.67   14.20
  -5   0   2  280.97   14.20
  -5   0   2  282.67   13.50
  -5   0   2  287.17   13.50
  -4   0   2 1058.19   50.29
  -4   0   2 1078.59   50.29
  -4   0   2 1030.20   49.70
  -4   0   2 1057.79   49.50
  -4   0   2 1035.10   49.50
  -4   0   2 1131.89   49.80
  -3   0   2 1155.98   53.99
  -3   0   2 1148.19   53.59
  -2   0   2  672.03   31.20
  -2   0   2  660.93   31.20
  -1   0   2  209.28   10.00
   1   0  -2  204.28   10.00
   1   0  -2  208.68   10.00
   1   0  -2  206.88    9.80
  -1   0   2  209.28   10.00
  -1   0   2  210.38    9.90
  -1   0   2  203.78   10.00
   0   0   2   32.20    1.80
   0   0   2   32.90    2.00
   0   0  -2   31.50    1.80
   0   0   2   32.00    2.00
   0   0  -2   32.30    1.80
   0   0  -2   29.60    1.80
   0   0  -2   31.20    2.00
   0   0  -2   33.40    2.10
  -1   0  -2   20.90    1.40
   1   0   2   23.50    1.80
   1   0   2   21.70    1.40
  -1   0  -2   24.30    1.70
   1   0   2   22.70    1.80
  -1   0  -2   23.10    1.70
  -1   0  -2   21.00    1.40
  -1   0  -2   22.50    1.80
   1   0   2   22.50    1.30
  -1   0  -2   22.40    1.40
   2   0   2   10.50    0.80
   2   0   2   12.20    1.60
  -2   0  -2   12.90    1.60
  -2   0  -2    9.80    0.90
   2   0   2    9.80    0.90
  -2   0  -2   16.10    2.10
  -2   0  -2   10.20    1.30
  -2   0  -2   11.60    0.90
  -3   0  -2  760.72   36.60
  -3   0  -2  792.02   36.20
  -3   0  -2  763.52   37.00
   3   0   2  771.22   36.40
  -3   0  -2  766.02   37.10
   3   0   2  799.62   36.00
   3   0   2  759.92   37.00
   3   0   2  764.62   36.10
  -3   0  -2  755.22   36.00
  -4   0  -2  609.94   29.50
  -4   0  -2  633.34   30.20
  -4   0  -2  620.74   29.70
   4   0   2  623.84   29.60
  -4   0  -2  640.84   30.80
   4   0   2  637.64   30.80
  -4   0  -2  638.94   30.90
   4   0   2  622.94   29.70
  -5   0  -2  412.16   20.90
   5   0   2  397.06   19.50
  -5   0  -2  401.66   19.60
  -5   0  -2  416.46   21.10
  -5   0  -2  395.26   19.30
  -5   0  -2  419.46   20.20
  -6   0  -2  267.17   13.60
  -6   0  -2  264.77   14.50
  -6   0  -2  263.67   12.50
  -6   0  -2  258.17   14.50
  -6   0  -2  240.18   12.80
  -7   0  -2  186.68   10.20
  -7   0  -2  207.18   12.30
  -7   0  -2  194.48   10.20
  -7   0  -2  192.48    9.70
  -7   0  -2  227.08   12.70
  -7   0  -2  204.48   11.10
  -8   0  -2   16.00    3.10
  -8   0  -2   14.10    3.10
  -8   0  -2   12.30    1.40
  -8   0  -2   21.80    4.60
  -8   0  -2   12.70    1.50
  -9   0  -2   93.39    5.20
  -9   0  -2   97.39    6.90
  -9   0  -2   97.59    7.70
  -9   0  -2   86.69    5.50
  -9   0  -2  100.49    7.80
 -10   0  -2   -1.70    1.90
 -10   0  -2    1.20    2.20
 -10   0  -2    2.30    2.10
 -10   0  -2   -1.10    2.40
 -11  -1   2   -1.60    1.80
 -11   1   2    2.00    2.10
 -11   1   2   -1.50    1.70
 -10  -1   2    3.90    1.80
 -10  -1   2    3.10    3.30
 -10  -1   2    2.30    1.90
 -10   1   2    5.90    2.40
 -10   1   2    3.40    1.90
 -10   1   2    2.70    2.10
  -9  -1   2    1.80    1.80
  -9  -1   2    0.70    1.50
  -9   1   2   -0.10    1.30
  -9   1   2    2.20    1.80
  -9   1   2   -0.10    0.60
  -8  -1   2    3.20    1.40
  -8  -1   2    4.30    1.70
  -8  -1   2    4.30    2.20
  -8  -1   2    1.80    0.50
  -8  -1   2    1.50    0.50
  -8   1   2    3.90    1.70
  -8   1   2    2.40    0.80
  -8   1   2    2.90    3.20
  -7  -1   2    4.60    1.80
  -7  -1   2    0.70    0.40
  -7  -1   2    2.00    1.20
  -7  -1   2    0.70    1.30
  -7  -1   2    0.60    0.60
  -7  -1   2    1.60    1.50
  -7   1   2    2.30    1.50
  -7   1   2    4.80    2.20
  -7   1   2    0.90    0.80
  -6  -1   2    5.30    1.20
  -6  -1   2    7.60    0.80
  -6  -1   2    8.20    0.80
  -6   1   2   13.70    2.00
  -6   1   2    6.40    1.40
  -5  -1   2    0.80    1.00
  -5  -1   2    4.90    1.60
  -5  -1   2    3.50    1.20
  -5  -1   2    6.70    1.40
  -5   1   2    6.60    2.00
  -4  -1   2    6.30    1.60
  -4  -1   2    7.50    0.70
  -4  -1   2    6.90    0.70
  -4   1   2    6.40    0.50
  -4   1   2    7.00    0.50
  -4   1   2    6.70    1.90
  -3  -1   2   30.80    1.70
  -3  -1   2   29.80    1.70
  -3  -1   2   26.40    2.10
  -3  -1   2   35.70    2.10
  -3   1   2   30.20    2.10
  -3   1   2   28.30    1.60
  -2  -1   2  181.58    9.10
  -2  -1   2  195.78    9.20
  -2  -1   2  182.68    9.30
   2  -1  -2  187.48    8.80
  -2  -1   2  190.28    9.00
   2   1  -2  190.38    9.00
  -2   1   2  189.78    8.90
  -2   1   2  187.38    9.20
   2   1  -2  187.68    9.00
  -2   1   2  190.78    9.00
  -1  -1   2  293.77   13.80
  -1  -1   2  289.27   13.80
  -1  -1   2  280.57   13.70
   1  -1  -2  288.27   13.60
   1  -1  -2  291.87   13.70
  -1  -1   2  281.27   13.70
  -1  -1   2  293.97   13.90
   1  -1  -2  301.97   13.80
   1   1  -2  290.07   13.80
  -1   1   2  283.77   13.70
   1   1  -2  297.17   13.80
   1   1  -2  280.87   13.70
  -1   1   2  285.67   13.60
  -1   1   2  287.17   13.80
  -1   1   2  292.77   14.00
   1   1  -2  297.07   13.80
   0  -1   2   90.19    4.80
   0  -1  -2   96.19    5.00
   0  -1  -2  100.39    4.80
   0  -1   2   93.29    5.00
   0  -1   2   95.49    5.00
   0  -1  -2   94.29    4.80
   0  -1  -2  101.39    4.80
   0  -1   2  106.49    4.90
   0   1   2  100.59    4.80
   0   1  -2   95.19    4.90
   0   1  -2   94.79    5.00
   0   1  -2   97.79    4.80
   0   1   2   95.09    5.10
   0   1   2   95.09    4.90
   0   1   2   99.09    4.90
   0   1   2   98.89    5.10
   0   1  -2   91.89    4.80
   0   1  -2   95.39    5.00
   1  -1   2   29.80    1.60
   1  -1   2   28.00    2.10
   1  -1   2   29.40    1.70
   1  -1   2   26.60    1.70
   1  -1   2   28.10    2.00
  -1  -1  -2   28.10    1.70
  -1  -1  -2   28.30    1.90
  -1  -1  -2   26.10    1.90
  -1  -1  -2   27.40    1.60
  -1  -1  -2   27.50    1.70
  -1  -1  -2   28.70    2.10
  -1   1  -2   28.60    1.70
   1   1   2   28.20    2.00
  -1   1  -2   28.70    1.70
   1   1   2   26.30    1.90
   1   1   2   28.40    1.80
  -1   1  -2   27.40    1.90
  -1   1  -2   27.00    2.10
  -1   1  -2   27.70    1.60
   1   1   2   27.90    2.10
   1   1   2   26.20    1.50
  -2  -1  -2  283.17   13.90
   2  -1   2  299.87   14.00
  -2  -1  -2  292.07   14.10
  -2  -1  -2  301.17   14.60
   2  -1   2  298.17   14.00
  -2  -1  -2  299.37   14.50
  -2   1  -2  296.67   14.40
  -2   1  -2  289.97   14.20
   2   1   2  287.27   14.60
  -2   1  -2  297.57   14.10
  -2   1  -2  298.07   14.70
  -2   1  -2  284.97   14.00
   2   1   2  300.27   14.10
   2   1   2  289.67   13.90
  -3  -1  -2  126.59    6.50
   3  -1   2  130.89    6.60
  -3  -1  -2  129.59    7.20
  -3  -1  -2  118.89    7.20
   3  -1   2  126.99    6.40
   3  -1   2  128.49    7.40
   3  -1   2  125.59    6.40
  -3  -1  -2  129.09    7.00
  -3   1  -2  126.09    6.30
   3   1   2  126.59    6.20
  -3   1  -2  129.09    7.40
  -3   1  -2  127.49    6.40
  -3   1  -2  135.19    6.90
   3   1   2  121.39    6.40
   3   1   2  129.89    7.20
  -3   1  -2  119.89    7.30
   3   1   2  133.49    6.80
  -4  -1  -2   97.89    5.80
  -4  -1  -2   92.59    4.80
   4  -1   2   96.39    4.90
  -4  -1  -2   94.99    5.10
  -4  -1  -2   98.39    6.20
  -4  -1  -2  101.99    6.20
   4  -1   2   96.39    5.00
  -4   1  -2   95.39    5.10
  -4   1  -2   93.69    5.00
  -4   1  -2   95.39    5.60
  -4   1  -2   91.29    6.30
   4   1   2  107.99    6.20
   4   1   2   92.79    5.00
  -4   1  -2   96.09    6.20
   4   1   2   96.29    5.30
  -5  -1  -2   10.40    1.20
   5  -1   2   11.00    0.90
  -5  -1  -2   18.00    2.40
  -5  -1  -2   12.80    0.90
  -5  -1  -2   17.90    3.50
  -5   1  -2    9.70    2.30
  -5   1  -2   12.80    1.10
  -5   1  -2   10.60    1.20
  -6  -1  -2   11.90    2.50
  -6  -1  -2    8.30    1.30
  -6  -1  -2   12.30    3.40
  -6  -1  -2    7.70    0.90
  -6  -1  -2   10.50    2.70
  -6   1  -2    8.90    1.10
  -6   1  -2   12.50    2.30
  -6   1  -2    8.00    1.00
   6   1   2    5.70    0.70
  -6   1  -2   11.70    3.00
  -6   1  -2   12.40    3.50
  -7  -1  -2   10.20    2.80
  -7  -1  -2    4.40    1.10
  -7  -1  -2    4.40    1.10
  -7  -1  -2   11.40    2.40
  -7   1  -2    4.00    0.90
  -7   1  -2    7.60    2.60
  -7   1  -2    6.50    0.90
  -8  -1  -2    6.00    2.40
  -8  -1  -2    6.80    3.00
  -8  -1  -2    2.30    2.10
  -8  -1  -2    3.80    1.00
  -8  -1  -2    5.00    2.10
  -8  -1  -2    4.90    1.10
  -8   1  -2    5.80    1.90
  -8   1  -2    5.30    1.10
  -8   1  -2    5.90    2.20
  -8   1  -2    4.90    0.70
  -8   1  -2    5.10    3.00
  -8   1  -2    3.10    1.00
  -9  -1  -2    9.00    2.90
  -9  -1  -2    9.40    2.60
  -9   1  -2    9.10    2.90
  -9   1  -2   11.00    2.50
 -10  -1  -2   -3.10    2.00
 -10  -1  -2   -1.80    2.10
 -10  -1  -2   -0.60    1.50
 -10  -1  -2   -0.60    0.50
 -10  -1  -2    2.10    2.70
 -10   1  -2   -1.10    2.30
 -10   1  -2   -1.30    1.70
 -11  -2   2    9.70    3.20
 -11  -2   2    9.10    3.20
 -11   2   2    5.00    2.90
 -11   2   2   11.80    3.00
 -10  -2   2   45.70    4.50
 -10  -2   2   42.30    4.20
 -10  -2   2   31.30    4.70
 -10   2   2   37.10    4.20
 -10   2   2   43.80    4.40
 -10   2   2   40.70    4.30
  -9  -2   2   24.20    3.20
  -9  -2   2   24.70    3.40
  -9  -2   2   23.30    2.60
  -9  -2   2   22.20    2.90
  -9   2   2   23.70    3.60
  -9   2   2   26.70    3.30
  -9   2   2   22.30    3.10
  -9   2   2   24.50    2.00
  -8  -2   2  118.59    6.30
  -8  -2   2  112.79    7.30
  -8  -2   2  115.39    6.40
  -8  -2   2  102.39    5.30
  -8  -2   2   95.59    5.30
  -8  -2   2  106.09    7.10
  -8   2   2   97.99    7.90
  -8   2   2  107.69    6.00
  -8   2   2   98.69    7.10
  -8   2   2  108.69    6.90
  -8   2   2  112.39    7.40
  -7  -2   2   62.19    4.40
  -7  -2   2   59.09    4.80
  -7  -2   2   61.49    3.50
  -7  -2   2   59.69    4.30
  -7  -2   2   67.09    4.40
  -7  -2   2   66.29    3.50
  -7  -2   2   60.19    3.70
  -7  -2   2   68.69    4.90
  -7  -2   2   65.69    3.60
  -7   2   2   66.89    5.30
  -7   2   2   67.49    4.10
  -7   2   2   67.39    5.00
  -7   2   2   63.79    4.70
  -6  -2   2  368.86   18.70
  -6  -2   2  317.47   17.50
  -6  -2   2  397.66   18.20
  -6  -2   2  354.46   17.50
  -6  -2   2  393.36   18.10
  -6  -2   2  369.16   18.20
  -6  -2   2  366.46   17.70
  -6  -2   2  360.76   17.50
  -6   2   2  365.56   18.10
  -6   2   2  386.36   19.10
  -6   2   2  365.26   18.80
  -5  -2   2  250.47   12.20
  -5  -2   2  239.58   12.20
  -5  -2   2  246.18   11.90
  -5  -2   2  254.27   12.30
  -5  -2   2  238.08   12.70
  -5  -2   2  234.98   11.80
  -5   2   2  261.27   13.10
  -5   2   2  238.28   12.80
  -4  -2   2  534.45   25.00
  -4  -2   2  503.95   25.00
  -4  -2   2  525.75   24.70
  -4  -2   2  521.35   24.70
  -4  -2   2  508.95   25.30
  -4  -2   2  557.04   25.10
  -3  -2   2 1086.89   52.49
  -3  -2   2 1140.19   52.49
  -3  -2   2 1137.59   52.39
   3   2  -2 1114.49   52.09
   2  -2  -2  329.17   15.70
  -2  -2   2  325.47   15.90
  -2  -2   2  333.87   16.20
  -2  -2   2  327.47   15.90
  -2  -2   2  350.56   16.10
  -2  -2   2  339.57   15.90
   2  -2  -2  347.17   15.70
  -2   2   2  333.57   16.00
  -2   2   2  338.37   15.80
   2   2  -2  345.07   16.00
  -2   2   2  336.67   15.90
   2   2  -2  329.77   15.90
   1  -2  -2 1130.39   52.59
  -1  -2   2 1071.69   52.49
  -1  -2   2 1173.68   52.79
  -1   2   2 1120.39   52.69
   1   2  -2 1147.29   52.49
   1   2  -2 1132.49   52.69
   0  -2   2 1307.87   62.29
   0  -2  -2 1333.17   62.49
   0  -2   2 1285.77   62.29
   0  -2  -2 1272.37   62.29
   0   2  -2 1320.07   62.29
   0   2   2 1407.16   62.79
   0   2   2 1394.96   62.59
   0   2  -2 1360.36   62.49
  -1  -2  -2 1157.68   54.59
  -1  -2  -2 1128.29   54.29
   1  -2   2 1184.28   54.09
   1  -2   2 1139.99   54.39
  -1  -2  -2 1165.08   54.49
   1  -2   2 1193.18   54.69
  -1   2  -2 1135.09   54.39
   1   2   2 1188.58   54.29
   1   2   2 1140.99   54.49
   1   2   2 1165.08   54.49
   1   2   2 1160.08   54.49
  -1   2  -2 1193.18   54.69
  -2  -2  -2  429.46   19.70
  -2  -2  -2  402.76   19.80
  -2  -2  -2  422.06   20.30
   2  -2   2  437.46   20.50
  -2  -2  -2  414.76   20.20
  -2  -2  -2  417.06   20.30
   2  -2   2  419.66   19.80
   2  -2   2  415.06   19.80
   2   2   2  413.96   19.50
   2   2   2  445.46   19.70
   2   2   2  395.56   19.80
  -2   2  -2  412.66   19.80
  -2   2  -2  421.26   20.50
  -2   2  -2  419.86   20.10
   2   2   2  412.56   20.30
   2   2   2  398.56   20.30
  -2   2  -2  392.26   19.70
  -2   2  -2  413.76   19.80
   2   2   2  445.46   20.20
  -3  -2  -2 1335.57   61.49
   3  -2   2 1274.17   61.89
  -3  -2  -2 1257.07   61.59
   3  -2   2 1285.67   60.99
  -3  -2  -2 1296.97   61.79
   3   2   2 1300.57   61.69
   3   2   2 1343.67   61.29
  -3   2  -2 1318.17   61.99
  -3   2  -2 1344.17   61.29
  -4  -2  -2  132.49    6.30
  -4  -2  -2  134.59    7.40
  -4  -2  -2  135.99    7.60
  -4  -2  -2  132.09    7.80
  -4  -2  -2  134.49    6.80
  -4   2  -2  135.39    7.90
  -4   2  -2  127.39    6.60
  -4   2  -2  128.69    6.60
   4   2   2  119.99    6.90
  -4   2  -2  126.29    8.00
  -4   2  -2  133.99    7.20
   4   2   2  129.19    6.60
   4   2   2  131.39    7.60
  -5  -2  -2  345.17   16.50
   5  -2   2  315.77   15.20
  -5  -2  -2  297.97   15.70
  -5  -2  -2  302.37   16.70
  -5  -2  -2  328.17   17.10
   5   2   2  319.97   16.80
  -5   2  -2  321.77   15.60
  -5   2  -2  313.17   15.60
  -5   2  -2  330.47   16.20
   5   2   2  319.17   15.50
  -5   2  -2  328.37   17.30
   5   2   2  330.07   15.60
  -5   2  -2  342.57   17.30
  -6  -2  -2   68.39    5.50
  -6  -2  -2   66.79    5.30
  -6  -2  -2   63.09    4.00
  -6  -2  -2   70.59    4.10
  -6  -2  -2   65.99    5.00
  -6   2  -2   68.59    3.80
  -6   2  -2   70.69    5.90
  -6   2  -2   70.49    5.50
  -6   2  -2   63.49    3.80
  -6   2  -2   68.79    4.60
   6   2   2   66.69    3.60
  -7  -2  -2  168.78    9.70
  -7  -2  -2  167.68   10.40
  -7  -2  -2  180.38   10.40
  -7  -2  -2  145.99    8.50
  -7  -2  -2  159.08    8.60
  -7   2  -2  158.98    8.30
  -7   2  -2  167.38    9.20
  -7   2  -2  144.39    8.30
  -7   2  -2  183.38   10.80
  -7   2  -2  172.88   10.70
  -8  -2  -2   11.30    1.50
  -8  -2  -2   14.10    2.90
  -8  -2  -2   12.20    3.10
  -8  -2  -2   16.20    3.80
  -8  -2  -2   18.80    4.00
  -8  -2  -2   11.20    1.40
  -8   2  -2   15.00    3.30
  -8   2  -2   12.70    1.30
  -8   2  -2   13.40    1.20
  -8   2  -2   16.90    4.20
  -8   2  -2   11.50    1.20
  -8   2  -2   15.20    2.50
  -9  -2  -2   93.19    7.20
  -9  -2  -2   70.89    4.70
  -9  -2  -2   75.39    6.20
  -9  -2  -2   91.29    6.30
  -9  -2  -2   91.59    7.30
  -9  -2  -2   78.79    4.80
  -9   2  -2   97.29    7.60
  -9   2  -2   97.69    6.80
  -9   2  -2   75.79    4.40
  -9   2  -2   91.79    7.50
  -9   2  -2   70.69    4.30
 -10  -2  -2    3.60    2.80
 -10  -2  -2    2.80    2.40
 -10  -2  -2    2.80    2.50
 -10  -2  -2    5.40    2.50
 -10  -2  -2    2.80    0.80
 -10   2  -2    1.50    1.80
 -10   2  -2    0.30    2.70
 -10   2  -2   -0.90    2.10
 -10   2  -2    2.20    2.30
 -11  -3   2   -1.60    2.10
 -11  -3   2   -0.20    1.80
 -11   3   2   -1.90    2.00
 -10  -3   2    3.20    1.80
 -10  -3   2    3.70    2.30
 -10  -3   2   -6.00    3.20
 -10   3   2    8.20    3.10
 -10   3   2    3.10    2.20
  -9  -3   2   -1.60    1.60
  -9  -3   2    0.20    1.70
  -9  -3   2    0.40    1.50
  -9   3   2    3.30    2.80
  -9   3   2   -0.60    0.60
  -9   3   2    1.20    1.40
  -9   3   2    0.00    1.40
  -8  -3   2    2.90    1.70
  -8  -3   2    2.60    0.60
  -8  -3   2    4.70    1.80
  -8   3   2    2.90    1.40
  -8   3   2    2.50    2.80
  -8   3   2    2.70    1.50
  -8   3   2    2.70    1.00
  -7  -3   2    1.20    0.60
  -7  -3   2    5.30    2.00
  -7  -3   2    1.50    0.40
  -7  -3   2    2.50    1.40
  -7  -3   2    1.30    1.60
  -7  -3   2    1.50    1.80
  -7  -3   2    0.20    0.50
  -7  -3   2    1.40    0.50
  -7   3   2    3.90    2.50
  -7   3   2    0.50    0.90
  -7   3   2    6.50    2.80
  -7   3   2    1.00    1.20
  -6  -3   2    5.90    1.60
  -6  -3   2    5.30    0.70
  -6  -3   2    4.30    0.80
  -6  -3   2    4.30    0.80
  -6  -3   2    2.90    0.80
  -6   3   2    2.90    1.30
  -6   3   2    7.10    2.00
  -6   3   2   12.20    3.20
  -5  -3   2   24.00    2.40
  -5  -3   2   18.50    2.10
  -5  -3   2   19.10    1.50
  -5  -3   2   18.40    1.40
  -5  -3   2   18.30    1.40
  -5  -3   2   21.10    2.30
  -4  -3   2  179.78    8.80
  -4  -3   2  178.88    8.70
  -4  -3   2  167.28    8.30
  -4  -3   2  162.48    8.80
  -4  -3   2  158.28    8.20
  -4  -3   2  161.58    8.30
  -3  -3   2   -0.10    0.70
  -3  -3   2    1.70    1.00
  -3  -3   2    0.90    0.40
  -3  -3   2    1.10    0.70
  -3  -3   2    0.70    0.30
  -3  -3   2    0.60    0.30
   3   3  -2   -0.10    0.30
   3   3  -2    0.10    0.60
  -3   3   2    0.80    0.50
  -3   3   2    0.10    0.20
  -2  -3   2  145.89    7.50
   2  -3  -2  148.79    7.00
  -2  -3   2  147.69    7.20
  -2  -3   2  151.98    7.30
   2  -3  -2  148.89    7.00
  -2  -3   2  155.38    7.50
  -2  -3   2  150.88    7.30
  -2  -3   2  147.19    7.90
   2   3  -2  146.29    7.30
  -2   3   2  140.19    7.20
   2   3  -2  147.39    7.40
   2   3  -2  142.39    7.20
  -2   3   2  150.08    7.20
  -2   3   2  142.49    7.10
  -1  -3   2  217.48   10.60
   1  -3  -2  224.58   10.50
  -1  -3   2  216.98   10.50
  -1  -3   2  220.18   10.50
   1  -3  -2  217.38   10.40
   1  -3  -2  213.48   10.40
  -1  -3   2  214.58   10.50
  -1  -3   2  226.18   10.80
   1  -3  -2  211.28   10.60
  -1   3   2  220.58   10.50
  -1   3   2  226.18   11.20
   1   3  -2  216.88   10.50
   1   3  -2  215.28   10.50
   1   3  -2  227.28   10.80
   1   3  -2  218.78   10.50
   1   3  -2  219.78   10.40
  -1   3   2  217.08   10.30
  -1   3   2  224.88   10.70
  -1   3   2  214.68   10.50
   1   3  -2  214.38   10.60
   0  -3  -2  122.99    6.50
   0  -3   2  119.29    6.20
   0  -3   2  122.99    6.50
   0  -3   2  123.99    6.70
   0  -3  -2  120.99    6.20
   0  -3   2  124.59    6.20
   0  -3   2  125.19    6.50
   0  -3  -2  123.59    6.70
   0  -3  -2  130.59    6.40
   0  -3   2  128.99    6.30
   0  -3  -2  123.19    6.70
   0  -3  -2  130.59    6.20
   0   3   2  122.99    6.60
   0   3  -2  136.59    6.80
   0   3  -2  126.79    6.20
   0   3   2  127.19    6.60
   0   3  -2  126.49    6.20
   0   3   2  128.29    6.70
   0   3  -2  123.39    6.50
   0   3   2  128.19    6.30
   0   3   2  128.99    6.40
   0   3   2  133.99    6.30
   0   3  -2  130.19    6.30
   1  -3   2  146.79    7.50
   1  -3   2  146.49    7.70
  -1  -3  -2  135.89    7.60
   1  -3   2  155.28    7.20
   1  -3   2  145.79    7.20
  -1  -3  -2  146.19    7.30
  -1  -3  -2  141.39    7.60
  -1  -3  -2  149.39    7.50
   1  -3   2  150.48    7.30
  -1  -3  -2  145.99    7.50
   1   3   2  149.49    7.60
  -1   3  -2  148.79    7.20
   1   3   2  148.19    7.60
   1   3   2  140.19    7.30
   1   3   2  144.59    7.50
  -1   3  -2  144.79    7.20
  -1   3  -2  149.59    7.80
  -1   3  -2  145.89    7.20
   1   3   2  158.08    7.70
  -1   3  -2  143.69    7.50
  -1   3  -2  146.29    7.30
   2  -3   2    1.00    0.40
  -2  -3  -2    0.60    0.70
  -2  -3  -2   -0.40    0.30
  -2  -3  -2    0.90    0.90
   2  -3   2    1.20    0.50
  -2  -3  -2    1.60    0.80
  -2  -3  -2    0.00    0.90
  -2   3  -2    1.50    0.50
   2   3   2    1.10    1.00
  -2   3  -2    0.40    0.30
   2   3   2   -0.10    0.90
  -2   3  -2    0.30    0.70
  -2   3  -2    0.50    0.40
   2   3   2    0.10    0.60
   2   3   2   -0.20    0.40
   2   3   2    1.00    0.30
  -2   3  -2   -0.50    1.10
  -3  -3  -2   13.40    1.80
   3  -3   2   11.10    1.10
  -3  -3  -2   11.70    1.80
  -3  -3  -2   15.90    2.00
   3  -3   2   14.00    1.50
  -3  -3  -2   11.40    1.20
   3  -3   2   11.20    1.00
  -3  -3  -2   15.10    1.40
  -3   3  -2   11.30    1.10
   3   3   2   11.30    1.10
  -3   3  -2   13.40    1.30
  -3   3  -2   11.20    1.50
  -3   3  -2   13.30    2.30
   3   3   2   14.40    1.90
   3   3   2   11.00    0.70
   3   3   2   11.50    1.70
  -3   3  -2   10.70    1.10
  -4  -3  -2   56.89    4.00
  -4  -3  -2   52.59    4.00
  -4  -3  -2   49.70    3.20
  -4  -3  -2   47.10    3.70
  -4   3  -2   55.49    3.00
  -4   3  -2   49.90    4.40
   4   3   2   58.89    3.50
  -4   3  -2   52.59    3.10
   4   3   2   56.39    3.90
  -4   3  -2   51.89    3.50
   4   3   2   45.80    3.40
  -5  -3  -2    3.60    0.90
  -5  -3  -2    8.80    2.10
   5  -3   2    4.00    0.60
   5  -3   2    2.50    0.50
  -5  -3  -2    2.70    1.60
  -5   3  -2    9.90    2.90
   5   3   2    4.40    0.80
  -5   3  -2    2.90    0.80
  -5   3  -2    5.60    1.00
  -5   3  -2    0.90    1.90
  -5   3  -2    6.60    1.50
  -6  -3  -2    8.30    2.70
  -6  -3  -2    8.00    1.50
  -6  -3  -2    8.00    2.40
  -6  -3  -2    6.20    2.30
  -6  -3  -2    6.30    1.30
  -6   3  -2    6.10    3.40
  -6   3  -2    6.90    1.20
  -6   3  -2    5.20    2.00
  -6   3  -2   10.10    2.20
  -6   3  -2    7.00    1.10
  -7  -3  -2   14.60    1.60
  -7  -3  -2   13.10    1.70
  -7   3  -2   18.80    1.60
  -7   3  -2   22.60    3.60
  -7   3  -2   13.30    1.40
  -8  -3  -2    8.00    1.60
  -8  -3  -2    7.80    2.80
  -8  -3  -2    6.60    2.20
  -8  -3  -2    8.10    1.50
  -8  -3  -2   12.50    3.40
  -8  -3  -2   12.20    3.40
  -8   3  -2    6.50    1.10
  -8   3  -2    7.80    1.20
  -8   3  -2   11.10    3.80
  -8   3  -2    8.20    2.70
  -8   3  -2   10.20    2.30
  -8   3  -2    8.40    1.40
  -9  -3  -2    4.20    2.40
  -9  -3  -2    1.90    0.90
  -9  -3  -2    5.50    2.40
  -9   3  -2    4.60    2.30
  -9   3  -2    2.50    0.60
  -9   3  -2    1.60    0.60
  -9   3  -2    3.00    0.70
 -10  -3  -2   -0.20    2.80
 -10  -3  -2    1.60    2.60
 -10  -3  -2    1.40    0.70
 -10  -3  -2   -1.60    2.20
 -10   3  -2    1.60    2.00
 -10   3  -2    2.40    3.10
 -10  -4   2   25.70    3.60
 -10  -4   2   38.20    3.70
 -10  -4   2   38.30    4.30
 -10  -4   2   39.40    3.30
 -10   4   2   41.10    4.50
 -10   4   2   28.30    3.50
 -10   4   2   29.00    3.80
  -9  -4   2   32.70    5.20
  -9  -4   2   25.20    3.20
  -9  -4   2   23.80    1.70
  -9  -4   2   26.90    3.40
  -9  -4   2   23.40    3.20
  -9  -4   2   20.60    1.60
  -9   4   2   27.20    4.30
  -9   4   2   22.90    2.90
  -9   4   2   25.90    3.30
  -9   4   2   22.70    2.20
  -9   4   2   28.70    6.20
  -8  -4   2   98.49    5.90
  -8  -4   2   74.79    4.70
  -8  -4   2   88.99    6.20
  -8  -4   2   79.59    4.70
  -8  -4   2   90.79    5.90
  -8  -4   2   92.29    6.50
  -8   4   2   92.69    5.50
  -8   4   2   78.09    6.90
  -8   4   2   89.79    5.90
  -8   4   2  103.49    7.10
  -8   4   2   79.39    6.30
  -7  -4   2   65.49    4.80
  -7  -4   2   65.99    4.10
  -7  -4   2   74.19    5.10
  -7  -4   2   72.19    5.10
  -7  -4   2   75.29    5.40
  -7  -4   2   73.29    5.30
  -7   4   2   71.69    4.70
  -7   4   2   77.79    6.20
  -7   4   2   75.39    5.50
  -7   4   2   79.19    6.20
  -6  -4   2  222.08   10.90
  -6  -4   2  175.08    9.60
  -6  -4   2  198.98   11.00
  -6  -4   2  199.68   10.00
  -6  -4   2  180.48   10.00
  -6  -4   2  200.48    9.80
  -6  -4   2  209.38   10.70
  -6   4   2  216.78   11.40
  -6   4   2  216.08   12.00
  -6   4   2  199.28   10.50
  -6   4   2  205.48   11.90
  -6   4   2  201.08   10.60
  -5  -4   2  207.48   10.20
  -5  -4   2  212.88   10.90
  -5  -4   2  191.28   11.10
  -5  -4   2  188.48    9.90
  -5  -4   2  209.68   10.80
  -5  -4   2  200.08   10.20
  -5  -4   2  232.18   12.70
  -5   4   2  212.88   10.70
  -5   4   2  210.28   11.80
  -5   4   2  206.88   10.60
  -4  -4   2  343.67   16.40
  -4  -4   2  318.27   16.80
  -4  -4   2  333.47   16.00
  -4  -4   2  364.36   16.60
  -4  -4   2  309.67   15.80
  -4  -4   2  327.97   16.00
  -4  -4   2  332.97   16.40
   4   4  -2  336.07   16.60
  -4   4   2  327.47   16.10
  -3  -4   2  689.33   31.70
  -3  -4   2  686.93   32.00
  -3  -4   2  628.24   31.70
  -3  -4   2  703.53   32.10
  -3  -4   2  650.43   31.50
  -3  -4   2  668.03   31.90
   3   4  -2  676.03   31.60
  -3   4   2  677.73   31.40
  -3   4   2  679.83   31.50
   3   4  -2  666.53   32.00
  -3   4   2  682.03   31.50
  -3   4   2  643.34   31.60
   3   4  -2  698.43   31.90
  -2  -4   2  438.16   20.50
  -2  -4   2  419.86   20.20
  -2  -4   2  420.16   20.80
  -2  -4   2  418.16   20.20
  -2  -4   2  422.36   20.50
  -2  -4   2  455.95   20.60
  -2  -4   2  418.36   20.10
  -2  -4   2  423.76   20.20
   2  -4  -2  435.96   20.00
  -2   4   2  413.36   20.00
   2   4  -2  421.16   20.30
  -2   4   2  428.16   20.00
   2   4  -2  421.36   20.20
   2   4  -2  436.16   20.20
   2   4  -2  431.36   20.50
  -2   4   2  424.86   21.10
  -2   4   2  408.76   20.20
  -2   4   2  434.26   20.20
  -1  -4   2 1446.06   69.39
   1  -4  -2 1451.35   69.19
  -1   4   2 1534.35   69.79
   1   4  -2 1469.45   68.99
   1   4  -2 1480.55   69.29
  -1   4   2 1518.85   69.29
   0  -4  -2 1192.88   57.39
   0  -4   2 1235.18   57.69
   0  -4  -2 1222.78   57.39
   0  -4  -2 1186.78   57.59
   0  -4   2 1236.48   57.39
   0   4  -2 1230.28   57.39
   0   4  -2 1199.58   57.39
   0   4   2 1234.68   57.59
   0   4   2 1245.68   57.59
   0   4   2 1240.58   57.29
   0   4  -2 1237.58   57.49
   0   4   2 1246.08   57.49
  -1  -4  -2 1224.88   59.89
  -1  -4  -2 1238.38   59.99
   1  -4   2 1311.17   59.59
  -1  -4  -2 1276.87   59.89
   1  -4   2 1301.27   59.79
   1   4   2 1309.97   59.79
  -1   4  -2 1286.87   59.69
  -1   4  -2 1292.37   59.79
   1   4   2 1288.77   59.99
   1   4   2 1224.48   59.89
  -1   4  -2 1287.77   60.09
  -2  -4  -2 1233.98   59.79
  -2  -4  -2 1252.57   59.79
  -2  -4  -2 1254.47   59.79
  -2  -4  -2 1236.18   59.39
   2  -4   2 1279.17   59.29
   2   4   2 1284.37   59.39
  -2   4  -2 1326.27   60.19
   2   4   2 1324.17   59.79
  -2   4  -2 1234.68   59.49
   3  -4   2  717.63   33.50
  -3  -4  -2  683.53   33.90
   3  -4   2  704.53   33.40
   3  -4   2  736.53   33.40
  -3  -4  -2  704.03   34.10
  -3  -4  -2  686.63   33.40
  -3  -4  -2  690.73   33.40
   3  -4   2  723.43   33.20
  -3  -4  -2  704.93   34.00
  -3   4  -2  711.23   33.40
  -3   4  -2  709.83   33.60
  -3   4  -2  711.23   33.30
   3   4   2  701.23   34.00
  -3   4  -2  695.73   33.40
   3   4   2  730.83   33.50
   3   4   2  709.63   34.20
   3   4   2  702.63   33.40
  -3   4  -2  702.03   34.50
   4  -4   2  118.59    5.90
  -4  -4  -2  123.09    7.00
  -4  -4  -2  116.39    7.00
  -4  -4  -2  117.59    6.30
  -4  -4  -2  116.79    6.40
  -4  -4  -2  122.69    7.20
  -4   4  -2  124.89    6.20
  -4   4  -2  119.49    6.30
   4   4   2  123.89    7.00
   4   4   2  117.09    6.20
  -4   4  -2  111.39    6.30
   4   4   2  110.69    6.60
  -4   4  -2  127.59    6.60
  -4   4  -2  122.69    7.70
  -5  -4  -2  477.75   23.00
   5  -4   2  452.55   21.40
  -5  -4  -2  442.16   22.20
  -5  -4  -2  453.35   23.30
  -5  -4  -2  484.95   23.00
  -5  -4  -2  419.96   21.90
  -5  -4  -2  473.35   22.20
   5  -4   2  459.55   21.40
   5   4   2  460.95   23.00
  -5   4  -2  483.95   23.80
  -5   4  -2  411.76   22.20
   5   4   2  454.45   22.20
  -5   4  -2  463.15   22.10
  -5   4  -2  453.25   21.90
  -5   4  -2  483.65   22.40
   5   4   2  458.55   22.00
  -6  -4  -2   10.40    1.30
  -6  -4  -2   11.80    2.90
  -6  -4  -2   12.40    2.70
  -6  -4  -2   14.10    1.90
  -6  -4  -2   13.50    3.10
  -6  -4  -2   16.30    3.10
  -6   4  -2   10.50    1.30
  -6   4  -2   13.30    4.20
  -6   4  -2    9.50    1.00
  -6   4  -2   11.20    1.90
  -6   4  -2   14.30    3.40
   6   4   2    7.50    1.00
  -6   4  -2   13.90    2.30
  -7  -4  -2  186.18   11.00
  -7  -4  -2  209.98   11.10
  -7  -4  -2  219.78   12.90
  -7  -4  -2  221.28   12.20
  -7  -4  -2  213.18   13.30
  -7  -4  -2  225.38   12.40
  -7   4  -2  224.58   13.20
  -7   4  -2  195.58   10.60
  -7   4  -2  248.08   13.70
  -7   4  -2  217.08   10.90
  -7   4  -2  221.88   11.50
   7   4   2  203.28   10.40
  -8  -4  -2   10.50    2.90
  -8  -4  -2   12.30    3.10
  -8  -4  -2   12.70    3.10
  -8  -4  -2   14.70    3.60
  -8  -4  -2   12.50    1.90
  -8  -4  -2    8.50    1.60
  -8   4  -2   11.30    4.10
  -8   4  -2   13.40    2.60
  -8   4  -2   12.60    3.30
  -8   4  -2    8.00    1.00
  -8   4  -2   10.80    1.70
  -9  -4  -2   58.29    3.90
  -9  -4  -2   64.59    6.20
  -9  -4  -2   74.19    5.60
  -9  -4  -2   66.29    5.80
  -9  -4  -2   57.49    5.40
  -9   4  -2   73.89    6.70
  -9   4  -2   52.49    7.00
  -9   4  -2   56.89    3.50
  -9   4  -2   51.59    3.10
  -9   4  -2   55.39    3.10
 -10  -4  -2    4.10    1.00
 -10  -4  -2   -0.50    2.60
 -10  -4  -2   -1.40    2.60
 -10  -4  -2    2.60    2.00
 -10   4  -2    4.20    2.80
 -10   4  -2   -1.60    3.20
 -10  -5   2    0.70    1.90
 -10  -5   2    2.20    2.10
 -10  -5   2    8.90    2.30
 -10  -5   2    5.20    2.20
 -10   5   2    6.20    2.50
 -10   5   2    8.40    2.90
  -9  -5   2    2.20    1.60
  -9  -5   2    1.10    0.70
  -9  -5   2    0.10    2.10
  -9  -5   2    3.10    2.00
  -9   5   2    2.60    1.60
  -9   5   2    2.20    3.10
  -9   5   2    3.50    1.90
  -9   5   2   -0.20    0.80
  -9   5   2    6.70    2.80
  -8  -5   2    3.40    0.90
  -8  -5   2    4.60    1.80
  -8  -5   2    5.90    2.00
  -8  -5   2    8.40    2.20
  -8  -5   2    2.40    0.70
  -8   5   2    5.40    2.90
  -8   5   2    3.40    1.50
  -8   5   2    5.20    1.40
  -8   5   2   10.70    3.30
  -8   5   2    6.40    2.00
  -7  -5   2    7.20    1.30
  -7  -5   2    6.90    1.20
  -7  -5   2   11.80    2.70
  -7  -5   2    8.80    2.50
  -7  -5   2   12.30    2.50
  -7   5   2    5.50    1.70
  -7   5   2    7.80    2.10
  -7   5   2   13.90    4.30
  -7   5   2    5.70    1.80
  -7   5   2   14.80    3.30
  -6  -5   2   14.50    1.00
  -6  -5   2   16.10    1.50
  -6  -5   2   19.30    2.50
  -6  -5   2   17.80    1.60
  -6  -5   2   17.40    2.30
  -6   5   2   23.30    3.50
  -6   5   2   23.50    4.50
  -6   5   2   16.90    2.00
  -6   5   2   19.00    1.90
  -5  -5   2   69.79    4.20
  -5  -5   2   73.59    4.30
  -5  -5   2   78.69    4.80
  -5  -5   2   79.99    5.00
  -5  -5   2   69.39    3.80
  -5  -5   2   73.29    5.20
  -5  -5   2   82.49    5.10
  -5   5   2   74.99    4.50
  -5   5   2   76.99    4.60
  -5   5   2   80.79    5.90
  -4  -5   2  241.18   12.50
  -4  -5   2  277.77   13.20
  -4  -5   2  267.87   13.10
  -4  -5   2  237.98   13.30
  -4  -5   2  258.27   12.90
  -4  -5   2  237.98   12.20
  -4  -5   2  256.67   12.60
  -4   5   2  248.48   12.50
   4   5  -2  264.97   12.50
  -4   5   2  251.47   12.10
   4   5  -2  260.67   13.10
  -4   5   2  274.97   14.00
  -3  -5   2   65.49    3.50
  -3  -5   2   65.49    3.70
  -3  -5   2   64.99    4.20
  -3  -5   2   68.39    3.70
  -3  -5   2   69.99    4.50
  -3  -5   2   66.19    4.20
  -3  -5   2   68.39    3.90
  -3   5   2   67.19    3.70
  -3   5   2   65.49    3.40
   3   5  -2   66.09    3.70
  -3   5   2   65.49    4.80
  -3   5   2   63.19    3.60
   3   5  -2   66.79    4.00
  -3   5   2   64.89    3.50
   3   5  -2   69.09    4.00
   2  -5  -2   62.39    3.40
   2  -5  -2   60.79    3.40
  -2  -5   2   64.19    3.50
   2  -5  -2   65.29    3.30
  -2  -5   2   64.39    3.60
  -2  -5   2   65.19    4.00
  -2  -5   2   69.49    4.00
   2  -5  -2   65.29    3.30
  -2  -5   2   63.89    4.10
  -2  -5   2   65.09    3.50
  -2  -5   2   61.09    3.40
  -2  -5   2   64.49    3.80
  -2   5   2   65.29    3.70
   2   5  -2   63.59    3.50
   2   5  -2   69.29    3.90
  -2   5   2   60.49    3.60
   2   5  -2   67.49    3.70
  -2   5   2   61.59    3.30
  -2   5   2   62.79    3.40
  -2   5   2   66.59    4.50
  -2   5   2   59.89    3.20
   2   5  -2   67.19    3.50
  -1  -5   2  179.18    9.00
   1  -5  -2  171.08    8.30
  -1  -5   2  160.98    8.40
  -1  -5   2  161.18    8.50
   1  -5  -2  167.68    8.10
  -1  -5   2  174.58    8.80
   1  -5  -2  178.18    8.30
   1  -5  -2  185.98    9.70
   1  -5  -2  186.08    8.90
  -1  -5   2  172.38    8.80
  -1  -5   2  163.38    8.40
  -1  -5   2  166.28    8.30
   1   5  -2  174.18    9.00
  -1   5   2  162.78    8.30
  -1   5   2  158.08    8.50
   1   5  -2  169.98    8.50
   1   5  -2  170.08    8.70
   1   5  -2  170.58    8.40
  -1   5   2  157.38    8.50
  -1   5   2  168.68    9.10
  -1   5   2  166.98    8.10
   1   5  -2  176.88    8.30
   1   5  -2  171.08    8.40
  -1   5   2  171.68    8.70
   0  -5  -2   26.20    1.70
   0  -5  -2   23.80    1.50
   0  -5   2   25.00    1.60
   0  -5  -2   23.70    2.30
   0  -5   2   24.60    2.00
   0  -5   2   25.60    1.60
   0  -5   2   26.10    1.70
   0  -5  -2   24.50    2.00
   0  -5   2   25.40    2.00
   0  -5   2   26.90    1.60
   0  -5  -2   24.90    1.60
   0  -5   2   25.50    2.00
   0  -5  -2   22.10    2.00
   0  -5  -2   27.20    1.90
   0   5   2   25.30    2.20
   0   5   2   23.20    2.10
   0   5  -2   23.20    1.60
   0   5   2   24.60    1.80
   0   5  -2   25.60    1.70
   0   5   2   24.80    2.30
   0   5  -2   26.60    2.10
   0   5   2   25.00    1.70
   0   5  -2   26.10    1.70
   0   5  -2   23.80    2.00
   0   5  -2   24.90    2.10
   1  -5   2   16.70    1.30
   1  -5   2   16.30    1.60
  -1  -5  -2   16.30    1.90
  -1  -5  -2   18.60    1.90
  -1  -5  -2   16.50    1.80
  -1  -5  -2   16.60    1.30
   1  -5   2   18.40    1.30
   1  -5   2   18.20    1.70
   1  -5   2   17.60    1.20
  -1  -5  -2   18.30    1.90
   1  -5   2   16.40    1.70
  -1  -5  -2   15.80    1.60
  -1  -5  -2   17.40    1.40
   1   5   2   17.80    1.90
  -1   5  -2   15.40    2.00
  -1   5  -2   17.10    1.40
  -1   5  -2   17.10    1.70
  -1   5  -2   17.80    1.70
   1   5   2   18.40    1.80
   1   5   2   16.30    1.60
   1   5   2   17.00    1.40
  -1   5  -2   17.50    1.20
  -1   5  -2   17.30    1.30
   1   5   2   18.30    1.90
  -2  -5  -2   39.00    3.10
   2  -5   2   39.80    2.50
  -2  -5  -2   40.60    2.60
  -2  -5  -2   41.80    2.90
   2  -5   2   42.30    2.70
  -2  -5  -2   42.90    2.90
  -2  -5  -2   42.50    3.10
  -2  -5  -2   41.80    2.60
   2  -5   2   43.40    2.80
   2   5   2   38.40    3.00
   2   5   2   41.90    2.80
  -2   5  -2   40.10    3.40
  -2   5  -2   42.80    2.60
  -2   5  -2   40.60    2.40
   2   5   2   39.50    3.00
   2   5   2   39.60    2.90
  -2   5  -2   39.30    2.80
  -2   5  -2   42.00    2.40
   2   5   2   41.30    2.60
  -2   5  -2   40.40    2.60
  -3  -5  -2   50.39    3.50
   3  -5   2   46.90    2.70
  -3  -5  -2   46.40    3.10
  -3  -5  -2   46.00    3.40
   3  -5   2   43.90    2.90
  -3  -5  -2   48.20    3.00
   3  -5   2   46.80    2.60
   3  -5   2   46.40    3.00
  -3  -5  -2   45.20    3.10
   3  -5   2   47.20    3.10
  -3  -5  -2   47.90    3.50
   3  -5   2   44.70    2.90
  -3   5  -2   44.80    2.90
  -3   5  -2   48.00    3.20
  -3   5  -2   49.30    4.20
   3   5   2   48.40    3.40
  -3   5  -2   47.40    2.80
   3   5   2   44.40    2.80
  -3   5  -2   45.90    2.70
   3   5   2   43.40    3.40
  -3   5  -2   44.80    2.70
   3   5   2   49.90    3.20
   3   5   2   45.80    3.40
  -4  -5  -2   35.30    2.50
  -4  -5  -2   37.60    3.20
  -4  -5  -2   31.90    2.70
  -4  -5  -2   32.00    3.10
  -4  -5  -2   35.10    3.00
   4  -5   2   37.20    2.10
   4   5   2   32.80    2.30
   4   5   2   31.90    2.90
  -4   5  -2   36.10    2.20
   4   5   2   34.10    3.40
  -4   5  -2   36.00    2.50
   4   5   2   40.80    3.10
  -4   5  -2   36.30    2.70
  -4   5  -2   33.70    2.40
  -4   5  -2   32.80    3.80
  -5  -5  -2   16.00    2.40
  -5  -5  -2   11.20    1.50
   5  -5   2    7.90    0.70
  -5  -5  -2   16.10    3.60
   5  -5   2    8.60    0.70
  -5  -5  -2   10.50    1.60
  -5   5  -2   12.20    1.40
   5   5   2   15.00    2.40
  -5   5  -2   12.20    1.40
  -5   5  -2    7.00    1.00
  -5   5  -2   15.70    3.70
   5   5   2   10.60    1.20
   5   5   2   13.30    2.00
  -6  -5  -2   22.70    3.80
  -6  -5  -2   19.90    2.80
  -6  -5  -2   22.30    2.80
  -6  -5  -2   16.00    1.80
  -6  -5  -2   16.10    1.70
  -6  -5  -2   22.20    3.60
  -6   5  -2   18.40    2.80
  -6   5  -2   11.70    1.70
  -6   5  -2   21.40    2.30
   6   5   2   17.70    1.80
   6   5   2   15.10    2.50
   6   5   2   17.10    1.50
  -6   5  -2   19.70    1.80
  -6   5  -2   16.60    1.40
  -6   5  -2   20.30    4.60
  -7  -5  -2   13.80    1.50
  -7  -5  -2   11.60    1.80
  -7   5  -2    8.60    1.10
  -7   5  -2   16.20    3.90
   7   5   2    7.80    1.00
  -7   5  -2   14.50    1.70
  -8  -5  -2   -0.90    2.10
  -8  -5  -2    3.40    1.20
  -8  -5  -2    2.40    2.40
  -8  -5  -2    4.00    2.30
  -8   5  -2    4.20    1.20
  -8   5  -2   -1.50    2.90
  -8   5  -2    4.30    1.80
  -8   5  -2    5.40    2.50
  -9  -5  -2    8.20    2.70
  -9  -5  -2    4.70    3.70
  -9  -5  -2    9.80    2.90
  -9  -5  -2    7.20    2.70
  -9   5  -2   13.10    3.80
  -9   5  -2    7.70    2.30
  -9   5  -2    3.70    3.20
 -10  -5  -2    1.40    2.70
 -10  -5  -2    0.30    1.70
 -10  -5  -2   -0.60    2.50
 -10  -5  -2    0.00    0.70
 -10   5  -2    3.40    3.10
 -10   5  -2    1.00    2.20
 -10  -6   2   16.00    1.40
 -10  -6   2   23.00    3.90
 -10  -6   2   26.40    4.70
 -10  -6   2   23.30    3.30
 -10  -6   2   21.00    3.50
 -10   6   2   17.60    2.10
 -10   6   2   20.70    2.80
 -10   6   2   23.10    3.90
  -9  -6   2   35.70    4.20
  -9  -6   2   29.90    2.30
  -9  -6   2   29.00    3.50
  -9  -6   2   32.50    3.80
  -9  -6   2   32.60    4.00
  -9  -6   2   24.40    2.20
  -9   6   2   38.10    5.00
  -9   6   2   35.10    3.90
  -9   6   2   31.20    3.30
  -9   6   2   33.10    2.90
  -9   6   2   32.20    4.20
  -8  -6   2   49.60    3.60
  -8  -6   2   63.99    5.30
  -8  -6   2   65.79    4.90
  -8  -6   2   53.49    3.70
  -8  -6   2   67.19    5.00
  -8  -6   2   62.49    5.00
  -8   6   2   56.19    5.10
  -8   6   2   68.09    6.30
  -8   6   2   61.09    4.40
  -8   6   2   59.59    4.30
  -7  -6   2  107.49    6.90
  -7  -6   2  108.79    6.90
  -7  -6   2   98.39    5.80
  -7  -6   2  111.99    7.00
  -7  -6   2   92.69    5.80
  -7   6   2  111.79    8.20
  -7   6   2  107.89    7.70
  -7   6   2  104.49    6.30
  -7   6   2  108.79    7.20
  -7   6   2  104.59    6.40
  -6  -6   2   84.99    5.60
  -6  -6   2   76.59    5.70
  -6  -6   2   82.39    5.10
  -6  -6   2   86.49    5.60
  -6  -6   2   78.69    4.80
  -6  -6   2   91.79    6.00
  -6   6   2   86.39    6.80
  -6   6   2   87.59    5.10
  -6   6   2   87.29    5.30
  -6   6   2   89.39    6.60
  -5  -6   2  200.38   10.30
  -5  -6   2  186.38    9.50
  -5  -6   2  177.28    9.40
  -5  -6   2  173.98   10.30
  -5  -6   2  174.28    8.90
  -5  -6   2  198.58   10.10
  -5   6   2  185.38   10.90
  -5   6   2  180.88    9.50
  -5   6   2  198.38    9.90
   5   6  -2  182.48   10.20
  -4  -6   2  375.46   18.00
  -4  -6   2  354.76   17.40
  -4  -6   2  379.56   18.10
  -4  -6   2  328.77   18.10
  -4  -6   2  352.66   17.70
  -4  -6   2  338.87   17.00
  -4  -6   2  354.26   17.40
   4   6  -2  364.36   18.00
   4   6  -2  356.16   17.30
  -4   6   2  351.96   17.10
  -4   6   2  369.16   17.20
  -4   6   2  380.76   18.80
  -4   6   2  368.26   16.90
  -4   6   2  350.56   17.20
  -3  -6   2   89.29    5.50
  -3  -6   2   90.59    4.90
  -3  -6   2   84.69    5.00
  -3  -6   2   85.49    4.60
  -3  -6   2   85.39    5.30
   3  -6  -2   92.69    4.30
   3  -6  -2   90.89    4.30
  -3  -6   2   88.59    5.20
  -3  -6   2   89.49    4.90
  -3  -6   2   87.79    5.40
   3   6  -2   91.69    5.20
  -3   6   2   90.29    4.80
   3   6  -2   92.19    5.20
  -3   6   2   94.09    6.00
   3   6  -2   89.79    4.80
  -3   6   2   90.19    4.50
  -3   6   2   94.09    4.90
  -3   6   2   86.59    4.50
  -3   6   2   90.79    4.60
  -2  -6   2 1341.77   64.19
   2  -6  -2 1358.16   63.99
  -2  -6   2 1319.97   64.39
  -2  -6   2 1339.97   64.49
  -2  -6   2 1426.76   64.69
  -2  -6   2 1359.26   64.69
   2  -6  -2 1402.16   63.99
   2   6  -2 1381.96   64.49
  -2   6   2 1371.06   64.19
   2   6  -2 1403.56   64.39
  -2   6   2 1375.36   65.09
  -2   6   2 1373.56   63.99
  -2   6   2 1391.06   64.29
  -1  -6   2  591.64   27.70
   1  -6  -2  569.94   27.10
  -1  -6   2  591.64   27.20
  -1  -6   2  582.64   27.60
  -1  -6   2  565.44   27.20
   1  -6  -2  560.84   28.00
   1  -6  -2  553.64   27.40
  -1  -6   2  576.34   27.30
  -1  -6   2  575.44   27.60
  -1  -6   2  572.44   27.10
   1  -6  -2  575.44   26.70
   1  -6  -2  560.24   27.30
  -1   6   2  532.45   27.60
  -1   6   2  583.14   27.90
  -1   6   2  575.34   27.40
  -1   6   2  596.64   27.50
  -1   6   2  557.04   27.10
   1   6  -2  564.84   27.30
   1   6  -2  593.54   27.10
   1   6  -2  584.34   27.60
   1   6  -2  591.74   27.20
   1   6  -2  580.54   27.80
   0  -6   2 1191.48   56.89
   0  -6  -2 1181.08   57.19
   0  -6   2 1186.08   56.89
   0  -6   2 1329.17   57.29
   0  -6  -2 1189.98   57.19
   0  -6  -2 1187.98   56.79
   0   6  -2 1182.38   56.89
   0   6  -2 1181.48   56.89
   0   6  -2 1209.68   56.49
   0   6   2 1179.98   57.09
   0   6   2 1198.48   56.99
   0   6   2 1301.37   57.19
   1  -6   2 1931.41   90.99
  -1  -6  -2 1859.11   91.29
   1  -6   2 2001.80   91.09
   1  -6   2 1916.81   91.09
  -1  -6  -2 2031.30   91.29
   1   6   2 1992.40   91.39
   1   6   2 1930.91   91.19
   1   6   2 1978.50   91.19
   1   6   2 1970.90   91.29
  -1   6  -2 1911.91   90.99
  -1   6  -2 1913.61   91.09
  -1   6  -2 1955.90   91.49
   2  -6   2  605.74   28.20
   2  -6   2  623.64   28.60
  -2  -6  -2  636.14   29.20
   2  -6   2  595.64   28.60
   2  -6   2  608.94   28.30
  -2  -6  -2  599.64   29.00
  -2  -6  -2  594.04   28.90
  -2  -6  -2  603.74   29.00
   2  -6   2  612.14   28.50
  -2  -6  -2  574.44   28.80
  -2  -6  -2  571.54   28.40
   2  -6   2  587.54   28.20
  -2  -6  -2  572.34   28.50
   2   6   2  614.54   29.00
  -2   6  -2  578.44   28.40
  -2   6  -2  591.24   28.10
   2   6   2  592.84   28.40
  -2   6  -2  603.74   28.30
   2   6   2  609.64   28.70
  -2   6  -2  577.84   28.60
   2   6   2  588.54   28.80
  -2   6  -2  592.74   28.40
  -2   6  -2  604.94   29.40
   2   6   2  618.64   30.30
   3  -6   2  736.53   33.60
   3  -6   2  736.53   34.00
  -3  -6  -2  689.93   34.30
   3  -6   2  712.83   33.80
   3  -6   2  708.63   33.90
   3  -6   2  736.83   33.70
  -3  -6  -2  712.33   34.60
  -3  -6  -2  752.32   34.60
  -3  -6  -2  711.43   34.00
   3  -6   2  746.73   34.10
  -3  -6  -2  676.43   33.90
  -3  -6  -2  697.53   34.50
  -3  -6  -2  691.73   34.10
  -3   6  -2  738.73   35.20
   3   6   2  719.53   34.40
   3   6   2  748.63   34.10
   3   6   2  702.33   34.70
  -3   6  -2  696.13   33.80
  -3   6  -2  707.03   33.70
   3   6   2  703.63   33.90
  -3   6  -2  714.73   34.10
  -3   6  -2  697.63   33.60
  -3   6  -2  694.43   33.90
   3   6   2  721.33   34.40
   4  -6   2   79.89    4.10
  -4  -6  -2   80.09    5.20
  -4  -6  -2   76.39    4.50
  -4  -6  -2   70.19    5.10
  -4  -6  -2   76.49    4.90
  -4  -6  -2   63.79    5.10
  -4  -6  -2   70.79    4.50
   4  -6   2   75.49    3.90
  -4  -6  -2   68.89    4.30
  -4   6  -2   69.39    4.20
  -4   6  -2   78.29    4.10
   4   6   2   77.89    4.90
  -4   6  -2   79.09    4.30
   4   6   2   69.19    4.30
  -4   6  -2   75.09    5.90
  -4   6  -2   72.99    4.50
  -4   6  -2   77.29    4.40
   5  -6   2  436.46   20.50
  -5  -6  -2  455.25   22.00
  -5  -6  -2  404.36   21.30
  -5  -6  -2  434.66   21.40
  -5  -6  -2  416.76   21.30
  -5  -6  -2  434.36   22.20
  -5  -6  -2  449.06   22.50
   5  -6   2  441.36   20.50
  -5  -6  -2  469.55   22.20
  -5   6  -2  425.36   20.90
  -5   6  -2  452.85   21.50
  -5   6  -2  460.95   21.40
   5   6   2  431.66   21.10
   5   6   2  440.46   21.60
  -5   6  -2  465.55   23.30
   5   6   2  443.26   22.00
  -5   6  -2  378.06   21.10
  -6  -6  -2   22.60    2.10
  -6  -6  -2   16.30    2.20
  -6  -6  -2   26.20    3.20
  -6  -6  -2   28.00    4.10
  -6  -6  -2   28.60    4.30
  -6  -6  -2   28.90    3.00
  -6  -6  -2   19.90    2.00
   6   6   2   18.60    2.70
   6   6   2   21.40    2.20
  -6   6  -2   20.40    1.60
  -6   6  -2   21.20    2.10
  -6   6  -2   26.00    2.50
  -6   6  -2   31.40    5.80
  -6   6  -2   25.10    2.20
  -7  -6  -2  177.58   10.70
  -7  -6  -2  180.38   10.30
  -7  -6  -2  161.78    9.10
  -7  -6  -2  154.68   10.20
  -7  -6  -2  185.78   10.40
  -7  -6  -2  148.79    9.00
  -7   6  -2  195.98   11.90
  -7   6  -2  172.78    9.40
  -7   6  -2  145.39    8.40
  -7   6  -2  169.98    9.00
  -7   6  -2  170.78   11.10
  -8  -6  -2   22.10    4.50
  -8  -6  -2   15.10    3.90
  -8  -6  -2   13.80    1.80
  -8  -6  -2   22.00    4.20
  -8  -6  -2   13.40    1.70
  -8   6  -2   16.60    1.80
  -8   6  -2   16.70    5.30
  -8   6  -2   18.20    2.80
  -8   6  -2   20.20    4.20
  -9  -6  -2   48.00    4.70
  -9  -6  -2   37.80    3.20
  -9  -6  -2   51.99    6.50
  -9  -6  -2   37.40    4.80
  -9  -6  -2   53.59    5.00
  -9   6  -2   52.09    6.20
  -9   6  -2   48.50    5.60
  -9   6  -2   43.50    3.20
  -9   6  -2   45.80    3.90
 -10  -6  -2    4.90    2.40
 -10  -6  -2    2.00    1.00
 -10  -6  -2   -0.40    2.70
 -10   6  -2    0.10    2.80
 -10   6  -2   -0.40    1.70
 -10  -7   2    2.50    0.80
 -10  -7   2    4.10    2.30
 -10  -7   2    2.00    1.90
 -10  -7   2    6.30    2.50
 -10   7   2    1.30    1.90
 -10   7   2   -0.70    2.80
 -10   7   2    1.10    1.00
 -10   7   2   -0.60    1.30
  -9  -7   2   11.00    3.20
  -9  -7   2    6.50    1.30
  -9  -7   2    7.10    2.30
  -9  -7   2   10.10    3.00
  -9  -7   2    7.30    2.70
  -9   7   2    9.40    3.70
  -9   7   2    8.80    2.70
  -9   7   2    6.00    2.90
  -9   7   2    3.20    1.50
  -9   7   2    2.50    1.70
  -8  -7   2    5.10    1.90
  -8  -7   2    8.50    2.50
  -8  -7   2    3.50    1.00
  -8  -7   2    6.80    2.20
  -8  -7   2    2.90    1.00
  -8   7   2    5.60    1.50
  -8   7   2   12.00    3.20
  -8   7   2    3.60    2.00
  -8   7   2    2.40    1.50
  -8   7   2    8.00    3.50
  -7  -7   2   11.10    2.80
  -7  -7   2    4.10    1.10
  -7  -7   2   10.70    2.40
  -7  -7   2    6.40    2.30
  -7  -7   2    6.80    2.50
  -7  -7   2    6.60    1.40
  -7   7   2    5.60    1.70
  -7   7   2   11.40    4.40
  -7   7   2    4.70    1.60
  -7   7   2   10.10    3.00
  -6  -7   2    4.30    1.80
  -6  -7   2    2.40    0.80
  -6  -7   2    5.60    2.00
  -6  -7   2    3.10    1.00
  -6  -7   2    3.90    1.50
  -6  -7   2    2.20    1.70
  -6   7   2    1.20    1.00
  -6   7   2    6.80    2.50
  -6   7   2    2.80    1.10
  -5  -7   2   18.60    3.00
  -5  -7   2   16.40    2.00
  -5  -7   2   12.10    1.00
  -5  -7   2   13.80    1.50
  -5  -7   2   17.10    2.60
  -5  -7   2   12.60    1.50
   5   7  -2   16.00    2.00
  -5   7   2   12.60    1.40
  -5   7   2   16.50    3.30
  -5   7   2   18.40    1.60
  -5   7   2   11.80    1.90
  -4  -7   2   25.20    2.20
  -4  -7   2   24.90    2.80
  -4  -7   2   29.50    2.90
  -4  -7   2   24.90    1.90
  -4  -7   2   26.70    2.60
  -4  -7   2   22.20    1.50
  -4  -7   2   24.20    1.90
  -4   7   2   21.00    1.50
  -4   7   2   22.40    1.50
   4   7  -2   25.50    2.30
   4   7  -2   23.40    1.80
  -4   7   2   18.90    2.10
  -4   7   2   20.40    2.10
  -4   7   2   22.10    1.60
  -4   7   2   21.50    2.20
  -3  -7   2   72.79    4.70
  -3  -7   2   69.99    4.70
  -3  -7   2   69.69    4.80
  -3  -7   2   73.39    4.20
  -3  -7   2   72.29    4.30
   3  -7  -2   75.49    3.70
  -3  -7   2   73.99    4.50
  -3  -7   2   70.99    3.80
   3  -7  -2   73.19    3.70
  -3   7   2   72.69    3.80
  -3   7   2   71.59    3.60
   3   7  -2   75.49    4.10
  -3   7   2   68.69    4.40
  -3   7   2   76.79    4.30
  -3   7   2   74.59    5.30
   3   7  -2   72.29    4.60
  -3   7   2   73.09    3.80
   3   7  -2   71.19    3.90
   3   7  -2   72.59    4.40
  -2  -7   2   28.30    2.50
  -2  -7   2   23.00    2.30
  -2  -7   2   20.20    1.90
   2  -7  -2   18.50    1.90
   2  -7  -2   20.60    1.50
  -2  -7   2   25.20    1.90
   2  -7  -2   20.20    1.50
  -2  -7   2   20.60    1.50
  -2  -7   2   22.50    2.40
  -2  -7   2   23.30    1.80
   2  -7  -2   20.30    1.90
  -2  -7   2   21.10    1.70
  -2   7   2   17.00    2.10
   2   7  -2   24.80    1.80
  -2   7   2   19.70    1.50
   2   7  -2   25.30    2.30
   2   7  -2   21.50    1.60
  -2   7   2   29.00    3.00
  -2   7   2   22.30    1.90
  -2   7   2   19.90    1.50
   2   7  -2   26.30    2.00
  -2   7   2   20.00    2.20
   1  -7  -2  260.67   12.80
   1  -7  -2  258.57   12.40
   1  -7  -2  255.97   13.50
  -1  -7   2  255.47   12.60
  -1  -7   2  261.07   13.10
  -1  -7   2  255.97   12.60
   1  -7  -2  261.07   12.00
   1  -7  -2  255.07   12.80
  -1  -7   2  258.07   12.40
   1  -7  -2  275.07   12.50
  -1  -7   2  256.47   13.00
  -1  -7   2  255.37   12.50
  -1   7   2  257.47   12.50
  -1   7   2  249.88   12.70
   1   7  -2  250.57   12.70
  -1   7   2  247.28   13.30
  -1   7   2  242.98   12.80
  -1   7   2  247.78   12.80
   1   7  -2  251.97   12.90
   1   7  -2  261.97   12.40
  -1   7   2  252.57   12.50
   1   7  -2  261.57   12.60
   1   7  -2  247.58   13.10
   0  -7  -2   58.79    4.30
   0  -7   2   61.29    3.50
   0  -7  -2   62.89    3.50
   0  -7  -2   57.69    3.90
   0  -7   2   63.79    3.40
   0  -7  -2   63.09    3.80
   0  -7   2   58.49    3.50
   0  -7  -2   62.49    4.10
   0  -7   2   64.59    4.00
   0  -7  -2   61.19    3.50
   0  -7   2   63.09    3.90
   0  -7   2   58.79    3.90
   0  -7   2   59.89    3.40
   0   7  -2   62.79    3.50
   0   7  -2   60.29    3.70
   0   7  -2   62.79    3.90
   0   7   2   58.29    3.50
   0   7   2   59.89    3.70
   0   7  -2   57.59    3.90
   0   7  -2   58.69    3.40
   0   7  -2   61.79    3.50
   0   7   2   59.79    4.00
   0   7   2   56.99    4.10
   0   7   2   58.89    3.90
   1  -7   2  288.47   13.50
  -1  -7  -2  274.27   13.60
   1  -7   2  288.57   14.00
   1  -7   2  280.97   13.50
  -1  -7  -2  263.47   13.90
   1  -7   2  275.97   13.90
   1  -7   2  282.97   13.30
  -1  -7  -2  272.17   14.20
  -1  -7  -2  254.27   14.60
   1  -7   2  281.07   13.90
  -1  -7  -2  273.97   13.60
   1  -7   2  290.27   13.60
  -1  -7  -2  285.27   14.10
  -1   7  -2  270.67   13.60
  -1   7  -2  279.57   13.30
   1   7   2  277.37   14.10
   1   7   2  272.37   13.90
  -1   7  -2  285.87   13.50
   1   7   2  283.07   14.10
  -1   7  -2  274.17   13.90
  -1   7  -2  272.17   13.90
   1   7   2  286.67   14.10
   1   7   2  273.07   13.60
   2  -7   2  340.97   17.00
  -2  -7  -2  330.97   16.30
   2  -7   2  338.87   16.30
  -2  -7  -2  326.47   16.30
   2  -7   2  339.17   16.10
   2  -7   2  341.17   16.00
  -2  -7  -2  322.27   16.80
  -2  -7  -2  334.97   16.90
  -2  -7  -2  324.67   16.70
   2  -7   2  347.17   16.10
  -2  -7  -2  313.97   16.70
  -2  -7  -2  333.97   16.70
   2  -7   2  338.57   16.40
  -2   7  -2  339.87   16.50
  -2   7  -2  331.07   15.90
  -2   7  -2  316.87   16.30
  -2   7  -2  342.57   16.10
  -2   7  -2  324.87   16.20
   2   7   2  333.47   16.30
   2   7   2  333.07   16.80
   2   7   2  329.17   16.70
   2   7   2  339.17   16.60
   2   7   2  349.17   16.90
   3  -7   2   70.19    3.80
   3  -7   2   69.29    4.20
  -3  -7  -2   68.59    4.50
  -3  -7  -2   72.99    4.80
   3  -7   2   70.99    4.20
   3  -7   2   72.89    3.90
  -3  -7  -2   73.39    4.90
  -3  -7  -2   73.19    4.30
  -3  -7  -2   66.59    4.10
  -3  -7  -2   74.49    4.80
  -3  -7  -2   72.59    4.90
   3  -7   2   69.29    4.20
   3   7   2   70.29    4.70
   3   7   2   76.79    4.60
  -3   7  -2   71.19    4.30
  -3   7  -2   66.59    4.40
  -3   7  -2   69.59    4.00
   3   7   2   70.59    4.10
   3   7   2   72.69    4.70
   3   7   2   68.79    3.50
   3   7   2   70.09    4.80
  -3   7  -2   69.69    3.80
  -3   7  -2   73.59    4.20
  -3   7  -2   72.69    5.60
  -4  -7  -2  109.09    7.20
  -4  -7  -2  114.59    6.90
  -4  -7  -2  119.49    6.50
   4  -7   2  124.19    6.20
  -4  -7  -2  110.69    7.20
  -4  -7  -2  106.79    6.50
   4  -7   2  119.19    5.90
   4  -7   2  120.99    5.90
  -4  -7  -2  104.69    6.30
  -4  -7  -2  128.39    7.30
   4  -7   2  115.09    5.90
  -4   7  -2  117.69    6.30
   4   7   2  117.69    6.30
  -4   7  -2  116.39    7.90
  -4   7  -2  113.09    6.10
  -4   7  -2  120.19    6.60
  -4   7  -2  108.39    6.10
  -4   7  -2  120.89    6.40
   4   7   2  116.19    6.90
   4   7   2  115.09    7.20
  -5  -7  -2   41.40    4.00
  -5  -7  -2   36.80    3.10
  -5  -7  -2   39.70    4.40
  -5  -7  -2   34.90    3.70
   5  -7   2   30.40    1.80
   5  -7   2   30.00    1.80
  -5  -7  -2   29.40    2.50
  -5   7  -2   35.10    2.70
   5   7   2   30.90    3.00
  -5   7  -2   41.70    3.20
  -5   7  -2   28.20    2.10
   5   7   2   39.10    3.50
   5   7   2   32.10    2.40
  -5   7  -2   28.80    2.30
  -6  -7  -2   16.50    2.50
  -6  -7  -2   13.00    3.20
  -6  -7  -2   11.70    2.40
  -6  -7  -2   10.60    1.80
  -6  -7  -2   15.50    2.10
  -6  -7  -2   15.80    2.50
  -6  -7  -2   10.30    2.90
   6   7   2   18.90    3.30
  -6   7  -2   10.90    3.80
   6   7   2   13.30    2.70
  -6   7  -2    9.90    1.40
   6   7   2   11.00    1.30
  -6   7  -2    9.80    1.10
  -6   7  -2   12.70    1.60
  -7  -7  -2    5.50    1.40
  -7  -7  -2    3.90    1.00
  -7  -7  -2    8.30    2.00
  -7  -7  -2   12.00    2.80
  -7  -7  -2    9.10    2.50
  -7  -7  -2    7.20    2.40
  -7   7  -2    6.70    2.60
  -7   7  -2    8.30    1.70
  -7   7  -2    4.90    0.90
  -7   7  -2   14.60    4.20
   7   7   2    2.20    0.80
  -8  -7  -2    8.20    2.70
  -8  -7  -2    4.20    1.30
  -8  -7  -2    5.50    1.40
  -8  -7  -2    5.90    2.70
  -8  -7  -2    6.80    2.70
  -8  -7  -2    2.80    2.80
  -8   7  -2    7.90    2.10
  -8   7  -2    1.80    3.70
  -8   7  -2    4.60    1.30
  -8   7  -2    4.10    2.50
  -9  -7  -2    0.70    0.80
  -9  -7  -2    8.90    2.80
  -9  -7  -2    1.50    2.80
  -9  -7  -2    6.50    3.50
  -9  -7  -2    1.30    2.00
  -9   7  -2    4.80    3.10
  -9   7  -2    1.10    1.90
  -9   7  -2    1.80    0.90
  -9   7  -2    1.20    2.20
 -10  -7  -2    0.20    0.70
 -10  -7  -2   -0.70    2.70
 -10  -7  -2    1.80    2.20
 -10   7  -2    2.30    2.30
 -10   7  -2    0.30    3.40
 -10  -8   2   20.10    4.50
 -10  -8   2   23.20    3.60
 -10   8   2   13.80    3.50
 -10   8   2   12.80    4.00
 -10   8   2   15.50    2.50
 -10   8   2   14.30    2.30
  -9  -8   2   33.50    4.00
  -9  -8   2   26.80    3.40
  -9  -8   2   25.60    2.30
  -9  -8   2   36.20    4.20
  -9  -8   2   27.40    3.90
  -9   8   2   35.90    5.30
  -9   8   2   28.00    3.70
  -9   8   2   39.40    4.60
  -9   8   2   25.10    2.80
  -9   8   2   26.90    2.70
  -8  -8   2   63.39    4.30
  -8  -8   2   72.99    5.60
  -8  -8   2   69.59    5.80
  -8  -8   2   64.99    5.20
  -8  -8   2   68.19    5.70
  -8   8   2   71.19    6.10
  -8   8   2   75.49    7.10
  -8   8   2   66.49    5.70
  -8   8   2   65.49    4.80
  -7  -8   2   84.59    5.60
  -7  -8   2   76.89    6.00
  -7  -8   2   79.69    6.00
  -7  -8   2   73.69    5.90
  -7  -8   2   75.69    4.80
  -7   8   2   78.39    5.30
  -7   8   2   80.09    7.20
  -7   8   2   73.79    4.80
  -7   8   2   83.69    7.10
  -6  -8   2   69.09    5.20
  -6  -8   2   58.19    4.10
  -6  -8   2   68.29    4.20
  -6  -8   2   66.79    5.10
  -6  -8   2   67.19    4.70
  -6   8   2   73.69    4.70
   6   8  -2   57.29    4.80
  -6   8   2   63.89    4.00
  -6   8   2   77.19    5.90
  -5  -8   2  192.78   11.60
  -5  -8   2  215.78   11.40
  -5  -8   2  196.98   10.20
  -5  -8   2  193.08   10.90
  -5  -8   2  225.98   11.80
  -5  -8   2  215.48   11.80
  -5  -8   2  219.78   11.00
  -5   8   2  226.48   10.80
  -5   8   2  225.08   11.40
   5   8  -2  205.78   11.60
  -5   8   2  218.88   10.70
  -5   8   2  216.78   10.60
  -5   8   2  226.58   12.50
  -4  -8   2  157.18    9.60
  -4  -8   2  182.78    9.80
  -4  -8   2  171.18    9.10
  -4  -8   2  169.98    8.50
  -4  -8   2  172.78    9.70
  -4  -8   2  180.98    9.10
  -4  -8   2  170.78    9.30
   4   8  -2  176.48    9.60
  -4   8   2  182.58    8.60
  -4   8   2  172.88    8.60
  -4   8   2  181.38    9.10
  -4   8   2  166.58    8.50
  -4   8   2  179.78   10.30
  -4   8   2  165.78    8.90
  -4   8   2  186.38    9.40
  -3  -8   2  268.17   13.20
  -3  -8   2  259.67   12.70
  -3  -8   2  271.07   13.80
  -3  -8   2  258.97   13.70
   3  -8  -2  268.47   12.60
  -3  -8   2  254.67   13.40
  -3  -8   2  269.77   13.30
  -3  -8   2  251.07   13.70
  -3  -8   2  250.37   13.10
   3   8  -2  266.67   13.10
   3   8  -2  267.57   13.50
  -3   8   2  257.27   12.80
  -3   8   2  260.27   14.20
  -3   8   2  274.67   12.80
   3   8  -2  271.57   12.80
   3   8  -2  260.97   13.60
  -3   8   2  279.97   13.30
  -3   8   2  258.37   13.10
   2  -8  -2  516.85   24.30
  -2  -8   2  504.35   25.10
   2  -8  -2  508.15   24.60
   2  -8  -2  507.35   25.60
  -2  -8   2  515.95   24.70
   2  -8  -2  509.05   24.30
  -2  -8   2  512.75   24.60
  -2  -8   2  521.75   25.20
   2  -8  -2  525.35   24.50
  -2  -8   2  519.85   24.30
  -2  -8   2  502.75   24.60
  -2  -8   2  507.65   25.00
  -2  -8   2  508.65   24.70
   2   8  -2  526.15   24.60
  -2   8   2  522.95   24.40
  -2   8   2  507.75   25.50
  -2   8   2  495.85   24.80
   2   8  -2  526.85   25.00
  -2   8   2  512.75   24.80
   2   8  -2  520.55   24.80
  -2   8   2  490.95   24.70
   2   8  -2  509.05   24.30
  -2   8   2  514.05   24.40
  -1  -8   2  729.73   34.20
  -1  -8   2  741.83   35.00
   1  -8  -2  787.72   34.30
   1  -8  -2  750.32   35.40
  -1  -8   2  754.82   34.40
   1  -8  -2  710.03   34.50
  -1  -8   2  707.43   34.80
   1  -8  -2  727.73   34.20
   1  -8  -2  681.73   34.60
  -1  -8   2  747.03   34.40
  -1  -8   2  707.33   34.80
   1  -8  -2  725.03   33.70
  -1  -8   2  727.03   34.40
  -1   8   2  734.93   34.70
  -1   8   2  714.43   34.50
   1   8  -2  728.83   34.20
  -1   8   2  731.33   34.70
   1   8  -2  714.03   35.00
  -1   8   2  701.73   34.20
   1   8  -2  725.83   34.80
   1   8  -2  685.93   34.50
  -1   8   2  697.33   35.10
  -1   8   2  730.63   34.30
   1   8  -2  743.53   34.40
   0  -8  -2  177.88    8.50
   0  -8  -2  161.28    8.80
   0  -8   2  166.28    8.20
   0  -8   2  168.78    8.40
   0  -8  -2  161.28    8.90
   0  -8   2  164.28    8.90
   0  -8   2  167.88    8.40
   0  -8   2  161.88    8.80
   0  -8   2  175.98    8.40
   0  -8  -2  164.18    8.40
   0  -8  -2  167.08    8.80
   0  -8   2  165.78    8.80
   0  -8  -2  165.88    9.30
   0   8  -2  168.28    8.90
   0   8   2  163.98    8.70
   0   8   2  161.28    8.90
   0   8  -2  162.68    8.60
   0   8   2  161.68    8.40
   0   8  -2  165.18    8.90
   0   8   2  161.98    8.40
   0   8  -2  168.78    8.40
   0   8   2  163.68    9.10
   0   8  -2  165.08    8.40
   0   8   2  156.08    8.90
  -1  -8  -2 1298.77   59.49
   1  -8   2 1216.98   59.39
  -1  -8  -2 1269.37   59.69
  -1  -8  -2 1314.67   59.19
  -1  -8  -2 1219.88   59.59
   1  -8   2 1271.87   59.49
   1  -8   2 1290.57   59.19
  -1  -8  -2 1246.18   59.79
   1  -8   2 1257.67   59.49
   1   8   2 1255.07   59.59
  -1   8  -2 1242.28   59.09
   1   8   2 1280.77   59.69
  -1   8  -2 1240.48   59.39
  -1   8  -2 1281.57   59.09
   1   8   2 1246.08   59.69
  -1   8  -2 1246.58   58.79
  -1   8  -2 1243.88   59.49
  -2  -8  -2  260.27   14.00
  -2  -8  -2  249.97   13.40
   2  -8   2  255.97   12.70
  -2  -8  -2  262.77   13.60
  -2  -8  -2  259.87   13.40
  -2  -8  -2  256.77   12.90
   2  -8   2  263.77   12.70
   2  -8   2  263.07   13.00
   2  -8   2  259.37   12.60
  -2  -8  -2  253.37   12.90
   2  -8   2  265.27   13.30
   2  -8   2  252.27   13.10
   2   8   2  258.27   13.40
   2   8   2  261.97   12.90
   2   8   2  263.87   13.50
  -2   8  -2  261.17   12.90
  -2   8  -2  260.07   13.10
   2   8   2  269.57   13.40
   2   8   2  255.67   13.50
  -2   8  -2  249.08   13.10
  -2   8  -2  260.27   12.70
  -2   8  -2  256.77   12.50
   2   8   2  266.77   12.50
   3  -8   2  530.25   25.10
  -3  -8  -2  524.75   26.00
   3  -8   2  537.75   25.60
   3  -8   2  539.15   25.90
  -3  -8  -2  518.55   26.20
   3  -8   2  528.75   25.70
  -3  -8  -2  536.45   26.10
  -3  -8  -2  496.25   25.80
   3  -8   2  503.75   25.40
  -3  -8  -2  531.85   26.20
  -3  -8  -2  530.75   25.50
   3  -8   2  511.45   25.40
  -3  -8  -2  520.95   25.50
   3   8   2  534.25   26.30
   3   8   2  551.14   25.90
  -3   8  -2  546.85   26.90
   3   8   2  524.75   25.40
  -3   8  -2  521.75   25.70
   3   8   2  549.85   24.70
  -3   8  -2  542.75   25.50
  -3   8  -2  510.35   25.50
  -3   8  -2  524.45   25.20
  -3   8  -2  546.05   25.20
   3   8   2  524.75   25.90
  -4  -8  -2  171.08    9.10
  -4  -8  -2  163.58    9.90
  -4  -8  -2  178.68    9.80
  -4  -8  -2  157.08    9.00
   4  -8   2  169.18    8.50
  -4  -8  -2  156.08    9.30
  -4  -8  -2  179.48   10.00
   4  -8   2  175.58    9.30
  -4  -8  -2  172.78    9.60
   4  -8   2  175.08    8.60
   4   8   2  178.78    9.60
  -4   8  -2  176.68    9.10
  -4   8  -2  170.68    9.00
   4   8   2  168.78    9.00
  -4   8  -2  169.98    8.70
  -4   8  -2  179.08    9.30
   4   8   2  161.08    9.80
  -4   8  -2  155.58    8.60
   4   8   2  181.98    9.50
   4   8   2  176.48    9.60
  -4   8  -2  180.18   10.80
  -5  -8  -2  276.77   15.50
   5  -8   2  294.97   14.50
  -5  -8  -2  311.97   16.40
  -5  -8  -2  324.57   16.40
  -5  -8  -2  302.17   15.40
  -5  -8  -2  321.67   16.00
   5  -8   2  318.17   14.50
  -5  -8  -2  289.67   16.30
  -5  -8  -2  284.07   15.30
   5   8   2  324.57   15.30
  -5   8  -2  318.67   15.40
   5   8   2  299.67   15.90
   5   8   2  307.97   15.80
  -5   8  -2  330.97   17.60
  -5   8  -2  314.97   16.10
  -5   8  -2  290.87   14.90
  -5   8  -2  277.57   14.90
  -5   8  -2  308.27   15.20
  -6  -8  -2   41.70    3.80
  -6  -8  -2   52.69    3.60
  -6  -8  -2   44.20    4.60
  -6  -8  -2   52.69    4.30
  -6  -8  -2   50.29    4.50
  -6  -8  -2   43.20    3.40
  -6  -8  -2   51.99    4.80
  -6   8  -2   47.20    3.00
  -6   8  -2   49.80    5.70
   6   8   2   47.20    3.20
  -6   8  -2   51.39    3.80
   6   8   2   48.50    4.10
   6   8   2   46.10    4.60
  -7  -8  -2   92.49    5.60
  -7  -8  -2   89.29    6.70
  -7  -8  -2   82.09    5.50
  -7  -8  -2  101.79    6.60
  -7  -8  -2   88.19    6.70
  -7  -8  -2   72.59    5.60
  -7  -8  -2   98.19    7.00
  -7   8  -2  104.49    8.30
  -7   8  -2   94.29    5.60
  -7   8  -2   75.19    4.80
   7   8   2   85.29    5.30
  -7   8  -2   95.09    5.90
  -8  -8  -2   16.20    2.40
  -8  -8  -2   17.20    3.50
  -8  -8  -2   11.80    3.60
  -8  -8  -2   11.10    3.80
  -8  -8  -2   13.60    3.20
  -8  -8  -2    8.90    1.90
  -8   8  -2   17.50    3.70
  -8   8  -2   15.60    2.80
  -8   8  -2   16.30    2.00
  -8   8  -2   17.20    5.10
  -9  -8  -2   44.10    4.90
  -9  -8  -2   40.20    5.00
  -9   8  -2   33.30    3.70
  -9   8  -2   47.20    5.40
  -9   8  -2   36.40    3.10
 -10  -8  -2    1.80    2.00
 -10  -8  -2    2.00    1.10
 -10  -8  -2    0.40    2.80
 -10   8  -2    2.90    2.70
 -10   8  -2    2.70    2.90
 -10   8  -2    1.00    1.30
 -10  -9   2    3.40    2.10
 -10  -9   2    3.90    2.60
 -10  -9   2    1.60    0.80
 -10  -9   2    1.50    2.10
 -10   9   2   -1.50    1.40
 -10   9   2    1.60    2.00
 -10   9   2    1.70    1.10
 -10   9   2   -4.10    2.80
  -9  -9   2    4.30    2.40
  -9  -9   2    7.00    2.50
  -9  -9   2    8.30    2.90
  -9  -9   2    4.60    1.20
  -9  -9   2    8.50    3.20
  -9   9   2    6.40    1.80
  -9   9   2    4.30    2.40
  -9   9   2    9.20    4.40
  -9   9   2    4.60    1.60
  -9   9   2   12.80    3.50
  -8  -9   2    7.40    2.00
  -8  -9   2    8.90    3.00
  -8  -9   2   12.20    3.00
  -8  -9   2    4.10    1.20
  -8  -9   2    5.70    1.40
  -8   9   2   10.70    4.50
  -8   9   2    5.40    1.80
  -8   9   2    5.80    2.30
  -8   9   2    4.40    1.50
  -7  -9   2    9.70    2.60
  -7  -9   2    4.60    1.30
  -7  -9   2    5.40    1.40
  -7  -9   2    7.50    2.20
  -7  -9   2    6.90    2.30
  -7  -9   2    8.30    2.90
  -7   9   2   12.10    3.90
  -7   9   2    4.60    1.70
  -7   9   2   10.80    3.50
  -7   9   2    5.60    1.50
  -6  -9   2   16.40    1.80
  -6  -9   2   17.70    2.90
  -6  -9   2   20.40    2.80
  -6  -9   2   14.70    1.80
  -6  -9   2   24.80    3.40
  -6  -9   2   21.20    2.50
  -6   9   2   14.00    1.60
  -6   9   2   22.30    3.20
  -6   9   2   16.90    2.00
  -6   9   2   26.10    3.70
  -5  -9   2   16.20    3.30
  -5  -9   2   15.20    2.20
  -5  -9   2   13.80    3.10
  -5  -9   2    9.70    0.90
  -5  -9   2   15.20    2.60
  -5  -9   2   11.90    1.80
  -5  -9   2   13.00    1.90
  -5   9   2   11.60    1.20
  -5   9   2   17.80    3.50
   5   9  -2   16.60    3.30
  -5   9   2   12.40    3.00
  -5   9   2   11.20    1.00
  -4  -9   2   17.50    2.80
  -4  -9   2   20.80    1.50
  -4  -9   2   22.20    1.90
  -4  -9   2   23.80    2.90
  -4  -9   2   24.10    2.50
  -4  -9   2   23.80    3.00
  -4  -9   2   22.30    2.00
  -4  -9   2   24.00    2.40
  -4   9   2   15.00    2.10
  -4   9   2   22.30    2.80
   4   9  -2   23.10    1.90
  -4   9   2   20.00    1.60
   4   9  -2   27.30    2.70
  -4   9   2   30.30    3.60
  -4   9   2   22.80    1.60
   4   9  -2   21.00    2.30
  -4   9   2   16.00    2.40
  -4   9   2   17.30    1.30
   3  -9  -2   57.89    3.30
  -3  -9   2   60.89    3.90
  -3  -9   2   59.79    3.70
  -3  -9   2   63.99    4.50
   3  -9  -2   62.09    3.80
  -3  -9   2   55.39    3.20
   3  -9  -2   56.19    3.20
  -3  -9   2   52.09    4.30
  -3  -9   2   61.09    4.40
   3  -9  -2   57.19    3.20
  -3  -9   2   52.19    3.60
  -3  -9   2   60.79    4.00
  -3   9   2   58.19    3.90
   3   9  -2   61.59    3.30
  -3   9   2   57.09    3.30
  -3   9   2   60.59    4.80
  -3   9   2   61.79    4.00
  -3   9   2   53.89    3.30
  -3   9   2   57.49    3.90
   3   9  -2   56.79    3.60
   3   9  -2   54.79    4.00
  -2  -9   2   98.49    5.40
  -2  -9   2   99.79    5.60
  -2  -9   2   99.29    5.30
   2  -9  -2   92.59    6.50
   2  -9  -2  101.09    5.10
  -2  -9   2   96.19    5.10
  -2  -9   2   99.79    5.50
  -2  -9   2   92.59    5.90
   2  -9  -2   93.29    5.00
  -2  -9   2   95.29    6.00
  -2  -9   2   98.39    6.00
   2  -9  -2   84.79    5.40
   2  -9  -2   88.89    5.40
   2   9  -2   93.49    5.30
  -2   9   2   95.59    5.10
  -2   9   2   92.09    5.70
  -2   9   2   94.69    5.60
   2   9  -2   93.69    5.30
   2   9  -2   94.59    5.10
   2   9  -2   92.29    6.20
  -2   9   2   95.79    5.80
  -2   9   2   97.99    6.40
  -2   9   2   96.69    5.20
   2   9  -2   95.19    5.90
   2   9  -2   97.49    5.60
   1  -9  -2  435.66   20.50
  -1  -9   2  446.66   20.70
   1  -9  -2  427.76   21.00
  -1  -9   2  424.96   21.20
   1  -9  -2  430.66   19.90
  -1  -9   2  437.86   20.60
  -1  -9   2  411.46   20.60
   1  -9  -2  427.26   20.90
   1  -9  -2  442.06   20.50
   1  -9  -2  440.16   21.80
  -1  -9   2  423.56   21.20
  -1  -9   2  437.76   20.50
  -1  -9   2  417.86   21.10
   1   9  -2  437.96   20.70
  -1   9   2  414.46   21.00
   1   9  -2  427.76   21.40
  -1   9   2  415.36   20.80
   1   9  -2  426.46   21.10
  -1   9   2  431.26   21.00
   1   9  -2  412.86   20.80
   1   9  -2  440.16   20.50
   1   9  -2  412.76   20.60
  -1   9   2  422.16   21.40
  -1   9   2  413.76   20.50
  -1   9   2  404.26   21.10
   0  -9  -2   60.19    3.60
   0  -9   2   62.49    4.10
   0  -9  -2   60.39    3.60
   0  -9   2   57.19    3.40
   0  -9   2   60.39    3.60
   0  -9  -2   58.59    4.10
   0  -9  -2   64.79    4.60
   0  -9  -2   63.29    4.00
   0  -9  -2   56.79    4.10
   0  -9   2   57.99    3.60
   0  -9   2   61.89    4.10
   0  -9   2   61.19    3.60
   0  -9   2   58.49    4.10
   0   9  -2   55.69    4.20
   0   9   2   62.49    3.60
   0   9  -2   61.59    3.40
   0   9   2   62.29    3.60
   0   9  -2   60.49    3.60
   0   9   2   53.79    4.10
   0   9  -2   56.89    4.40
   0   9  -2   64.69    3.60
   0   9   2   58.79    3.90
   0   9  -2   60.09    3.90
   0   9   2   55.79    4.10
   0   9   2   58.09    4.30
  -1  -9  -2  251.87   12.70
   1  -9   2  242.78   11.90
  -1  -9  -2  240.68   12.00
   1  -9   2  239.88   12.40
  -1  -9  -2  233.58   12.70
  -1  -9  -2  234.88   12.60
  -1  -9  -2  233.38   12.00
   1  -9   2  232.88   12.40
   1  -9   2  243.08   11.90
   1  -9   2  243.88   12.00
  -1  -9  -2  247.48   12.40
   1  -9   2  246.18   11.60
  -1   9  -2  234.08   11.60
   1   9   2  238.58   12.40
   1   9   2  232.88   12.00
   1   9   2  231.78   12.50
  -1   9  -2  242.98   12.50
   1   9   2  247.18   11.80
   1   9   2  232.38   12.60
   1   9   2  241.58   12.60
  -1   9  -2  250.07   11.90
  -1   9  -2  234.28   12.40
  -1   9  -2  234.78   12.00
  -2  -9  -2   78.69    4.50
   2  -9   2   76.89    4.70
  -2  -9  -2   69.69    5.10
  -2  -9  -2   73.39    4.80
   2  -9   2   78.89    5.00
  -2  -9  -2   69.99    5.10
  -2  -9  -2   75.89    4.40
   2  -9   2   72.89    4.60
   2  -9   2   80.79    4.50
   2  -9   2   77.59    4.30
  -2  -9  -2   69.69    5.00
   2  -9   2   63.69    3.90
   2  -9   2   80.49    4.20
  -2   9  -2   74.69    3.90
   2   9   2   75.39    4.90
   2   9   2   76.89    5.00
  -2   9  -2   76.69    4.80
  -2   9  -2   73.19    4.80
   2   9   2   77.19    4.00
   2   9   2   73.79    4.40
  -2   9  -2   75.39    4.30
  -2   9  -2   76.39    4.50
   2   9   2   69.99    5.00
   2   9   2   79.39    5.10
   3  -9   2   60.29    4.30
  -3  -9  -2   51.69    4.70
   3  -9   2   56.99    3.30
   3  -9   2   51.59    3.60
  -3  -9  -2   49.40    3.50
  -3  -9  -2   58.69    4.10
  -3  -9  -2   53.09    4.10
   3  -9   2   54.39    3.60
  -3  -9  -2   57.19    4.50
   3  -9   2   52.39    3.20
  -3  -9  -2   55.99    3.70
  -3   9  -2   51.09    5.10
  -3   9  -2   54.19    3.60
   3   9   2   56.39    2.90
   3   9   2   63.09    4.30
  -3   9  -2   55.59    3.30
   3   9   2   56.19    4.30
   3   9   2   56.79    4.10
  -3   9  -2   54.99    3.90
  -3   9  -2   55.69    3.80
   3   9   2   53.29    3.50
   4  -9   2   85.99    4.70
  -4  -9  -2   88.89    5.90
  -4  -9  -2   93.89    6.30
  -4  -9  -2   85.89    5.70
   4  -9   2   97.19    4.80
  -4  -9  -2   89.99    6.00
  -4  -9  -2   84.09    6.20
  -4  -9  -2   81.99    5.20
   4  -9   2   92.29    5.90
  -4  -9  -2   88.09    5.30
   4  -9   2   86.79    4.90
  -4   9  -2   91.99    7.10
   4   9   2   83.79    5.90
  -4   9  -2   91.79    5.60
  -4   9  -2   82.29    4.70
  -4   9  -2   82.79    4.90
   4   9   2   89.09    5.80
   4   9   2   91.69    5.30
   4   9   2   93.79    6.00
  -4   9  -2   94.19    5.50
  -4   9  -2   92.59    5.40
   4   9   2   88.39    6.10
   5  -9   2   21.80    1.50
  -5  -9  -2   32.50    3.40
  -5  -9  -2   24.10    2.90
  -5  -9  -2   32.10    3.90
  -5  -9  -2   28.40    3.20
   5  -9   2   23.40    1.60
  -5  -9  -2   24.70    3.50
  -5  -9  -2   21.80    2.20
  -5  -9  -2   23.60    2.40
  -5   9  -2   30.90    2.80
   5   9   2   26.20    3.00
  -5   9  -2   26.10    5.40
   5   9   2   22.00    2.10
  -5   9  -2   20.40    1.80
   5   9   2   28.50    5.20
  -5   9  -2   21.20    1.80
  -5   9  -2   24.70    2.40
  -6  -9  -2   25.90    2.40
  -6  -9  -2   15.70    2.70
  -6  -9  -2   25.90    4.40
  -6  -9  -2   25.00    3.20
  -6  -9  -2   23.70    4.30
  -6  -9  -2   29.00    3.20
  -6  -9  -2   20.20    2.10
  -6   9  -2   20.00    1.90
  -6   9  -2   22.70    2.30
  -6   9  -2   21.50    1.80
  -6   9  -2   24.60    2.80
   6   9   2   19.50    2.60
   6   9   2   20.70    2.80
   6   9   2   24.20    2.10
  -6   9  -2   25.50    5.30
  -6   9  -2   25.50    2.30
  -7  -9  -2    8.50    2.70
  -7  -9  -2    3.70    2.10
  -7  -9  -2   -2.90    1.80
  -7  -9  -2    4.20    1.90
  -7  -9  -2    2.60    0.90
  -7  -9  -2    2.00    1.10
  -7  -9  -2    4.60    2.60
  -7   9  -2    1.10    0.60
   7   9   2    1.70    0.90
  -7   9  -2    7.90    3.70
  -7   9  -2    4.70    2.00
  -7   9  -2    2.60    1.20
  -8  -9  -2   13.50    3.10
  -8  -9  -2   11.30    2.10
  -8  -9  -2    8.40    3.20
  -8   9  -2   16.70    5.10
  -8   9  -2   13.30    2.60
  -8   9  -2   17.50    2.70
  -8   9  -2   16.10    3.90
  -9  -9  -2    6.60    2.90
  -9  -9  -2    3.00    2.00
  -9  -9  -2    1.80    1.00
  -9   9  -2    2.40    1.10
  -9   9  -2    3.80    2.60
  -9   9  -2    2.50    2.10
  -9   9  -2    9.10    4.10
 -10  -9  -2    0.70    2.20
 -10  -9  -2    1.40    1.00
 -10  -9  -2    4.60    3.20
 -10   9  -2   -2.30    2.20
 -10   9  -2    7.80    4.10
 -10   9  -2    0.60    1.20
 -10 -10   2    7.00    3.00
 -10 -10   2   11.90    3.50
 -10 -10   2   10.50    1.70
 -10 -10   2   12.40    3.50
 -10  10   2    2.90    2.10
 -10  10   2    6.90    2.60
 -10  10   2   12.40    4.00
  -9 -10   2   16.90    3.80
  -9 -10   2   20.80    3.90
  -9 -10   2   15.60    2.10
  -9 -10   2   21.10    4.10
  -9  10   2   14.90    2.70
  -9  10   2   15.60    4.70
  -9  10   2   18.70    4.20
  -9  10   2   21.60    4.60
  -8 -10   2   34.60    4.70
  -8 -10   2   49.90    4.30
  -8 -10   2   51.39    6.10
  -8 -10   2   41.20    3.20
  -8 -10   2   33.20    3.50
  -8 -10   2   53.89    7.80
  -8  10   2   35.60    2.90
  -8  10   2   39.80    6.00
  -8  10   2   40.40    3.70
  -8  10   2   54.79    5.40
  -7 -10   2   56.09    5.30
  -7 -10   2   61.79    5.10
  -7 -10   2   46.30    3.70
  -7 -10   2   53.89    5.10
  -7 -10   2   57.89    4.70
  -7 -10   2   59.69    4.00
  -7  10   2   55.49    4.40
  -7  10   2   54.99    3.40
  -7  10   2   46.50    3.20
  -7  10   2   56.29    6.50
  -7  10   2   61.19    5.70
  -6 -10   2   49.00    4.60
  -6 -10   2   52.69    4.70
  -6 -10   2   52.99    4.20
  -6 -10   2   56.19    4.40
  -6 -10   2   44.30    3.40
  -6 -10   2   46.50    3.40
  -6  10   2   58.29    6.10
  -6  10   2   42.20    3.40
  -6  10   2   39.70    2.70
  -6  10   2   47.70    3.90
  -6  10   2   43.60    2.80
  -5 -10   2  226.68   12.20
  -5 -10   2  202.38   11.40
  -5 -10   2  225.58   12.50
  -5 -10   2  228.68   11.50
  -5 -10   2  231.78   12.00
  -5 -10   2  205.08   10.50
  -5 -10   2  218.98   12.30
  -5  10   2  209.28   10.80
  -5  10   2  216.68   10.50
  -5  10   2  192.68   10.50
  -5  10   2  241.18   12.00
   5  10  -2  207.78   12.10
  -5  10   2  229.78   11.50
  -5  10   2  236.88   12.90
  -5  10   2  231.08   11.30
  -4 -10   2  101.79    5.90
  -4 -10   2  102.09    7.50
   4 -10  -2  101.49    5.00
  -4 -10   2  100.19    6.60
  -4 -10   2   95.69    5.80
  -4 -10   2   89.89    6.40
   4 -10  -2  105.19    5.00
  -4 -10   2  108.59    6.30
  -4 -10   2  101.49    6.80
   4  10  -2  100.59    6.30
   4  10  -2  100.09    5.80
  -4  10   2   95.49    5.90
  -4  10   2  105.89    6.20
  -4  10   2  104.09    6.10
  -4  10   2  108.29    7.30
  -4  10   2  104.59    5.40
  -4  10   2   97.09    5.40
  -3 -10   2  429.96   22.10
   3 -10  -2  475.15   22.10
  -3 -10   2  440.96   22.50
   3 -10  -2  470.75   22.10
  -3 -10   2  477.85   22.90
  -3 -10   2  460.25   23.20
  -3 -10   2  465.55   22.90
   3 -10  -2  450.05   22.20
  -3 -10   2  458.85   23.30
   3 -10  -2  449.95   22.10
  -3 -10   2  467.55   22.60
  -3  10   2  423.56   22.80
  -3  10   2  486.05   22.80
  -3  10   2  483.95   23.70
  -3  10   2  463.85   22.70
  -3  10   2  483.85   22.80
  -3  10   2  442.96   22.20
   3  10  -2  481.55   22.50
   3  10  -2  484.75   22.20
   3  10  -2  444.36   23.10
   3  10  -2  470.05   23.00
  -3  10   2  494.95   22.30
   3  10  -2  464.55   22.60
   2 -10  -2  339.37   18.10
   2 -10  -2  331.67   16.80
  -2 -10   2  324.97   16.50
   2 -10  -2  341.67   16.50
  -2 -10   2  347.47   16.90
  -2 -10   2  341.27   17.40
   2 -10  -2  329.87   16.90
  -2 -10   2  325.67   17.40
  -2 -10   2  336.17   17.00
   2 -10  -2  362.16   16.60
  -2 -10   2  356.76   16.80
  -2 -10   2  351.36   16.80
  -2 -10   2  337.77   17.50
  -2  10   2  351.66   17.00
  -2  10   2  345.67   16.60
  -2  10   2  327.17   17.00
   2  10  -2  348.37   16.80
  -2  10   2  353.46   16.60
   2  10  -2  343.67   17.40
  -2  10   2  334.57   17.10
  -2  10   2  353.56   17.80
   2  10  -2  327.67   17.00
   2  10  -2  338.37   17.70
  -2  10   2  323.57   17.00
   2  10  -2  332.47   16.70
   2  10  -2  348.37   16.50
  -1 -10   2  726.93   35.60
  -1 -10   2  736.03   35.00
   1 -10  -2  750.32   35.20
   1 -10  -2  762.12   34.80
  -1 -10   2  728.03   35.50
   1 -10  -2  730.43   36.10
   1 -10  -2  698.33   35.30
  -1 -10   2  748.33   34.90
  -1 -10   2  711.23   35.50
   1 -10  -2  719.93   34.80
   1 -10  -2  734.33   34.20
  -1 -10   2  753.02   35.00
  -1 -10   2  736.03   34.80
   1  10  -2  730.23   35.20
   1  10  -2  749.13   35.00
   1  10  -2  731.93   35.70
  -1  10   2  718.23   34.80
   1  10  -2  772.42   35.70
  -1  10   2  705.43   35.30
  -1  10   2  749.23   34.90
  -1  10   2  717.73   35.20
  -1  10   2  721.13   35.70
   1  10  -2  767.32   34.80
   1  10  -2  741.43   35.00
   1  10  -2  712.53   35.50
  -1  10   2  745.33   35.00
  -1  10   2  720.53   35.40
   0 -10  -2  212.98   11.00
   0 -10   2  225.08   10.50
   0 -10   2  210.48   10.40
   0 -10  -2  217.88   10.50
   0 -10   2  201.08   11.00
   0 -10   2  205.48   11.00
   0 -10  -2  198.48   11.00
   0 -10  -2  208.48   10.90
   0 -10  -2  210.88   10.40
   0 -10   2  213.88   10.50
   0 -10  -2  195.58   11.40
   0 -10   2  205.68   10.20
   0 -10   2  193.08   10.90
   0  10  -2  198.68   10.90
   0  10   2  204.08   10.50
   0  10   2  197.88   10.80
   0  10  -2  211.48   11.20
   0  10   2  203.68   10.40
   0  10   2  200.58   11.10
   0  10   2  202.28   10.40
   0  10  -2  203.28   11.10
   0  10   2  199.58   11.20
   0  10  -2  213.58   10.50
   0  10  -2  210.68   10.40
   0  10  -2  203.18   10.70
   0  10   2  196.58   11.20
  -1 -10  -2  608.64   28.80
  -1 -10  -2  576.94   29.50
   1 -10   2  624.64   28.80
   1 -10   2  620.74   28.70
   1 -10   2  597.94   28.40
   1 -10   2  580.44   29.20
   1 -10   2  593.64   29.20
  -1 -10  -2  612.54   28.90
  -1 -10  -2  588.24   29.60
   1 -10   2  623.34   28.90
  -1 -10  -2  636.44   29.50
   1 -10   2  582.74   29.30
  -1  10  -2  611.94   28.70
   1  10   2  606.24   29.50
  -1  10  -2  596.84   28.80
   1  10   2  567.74   29.40
  -1  10  -2  599.54   29.30
  -1  10  -2  587.44   29.20
   1  10   2  591.24   28.80
   1  10   2  601.04   28.90
   1  10   2  602.74   29.30
   1  10   2  614.64   29.50
   1  10   2  589.64   29.40
   1  10   2  615.14   28.60
  -1  10  -2  592.74   28.40
   2 -10   2  107.59    6.50
  -2 -10  -2  113.39    6.30
  -2 -10  -2  118.99    6.80
   2 -10   2  108.89    6.50
  -2 -10  -2  108.89    7.00
  -2 -10  -2  109.79    6.20
   2 -10   2  111.39    6.80
   2 -10   2  116.99    5.80
   2 -10   2  121.29    6.10
  -2 -10  -2  106.39    6.90
  -2 -10  -2  101.69    6.90
   2 -10   2  109.39    6.10
   2 -10   2  124.29    6.40
  -2  10  -2  109.09    5.70
   2  10   2  117.89    7.00
  -2  10  -2  110.99    6.10
   2  10   2  110.79    7.00
  -2  10  -2  109.89    6.60
  -2  10  -2  116.59    6.30
   2  10   2  117.89    5.90
  -2  10  -2  109.89    6.60
   2  10   2  112.69    6.80
   2  10   2  113.99    6.30
  -3 -10  -2  297.87   16.10
   3 -10   2  324.07   16.20
  -3 -10  -2  331.07   17.00
  -3 -10  -2  346.57   16.30
  -3 -10  -2  308.67   17.00
   3 -10   2  298.17   16.10
   3 -10   2  337.77   16.90
   3 -10   2  351.36   15.90
  -3 -10  -2  292.67   16.60
   3 -10   2  337.67   16.30
   3 -10   2  326.07   15.80
  -3 -10  -2  336.07   16.80
  -3  10  -2  315.37   16.40
  -3  10  -2  278.87   15.70
  -3  10  -2  314.87   16.30
  -3  10  -2  336.07   16.20
  -3  10  -2  304.67   15.90
   3  10   2  334.77   16.90
  -3  10  -2  332.97   17.80
   3  10   2  326.07   15.40
   3  10   2  347.57   16.80
   3  10   2  335.87   16.70
   3  10   2  341.07   16.20
   3  10   2  312.87   16.90
  -4 -10  -2  100.89    6.60
   4 -10   2  107.89    5.80
   4 -10   2  109.29    5.60
  -4 -10  -2   96.29    6.00
   4 -10   2  101.79    5.70
  -4 -10  -2   98.79    7.80
  -4 -10  -2  100.89    7.20
  -4 -10  -2  107.89    6.50
   4 -10   2  105.19    6.80
  -4  10  -2   99.09    5.70
  -4  10  -2  102.09    8.60
  -4  10  -2   97.79    5.40
   4  10   2  103.99    6.60
  -4  10  -2  110.09    6.40
   4  10   2  106.39    6.00
  -4  10  -2  109.59    6.30
   4  10   2  100.59    6.80
  -4  10  -2  109.29    6.20
   4  10   2  110.19    6.90
  -5 -10  -2  169.78   10.20
   5 -10   2  173.78    8.10
  -5 -10  -2  177.88   10.00
  -5 -10  -2  147.49    9.90
   5 -10   2  155.28    8.00
  -5 -10  -2  144.89    9.20
  -5 -10  -2  162.58    9.00
  -5 -10  -2  147.39    8.80
  -5  10  -2  171.88    9.00
  -5  10  -2  149.19    8.40
   5  10   2  167.68    8.80
  -5  10  -2  178.68    9.10
  -5  10  -2  142.49    8.20
   5  10   2  162.78    9.40
  -5  10  -2  173.08   11.40
  -5  10  -2  177.58    9.30
  -6 -10  -2   44.90    3.40
  -6 -10  -2   46.60    4.40
  -6 -10  -2   41.80    4.60
  -6 -10  -2   39.60    3.30
  -6 -10  -2   39.00    4.70
  -6  10  -2   40.30    2.80
  -6  10  -2   45.10    3.40
  -6  10  -2   42.70    5.60
  -6  10  -2   38.70    2.80
  -6  10  -2   45.40    3.40
   6  10   2   39.50    3.10
   6  10   2   39.30    3.60
   6  10   2   39.10    3.80
  -6  10  -2   46.20    3.70
  -7 -10  -2   63.49    5.80
  -7 -10  -2   57.19    5.20
  -7 -10  -2   56.59    4.20
  -7 -10  -2   51.39    8.30
  -7 -10  -2   58.09    5.30
  -7 -10  -2   51.79    4.40
  -7  10  -2   67.09    6.90
  -7  10  -2   49.10    3.40
   7  10   2   55.99    3.80
  -7  10  -2   60.69    4.30
  -7  10  -2   58.59    4.60
  -8 -10  -2   11.10    3.20
  -8 -10  -2   16.00    2.50
  -8 -10  -2   12.50    4.10
  -8 -10  -2   13.20    3.80
  -8  10  -2   10.60    2.40
  -8  10  -2   17.60    5.20
  -8  10  -2   14.60    2.60
  -8  10  -2   17.60    4.00
  -9 -10  -2   40.60    5.10
  -9 -10  -2   32.80    3.00
  -9 -10  -2   34.50    4.50
  -9  10  -2   33.70    3.50
  -9  10  -2   34.30    3.10
  -9  10  -2   28.50    4.70
  -9  10  -2   45.20    6.10
 -10 -10  -2    3.70    2.30
 -10 -10  -2    7.70    4.90
 -10 -10  -2    0.40    1.00
 -10  10  -2    5.00    3.80
 -10  10  -2    1.60    2.90
 -10  10  -2    2.10    1.20
 -10 -11   2    0.10    0.80
 -10 -11   2    0.20    2.10
 -10 -11   2   -3.70    1.80
 -10 -11   2    2.60    2.90
 -10  11   2   -2.20    1.80
 -10  11   2   -0.70    1.00
 -10  11   2    7.30    3.60
  -9 -11   2    2.30    2.30
  -9 -11   2    2.70    1.10
  -9 -11   2    4.00    2.30
  -9 -11   2    1.70    2.80
  -9  11   2    0.90    4.40
  -9  11   2   -1.00    2.70
  -9  11   2    1.70    1.00
  -9  11   2    5.50    2.50
  -9  11   2    2.20    1.30
  -8 -11   2    6.70    3.10
  -8 -11   2    8.10    3.20
  -8 -11   2    6.00    1.60
  -8 -11   2    8.20    2.60
  -8 -11   2   10.70    2.90
  -8  11   2    4.90    1.90
  -8  11   2   12.40    3.70
  -8  11   2    6.90    4.40
  -8  11   2    6.70    1.30
  -7 -11   2   14.30    2.30
  -7 -11   2   18.30    3.50
  -7 -11   2   11.70    3.40
  -7 -11   2   18.10    3.50
  -7 -11   2   12.00    2.00
  -7 -11   2   15.30    3.60
  -7  11   2   14.50    4.40
  -7  11   2   11.40    1.20
  -7  11   2    9.70    1.20
  -7  11   2   16.90    3.10
  -6 -11   2   42.60    4.30
  -6 -11   2   25.80    2.60
  -6 -11   2   40.00    4.40
  -6 -11   2   32.80    2.80
  -6 -11   2   35.70    3.70
  -6 -11   2   38.20    3.50
  -6  11   2   29.60    1.90
  -6  11   2   41.70    4.70
  -6  11   2   28.20    1.90
  -6  11   2   31.70    3.00
  -6  11   2   33.40    3.20
  -5 -11   2   25.60    2.50
  -5 -11   2   35.40    4.20
  -5 -11   2   30.10    3.30
  -5 -11   2   29.50    3.80
  -5 -11   2   33.00    3.20
  -5 -11   2   31.40    2.70
  -5  11   2   30.10    3.10
  -5  11   2   34.50    3.10
  -5  11   2   41.10    4.60
  -5  11   2   27.60    2.10
   5  11  -2   27.40    3.10
  -5  11   2   29.10    3.00
  -4 -11   2   14.50    1.80
  -4 -11   2   14.00    1.30
  -4 -11   2   20.20    2.40
  -4 -11   2   17.50    3.40
  -4 -11   2   14.30    1.70
   4 -11  -2   14.90    1.20
  -4 -11   2   20.60    2.40
  -4 -11   2   18.60    2.90
  -4 -11   2   17.50    2.70
   4 -11  -2   15.00    1.20
   4  11  -2   18.30    3.40
  -4  11   2   16.90    3.10
  -4  11   2   14.10    1.50
  -4  11   2   17.80    3.00
  -4  11   2   20.20    4.90
  -4  11   2   17.00    1.50
  -4  11   2   23.20    3.70
   4  11  -2   16.80    1.40
   3 -11  -2   34.00    2.60
  -3 -11   2   35.70    3.10
  -3 -11   2   29.60    4.00
  -3 -11   2   32.60    2.20
  -3 -11   2   34.50    3.00
  -3 -11   2   32.80    2.70
  -3 -11   2   32.50    2.60
  -3 -11   2   35.90    3.60
   3 -11  -2   32.90    2.50
  -3 -11   2   34.40    3.80
   3 -11  -2   34.10    2.20
   3 -11  -2   35.10    2.30
   3  11  -2   33.80    2.60
   3  11  -2   32.70    2.60
   3  11  -2   34.50    2.30
  -3  11   2   35.70    3.20
   3  11  -2   32.80    3.00
   3  11  -2   33.10    3.40
  -3  11   2   34.20    2.40
  -3  11   2   31.70    3.00
  -3  11   2   31.10    2.30
  -3  11   2   31.70    2.90
  -3  11   2   39.10    4.10
   2 -11  -2   73.79    5.10
  -2 -11   2   82.29    4.90
   2 -11  -2   83.99    4.50
  -2 -11   2   82.39    5.10
   2 -11  -2   77.59    4.50
  -2 -11   2   73.99    5.40
  -2 -11   2   86.19    5.70
  -2 -11   2   75.59    4.70
  -2 -11   2   73.99    4.40
  -2 -11   2   78.69    4.80
   2 -11  -2   76.59    6.10
   2  11  -2   81.49    5.60
  -2  11   2   79.89    5.30
  -2  11   2   74.09    4.50
   2  11  -2   83.49    6.00
  -2  11   2   82.89    4.60
   2  11  -2   80.09    4.50
   2  11  -2   76.79    5.00
  -2  11   2   76.39    4.90
   2  11  -2   79.89    5.40
  -2  11   2   79.99    5.40
  -2  11   2   86.79    6.00
   2  11  -2   82.89    4.80
  -2  11   2   76.39    5.00
  -1 -11   2  154.38    8.30
   1 -11  -2  151.58    8.70
   1 -11  -2  166.38    8.20
   1 -11  -2  155.68    7.50
  -1 -11   2  162.88    8.20
  -1 -11   2  163.98    9.10
  -1 -11   2  167.48    8.40
   1 -11  -2  156.78    9.60
   1 -11  -2  154.88    8.70
  -1 -11   2  153.58    8.10
   1 -11  -2  167.28    8.20
  -1 -11   2  147.69    8.90
  -1 -11   2  146.69    8.90
  -1  11   2  151.28    8.20
   1  11  -2  155.98    8.30
  -1  11   2  155.28    8.20
   1  11  -2  152.08    9.20
   1  11  -2  163.68    8.20
   1  11  -2  150.68    8.60
  -1  11   2  157.38    8.40
  -1  11   2  152.68    8.60
  -1  11   2  153.98    9.20
   1  11  -2  162.88    9.10
   1  11  -2  159.18    8.30
   1  11  -2  147.89    8.80
  -1  11   2  155.58    8.80
  -1  11   2  152.28    8.80
   0 -11  -2   95.99    6.00
   0 -11  -2   91.39    5.40
   0 -11  -2   92.19    6.10
   0 -11  -2   93.79    6.20
   0 -11   2   97.59    6.20
   0 -11   2  104.69    5.50
   0 -11   2  101.99    5.50
   0 -11  -2   95.39    6.60
   0 -11   2   96.49    5.40
   0 -11   2   92.79    5.20
   0 -11   2   95.59    6.10
   0 -11   2   93.29    6.00
   0 -11  -2  102.99    5.60
   0  11  -2   96.59    5.50
   0  11   2  100.89    6.40
   0  11   2   96.29    5.50
   0  11   2  102.29    5.50
   0  11  -2  100.79    6.30
   0  11  -2   96.69    6.30
   0  11  -2   97.09    6.10
   0  11  -2   95.99    5.40
   0  11   2   94.89    5.50
   0  11   2   89.99    5.80
   0  11  -2   98.49    5.80
   0  11   2   93.49    6.20
   0  11  -2   95.09    5.40
   0  11   2   94.19    6.20
  -1 -11  -2   94.09    5.70
   1 -11   2   93.99    5.10
   1 -11   2   85.59    5.20
   1 -11   2   85.59    5.70
   1 -11   2   90.69    5.70
   1 -11   2   88.79    5.90
   1 -11   2   84.99    4.70
  -1 -11  -2   89.49    6.00
   1 -11   2   87.89    5.00
  -1 -11  -2   91.29    6.10
  -1 -11  -2   94.29    6.00
  -1 -11  -2   86.99    5.10
  -1 -11  -2   89.79    5.20
  -1  11  -2   87.79    5.10
   1  11   2   89.49    5.20
   1  11   2   88.09    5.90
   1  11   2   89.79    5.00
   1  11   2   87.39    5.80
  -1  11  -2   84.49    5.70
   1  11   2   89.09    6.00
   1  11   2   88.49    5.60
   1  11   2   91.99    6.00
  -1  11  -2   85.49    5.80
  -1  11  -2   87.39    5.10
   1  11   2   91.39    5.20
  -2 -11  -2   55.89    3.70
  -2 -11  -2   48.20    4.40
   2 -11   2   54.29    4.40
   2 -11   2   56.39    4.00
   2 -11   2   47.90    4.50
   2 -11   2   54.89    3.10
  -2 -11  -2   50.29    4.60
   2 -11   2   57.59    3.60
   2 -11   2   59.69    3.50
  -2 -11  -2   50.29    4.40
  -2 -11  -2   56.49    4.10
   2 -11   2   61.89    4.60
  -2 -11  -2   57.39    3.70
  -2  11  -2   53.69    4.20
   2  11   2   59.29    5.10
   2  11   2   57.89    3.70
  -2  11  -2   60.19    3.80
  -2  11  -2   54.79    3.10
  -2  11  -2   52.39    4.00
   2  11   2   50.89    4.50
  -2  11  -2   55.59    3.50
   2  11   2   52.59    4.50
   2  11   2   56.99    3.30
   2  11   2   54.69    4.20
  -3 -11  -2   20.40    3.10
   3 -11   2   23.30    1.80
  -3 -11  -2   18.60    1.90
   3 -11   2   16.90    1.90
  -3 -11  -2   20.40    3.50
  -3 -11  -2   22.40    3.30
  -3 -11  -2   21.70    2.60
   3 -11   2   22.50    2.20
   3 -11   2   20.20    1.90
  -3 -11  -2   19.90    2.10
   3 -11   2   22.20    2.40
   3 -11   2   20.60    3.20
  -3  11  -2   22.00    2.20
  -3  11  -2   18.80    1.70
  -3  11  -2   20.70    2.70
   3  11   2   23.90    2.10
  -3  11  -2   21.60    2.80
  -3  11  -2   17.60    1.50
   3  11   2   22.60    3.20
   3  11   2   19.70    3.40
   3  11   2   23.20    2.70
   3  11   2   17.10    2.40
   3  11   2   21.20    1.50
  -4 -11  -2   40.60    4.60
  -4 -11  -2   45.10    3.50
   4 -11   2   52.59    4.60
  -4 -11  -2   52.09    3.70
  -4 -11  -2   49.80    4.90
  -4 -11  -2   53.29    4.30
  -4 -11  -2   51.49    4.70
   4 -11   2   51.59    3.10
   4 -11   2   53.69    3.60
  -4  11  -2   54.09    4.20
   4  11   2   51.09    4.70
  -4  11  -2   48.60    2.90
  -4  11  -2   50.59    5.70
   4  11   2   46.10    4.10
   4  11   2   55.59    4.70
   4  11   2   52.99    3.60
  -4  11  -2   55.49    4.10
  -5 -11  -2    5.90    3.40
  -5 -11  -2    7.10    3.00
  -5 -11  -2    2.40    2.40
  -5 -11  -2    7.50    1.70
  -5 -11  -2    6.90    2.10
  -5  11  -2    3.20    3.40
  -5  11  -2    8.90    2.10
  -5  11  -2    5.30    1.10
  -5  11  -2    5.80    1.10
   5  11   2    6.60    2.30
   5  11   2    5.10    1.30
  -5  11  -2    8.60    2.20
   5  11   2    7.50    2.00
  -5  11  -2    4.00    1.50
  -6 -11  -2   22.20    4.10
  -6 -11  -2   16.20    3.40
  -6 -11  -2   19.80    2.30
  -6 -11  -2   23.90    4.60
  -6 -11  -2   19.00    3.80
  -6 -11  -2   19.50    2.40
  -6  11  -2   18.60    1.70
   6  11   2   23.40    2.90
   6  11   2   20.00    2.10
   6  11   2   17.90    2.90
  -6  11  -2   23.30    2.90
  -6  11  -2   16.40    1.70
  -6  11  -2   23.00    2.40
  -6  11  -2   26.10    5.60
  -6  11  -2   24.10    2.60
  -7 -11  -2    9.00    3.10
  -7 -11  -2    2.50    1.20
  -7 -11  -2    6.00    2.50
  -7 -11  -2    6.80    3.00
  -7 -11  -2    2.40    1.40
  -7 -11  -2   -4.40    2.50
  -7  11  -2    8.80    3.80
  -7  11  -2    4.40    1.50
  -7  11  -2    1.80    1.00
  -7  11  -2    5.40    2.20
  -7  11  -2    1.70    0.70
   7  11   2    2.60    1.10
  -8 -11  -2   15.30    5.80
  -8 -11  -2   17.40    2.20
  -8 -11  -2   17.00    4.40
  -8 -11  -2   15.60    3.80
  -8  11  -2   16.20    1.60
  -8  11  -2   21.60    3.10
  -8  11  -2   21.10    5.80
  -8  11  -2   27.50    7.70
  -8  11  -2   20.50    2.40
  -9 -11  -2   11.10    3.10
  -9 -11  -2   17.60    4.10
  -9  11  -2    8.20    1.90
  -9  11  -2   15.60    4.80
  -9  11  -2   11.80    2.80
  -9  11  -2    3.30    2.40
 -10 -11  -2    4.40    4.90
 -10 -11  -2    4.80    1.40
 -10 -11  -2    9.70    3.60
 -10  11  -2    7.20    1.70
 -10  11  -2   10.20    3.80
 -10  11  -2    3.00    2.80
 -10 -12   2    7.90    4.70
 -10 -12   2    6.90    1.70
 -10  12   2    5.40    1.90
 -10  12   2   11.50    4.90
 -10  12   2    8.40    3.20
  -9 -12   2   11.20    2.10
  -9 -12   2   12.40    3.90
  -9 -12   2    9.90    2.90
  -9 -12   2   12.10    3.30
  -9  12   2    7.90    2.80
  -9  12   2    6.50    3.20
  -9  12   2   10.10    4.90
  -8 -12   2   17.10    3.90
  -8 -12   2   11.70    3.00
  -8 -12   2   14.90    2.30
  -8 -12   2   15.30    3.30
  -8 -12   2    6.20    3.50
  -8  12   2   11.90    2.50
  -8  12   2    8.80    1.00
  -8  12   2   17.50    4.40
  -8  12   2   15.90    5.50
  -7 -12   2   63.69    5.20
  -7 -12   2   56.79    5.80
  -7 -12   2   68.99    5.70
  -7 -12   2   62.39    6.10
  -7 -12   2   60.19    4.50
  -7 -12   2   51.39    4.30
  -7  12   2   73.09    6.50
  -7  12   2   72.89    7.20
  -7  12   2   61.49    4.90
  -7  12   2   71.49    4.40
  -6 -12   2   42.20    4.60
  -6 -12   2   36.60    3.70
  -6 -12   2   35.80    3.80
  -6 -12   2   33.70    4.30
  -6 -12   2   28.40    2.80
  -6 -12   2   38.30    3.10
  -6  12   2   41.00    3.60
  -6  12   2   40.10    4.90
  -6  12   2   33.10    3.30
  -5 -12   2  155.08    9.40
  -5 -12   2  146.09    8.80
  -5 -12   2  159.68    9.90
  -5 -12   2  150.18    9.90
  -5 -12   2  168.48    8.90
  -5  12   2  170.58    9.20
  -5  12   2  161.78    9.20
  -5  12   2  144.39    8.20
  -5  12   2  165.28    8.90
  -5  12   2  180.58   11.40
   4 -12  -2  101.09    5.30
  -4 -12   2  107.79    6.50
  -4 -12   2   92.39    5.90
  -4 -12   2  108.69    7.10
  -4 -12   2   97.19    8.10
  -4 -12   2   94.79    5.40
  -4 -12   2  103.99    6.10
  -4 -12   2  106.39    6.50
  -4  12   2   98.69    6.40
  -4  12   2  105.09    6.40
   4  12  -2   98.39    6.60
   4  12  -2  107.79    5.50
  -4  12   2  108.99    7.50
  -4  12   2   99.79    6.30
  -4  12   2  102.89    8.40
  -4  12   2   92.09    5.50
  -4  12   2  109.29    5.70
   3 -12  -2  322.47   16.70
  -3 -12   2  328.97   17.70
  -3 -12   2  345.17   17.00
  -3 -12   2  343.27   17.80
   3 -12  -2  324.57   16.70
  -3 -12   2  344.07   17.30
  -3 -12   2  354.56   17.30
  -3 -12   2  322.17   16.40
   3 -12  -2  327.07   16.70
   3 -12  -2  348.47   17.10
  -3 -12   2  319.37   16.90
  -3 -12   2  327.67   17.80
   3 -12  -2  340.37   18.60
  -3  12   2  367.06   16.70
   3  12  -2  342.77   16.90
  -3  12   2  359.56   18.20
   3  12  -2  346.07   16.50
   3  12  -2  337.27   18.80
  -3  12   2  364.86   17.30
   3  12  -2  327.57   16.60
  -3  12   2  309.17   17.20
  -3  12   2  330.87   16.70
  -3  12   2  363.66   17.50
  -3  12   2  328.57   17.20
  -2 -12   2  268.57   13.40
  -2 -12   2  248.38   13.00
  -2 -12   2  256.87   14.10
  -2 -12   2  272.47   13.80
   2 -12  -2  269.97   13.10
  -2 -12   2  260.27   14.20
  -2 -12   2  273.87   13.50
  -2 -12   2  261.07   13.40
   2 -12  -2  241.38   13.50
  -2 -12   2  255.87   14.10
   2 -12  -2  256.97   14.80
  -2  12   2  254.07   13.20
  -2  12   2  257.47   13.20
   2  12  -2  281.47   13.50
  -2  12   2  275.27   14.00
  -2  12   2  245.18   13.70
  -2  12   2  269.27   14.50
   2  12  -2  265.87   13.40
   2  12  -2  254.07   13.70
   2  12  -2  267.47   14.60
   2  12  -2  270.37   14.30
   2  12  -2  279.67   13.10
  -2  12   2  271.37   13.60
  -1 -12   2  542.35   26.00
  -1 -12   2  499.25   26.70
   1 -12  -2  570.24   26.70
  -1 -12   2  524.65   25.90
  -1 -12   2  558.74   26.90
   1 -12  -2  554.74   25.30
   1 -12  -2  566.94   26.10
  -1 -12   2  555.44   26.20
  -1 -12   2  548.15   26.20
   1 -12  -2  522.65   25.20
   1  12  -2  537.25   27.10
  -1  12   2  493.35   26.40
  -1  12   2  511.15   26.00
  -1  12   2  551.84   26.80
   1  12  -2  564.64   26.50
   1  12  -2  516.75   26.40
  -1  12   2  565.54   26.10
  -1  12   2  543.05   27.10
  -1  12   2  501.95   26.60
   1  12  -2  485.25   26.60
   1  12  -2  551.94   26.20
   1  12  -2  551.94   27.00
  -1  12   2  570.34   26.30
   1  12  -2  561.44   26.00
   0 -12  -2  224.48   12.70
   0 -12   2  248.28   12.20
   0 -12   2  235.48   11.70
   0 -12   2  231.78   12.70
   0 -12  -2  238.68   15.00
   0 -12   2  246.88   12.10
   0 -12  -2  242.38   12.80
   0 -12  -2  254.07   12.20
   0 -12   2  230.88   12.80
   0 -12  -2  236.58   12.60
   0 -12   2  235.58   12.00
   0 -12   2  241.88   12.80
   0  12   2  220.88   12.50
   0  12   2  252.17   12.10
   0  12   2  237.68   12.10
   0  12  -2  239.28   12.10
   0  12   2  231.98   12.10
   0  12  -2  241.58   12.90
   0  12  -2  210.38   12.50
   0  12  -2  246.78   13.00
   0  12   2  209.88   12.60
   0  12   2  241.78   12.90
   0  12   2  231.78   12.90
   0  12  -2  237.18   12.40
   0  12  -2  239.78   12.10
   0  12  -2  241.18   12.00
  -1 -12  -2  234.38   13.10
   1 -12   2  255.47   11.90
  -1 -12  -2  209.18   13.00
  -1 -12  -2  235.18   14.20
  -1 -12  -2  253.27   13.00
   1 -12   2  261.97   12.40
   1 -12   2  242.18   13.20
  -1 -12  -2  265.87   12.60
   1 -12   2  233.08   12.90
   1  12   2  217.48   13.00
   1  12   2  260.37   12.20
  -1  12  -2  222.18   13.40
   1  12   2  247.28   13.20
   1  12   2  236.28   12.40
  -1  12  -2  229.48   12.20
  -1  12  -2  252.17   12.40
  -1  12  -2  249.18   13.10
   1  12   2  247.78   13.20
   1  12   2  224.68   13.10
   1  12   2  263.67   12.50
   2 -12   2   77.79    4.50
   2 -12   2   76.29    4.40
   2 -12   2   77.99    4.10
  -2 -12  -2   66.39    5.30
  -2 -12  -2   79.09    5.80
   2 -12   2   76.39    5.60
   2 -12   2   69.99    4.90
  -2 -12  -2   76.29    5.20
   2 -12   2   79.99    4.80
   2 -12   2   76.09    5.10
  -2 -12  -2   80.29    4.80
   2  12   2   78.49    4.30
   2  12   2   75.19    5.30
  -2  12  -2   75.89    5.30
  -2  12  -2   72.89    4.70
  -2  12  -2   75.19    5.10
  -2  12  -2   71.49    4.00
   2  12   2   73.99    5.20
   2  12   2   75.29    5.50
  -2  12  -2   70.79    4.40
   2  12   2   73.79    4.70
   2  12   2   68.79    5.50
  -3 -12  -2  132.49    8.30
  -3 -12  -2  121.89    7.80
  -3 -12  -2  125.39    8.20
  -3 -12  -2  127.29    8.10
   3 -12   2  120.89    7.30
  -3 -12  -2  111.79    8.60
   3 -12   2  127.09    6.80
   3 -12   2  130.59    6.80
   3 -12   2  120.99    8.10
  -3  12  -2  123.89    7.60
  -3  12  -2  119.29    6.80
  -3  12  -2  122.79    7.20
  -3  12  -2  117.69    6.30
   3  12   2  133.99    8.10
   3  12   2  133.79    8.10
   3  12   2  125.59    7.70
   3  12   2  135.89    7.20
   3  12   2  130.99    6.40
  -3  12  -2  124.79    7.60
   4 -12   2   72.49    4.10
  -4 -12  -2   74.19    5.40
  -4 -12  -2   57.59    5.10
  -4 -12  -2   68.29    5.80
   4 -12   2   64.59    4.00
   4 -12   2   71.99    5.60
  -4 -12  -2   63.99    4.50
  -4 -12  -2   66.89    5.60
  -4 -12  -2   72.99    4.70
   4  12   2   69.69    5.10
   4  12   2   67.79    5.50
  -4  12  -2   73.69    5.10
  -4  12  -2   68.09    3.80
  -4  12  -2   60.89    4.10
   4  12   2   77.49    4.60
  -4  12  -2   70.79    4.70
  -4  12  -2   69.49    6.60
  -4  12  -2   70.49    5.10
   4  12   2   71.39    5.70
  -5 -12  -2   86.59    6.70
  -5 -12  -2  107.19    7.10
  -5 -12  -2   97.99    6.20
  -5 -12  -2  114.29    7.80
   5 -12   2   95.39    5.20
  -5 -12  -2  109.39    6.30
  -5 -12  -2   88.99    7.30
  -5  12  -2  107.49    6.30
  -5  12  -2  101.39    6.50
   5  12   2  100.29    6.90
  -5  12  -2   93.49    5.70
  -5  12  -2   81.79    5.10
  -5  12  -2  108.99    6.50
   5  12   2  100.69    6.60
   5  12   2  104.29    6.10
  -5  12  -2  105.09    8.80
  -6 -12  -2   16.40    2.20
  -6 -12  -2   24.30    4.60
  -6 -12  -2   22.20    3.90
  -6 -12  -2   18.00    4.10
  -6 -12  -2   21.80    2.50
  -6  12  -2   24.80    5.70
  -6  12  -2   28.20    3.00
   6  12   2   21.40    3.00
   6  12   2   20.00    3.20
  -6  12  -2   25.10    3.20
  -6  12  -2   18.70    1.70
  -6  12  -2   21.40    2.50
  -6  12  -2   18.10    1.70
   6  12   2   22.20    2.20
  -7 -12  -2   73.29    6.00
  -7 -12  -2   75.19    6.50
  -7 -12  -2   71.59    4.90
  -7 -12  -2   62.59    6.40
   7  12   2   61.19    4.40
  -7  12  -2   55.49    3.90
  -7  12  -2   73.39    5.00
  -7  12  -2   71.69    7.50
  -7  12  -2   62.79    5.00
  -8 -12  -2    7.70    4.60
  -8 -12  -2    4.80    1.80
  -8 -12  -2    5.70    3.10
  -8  12  -2    7.50    2.60
  -8  12  -2    4.60    1.60
  -8  12  -2   13.00    5.70
  -8  12  -2    5.00    1.10
  -9 -12  -2   38.90    5.30
  -9 -12  -2   28.80    2.90
  -9 -12  -2   27.10    4.10
  -9  12  -2   31.10    4.80
  -9  12  -2   29.40    3.60
  -9  12  -2   24.50    5.80
  -9  12  -2   31.10    3.20
 -10 -12  -2    2.00    1.30
 -10 -12  -2   -1.70    3.10
 -10 -12  -2    1.20    2.30
 -10  12  -2    6.10    3.40
 -10  12  -2    1.00    1.40
 -10  12  -2    4.20    3.60
 -10 -13   2   -1.80    2.00
 -10 -13   2    2.50    2.50
 -10 -13   2   -0.90    1.00
 -10 -13   2    3.10    3.40
 -10  13   2    2.00    1.30
 -10  13   2    3.90    2.80
 -10  13   2    4.60    5.00
  -9 -13   2    5.50    2.50
  -9 -13   2    2.70    1.10
  -9 -13   2    9.00    3.70
  -9  13   2    3.80    3.10
  -9  13   2    2.30    4.00
  -9  13   2    3.50    1.50
  -9  13   2    5.40    2.70
  -8 -13   2   12.70    3.50
  -8 -13   2    6.00    2.50
  -8 -13   2    6.80    2.40
  -8  13   2    4.30    3.80
  -8  13   2    4.90    3.50
  -8  13   2    5.30    2.00
  -7 -13   2   20.00    2.50
  -7 -13   2   23.50    4.20
  -7 -13   2   20.90    4.60
  -7 -13   2   24.40    3.40
  -7 -13   2   29.20    4.60
  -7 -13   2   21.60    2.60
  -7  13   2   31.50    3.00
  -7  13   2   29.50    4.70
  -7  13   2   26.30    4.00
  -7  13   2   32.10    5.40
  -6 -13   2    7.80    1.60
  -6 -13   2    9.00    3.10
  -6 -13   2   13.90    3.10
  -6 -13   2   14.40    3.50
  -6 -13   2   18.80    2.80
  -6 -13   2   13.00    2.20
  -6  13   2   14.80    4.00
  -6  13   2    7.10    2.00
  -6  13   2   12.40    2.50
  -5 -13   2   18.10    2.10
  -5 -13   2   25.40    3.00
  -5 -13   2   21.60    2.40
  -5 -13   2   21.80    3.00
  -5 -13   2   19.70    4.40
  -5 -13   2   25.60    4.40
  -5  13   2   19.90    2.70
  -5  13   2   21.40    1.80
  -5  13   2   25.70    3.00
  -5  13   2   21.00    3.00
  -4 -13   2    0.60    0.90
  -4 -13   2    2.00    2.30
  -4 -13   2    0.40    1.80
  -4 -13   2   -1.50    1.00
   4 -13  -2   -0.20    0.30
  -4 -13   2    1.00    0.50
  -4 -13   2    0.50    1.50
  -4 -13   2    1.80    1.40
  -4  13   2    0.10    1.60
  -4  13   2   -0.10    0.90
  -4  13   2    0.20    0.70
  -4  13   2   -1.40    1.60
  -4  13   2    3.10    4.00
   4  13  -2    0.20    0.60
  -4  13   2    0.40    0.60
  -3 -13   2   16.20    3.20
  -3 -13   2   13.70    2.50
   3 -13  -2   13.70    2.10
   3 -13  -2   14.40    1.40
  -3 -13   2   15.70    2.20
   3 -13  -2   12.60    4.00
  -3 -13   2   14.50    3.00
  -3 -13   2    9.90    1.30
[truncated: 1,503,783 more chars]
