# Supplementary material for: Synthesis and structure of catena-poly[[[bis­(pyridin-2-yl)amine]­cadmium(II)]-di-μ2-azido]
Source: Acta Crystallogr E Crystallogr Commun. 2026 Jan 16;82(Pt 2):173–7. doi: 10.1107/S2056989026000289 (PMC12874238; doi:10.1107/S2056989026000289)
Supplement: Supplementary file 2 [file e-82-00173-Isup2.hkl]

data_I                                                                          
_shelx_title ' Messalti_CddpaOet_Tamb_0m_a.res in P2(1)/c'                      
_shelx_refln_list_code          4                                               
_shelx_F_calc_maximum      308.66                                               
_exptl_crystal_F_000       720.00                                               
_reflns_d_resolution_high  0.5990                                               
                                                                                
loop_                                                                           
 _space_group_symop_operation_xyz                                               
 'x, y, z'                                                                      
 '-x, y+1/2, -z+1/2'                                                            
 '-x, -y, -z'                                                                   
 'x, -y-1/2, z-1/2'                                                             
                                                                                
_cell_length_a     6.6655                                                       
_cell_length_b    18.5106                                                       
_cell_length_c    10.5746                                                       
_cell_angle_alpha  90.000                                                       
_cell_angle_beta   93.612                                                       
_cell_angle_gamma  90.000                                                       
                                                                                
_shelx_F_squared_multiplier     1.000                                           
                                                                                
loop_                                                                           
 _refln_index_h                                                                 
 _refln_index_k                                                                 
 _refln_index_l                                                                 
 _refln_F_squared_calc                                                          
 _refln_F_squared_meas                                                          
 _refln_F_squared_sigma                                                         
 _refln_observed_status                                                         
   1   0   0        326.58        313.05         9.39 o                         
   2   0   0      95270.31      98654.81      4233.22 o                         
   3   0   0        622.87        629.58        17.61 o                         
   4   0   0       8010.37       8227.64       174.00 o                         
   5   0   0         65.20         92.16         7.81 o                         
   6   0   0       3872.35       4084.73        81.89 o                         
   7   0   0         44.24         73.53         7.10 o                         
   8   0   0       1084.98       1141.61        30.96 o                         
   9   0   0         40.29         47.60        11.07 o                         
  10   0   0        485.20        523.44        51.83 o                         
  11   0   0         15.19         -8.61        15.41 o                         
   1   1   0        780.70        804.06        11.93 o                         
   2   1   0      26189.54      29495.63      1097.83 o                         
   3   1   0         29.86         40.14         2.47 o                         
   4   1   0       1934.05       2097.77        31.72 o                         
   5   1   0          3.76          4.46         1.49 o                         
   6   1   0         37.68         60.36         3.95 o                         
   7   1   0         14.61         12.18         2.14 o                         
   9   1   0          1.84         -2.01         8.30 o                         
  10   1   0          0.15         71.10        13.97 o                         
  11   1   0          1.39         -2.22        10.80 o                         
   1   2   0         45.68         48.38         1.01 o                         
   2   2   0      33370.97      35514.29      1649.69 o                         
   3   2   0        165.77        158.53         3.66 o                         
   4   2   0      16888.11      17619.63       336.87 o                         
   5   2   0        127.57        130.33         4.51 o                         
   6   2   0       6135.26       6015.01        74.89 o                         
   7   2   0         43.38         43.06         2.78 o                         
   8   2   0       1281.89       1305.36        23.15 o                         
   9   2   0         21.82         16.06         4.93 o                         
  10   2   0        485.62        522.49        21.75 o                         
  11   2   0         12.64         -8.41         9.08 o                         
   1   3   0          6.84          9.52         0.70 o                         
   2   3   0      10208.13      11242.41       166.17 o                         
   3   3   0        628.42        633.23         9.26 o                         
   4   3   0        749.92        945.04        24.81 o                         
   5   3   0         31.62         33.93         2.81 o                         
   6   3   0        388.63        404.57        20.49 o                         
   7   3   0         12.63          5.26         3.24 o                         
   8   3   0         56.69         92.84         9.00 o                         
   9   3   0          7.80          5.32         3.35 o                         
  10   3   0          2.25         51.03        11.09 o                         
  11   3   0         15.25         -0.79         9.39 o                         
   0   4   0       6342.60       6150.17       102.20 o                         
   1   4   0       2188.82       2250.14        21.34 o                         
   2   4   0      14010.75      14299.54       178.40 o                         
   3   4   0       1093.86       1062.76        14.60 o                         
   4   4   0      13329.27      13759.56       186.72 o                         
   5   4   0         29.96         31.58         2.80 o                         
   6   4   0       5338.59       5245.07        74.38 o                         
   7   4   0         42.34         50.54         5.09 o                         
   8   4   0       1596.62       1555.41        30.65 o                         
   9   4   0         47.31         52.43         6.53 o                         
  10   4   0        466.66        435.52        19.44 o                         
   1   5   0       7838.30       7784.10        86.35 o                         
   2   5   0        513.40        534.35         5.94 o                         
   3   5   0        131.51        114.26         2.72 o                         
   4   5   0         16.49         32.05         5.10 o                         
   5   5   0         23.28         33.16         2.61 o                         
   6   5   0        252.03        370.27        19.92 o                         
   7   5   0         37.69         53.12         5.22 o                         
   8   5   0         88.36        120.49         8.01 o                         
   9   5   0         31.53         43.41         6.34 o                         
  10   5   0          8.80         59.55        14.98 o                         
   0   6   0       5531.88       5485.61        72.32 o                         
   1   6   0        135.65        154.87         2.79 o                         
   2   6   0      14033.61      14038.83       169.73 o                         
   3   6   0        679.62        731.35        10.19 o                         
   4   6   0       7999.74       7887.82        96.93 o                         
   5   6   0          0.22          0.65         1.54 o                         
   6   6   0       2751.91       2807.25        48.20 o                         
   7   6   0        210.60        203.48         8.00 o                         
   8   6   0       1375.54       1373.04        37.31 o                         
   9   6   0        115.69        113.64         9.20 o                         
  10   6   0        342.62        323.02        14.11 o                         
   1   7   0       1118.35       1012.91        10.92 o                         
   2   7   0          0.72          4.78         1.57 o                         
   3   7   0        185.42        151.37         3.16 o                         
   4   7   0          8.69         36.92         4.17 o                         
   5   7   0        606.93        568.13        10.14 o                         
   6   7   0        121.00        137.62        11.15 o                         
   7   7   0        426.14        412.80        13.74 o                         
   8   7   0         51.08         83.08        12.27 o                         
   9   7   0         70.31         71.64         8.31 o                         
  10   7   0         10.34         33.25        11.08 o                         
   0   8   0       4612.34       4246.59        57.04 o                         
   1   8   0         75.78         75.06         2.21 o                         
   2   8   0       8625.68       8298.44        82.24 o                         
   3   8   0         18.80         22.00         1.60 o                         
   4   8   0       4031.10       3929.42        48.12 o                         
   5   8   0        265.36        264.48         6.38 o                         
   6   8   0       1598.33       1629.49        27.44 o                         
   7   8   0        177.42        183.63         8.70 o                         
   8   8   0       1044.69       1019.89        28.21 o                         
   9   8   0         40.43         40.40         6.66 o                         
  10   8   0        216.19        215.77        10.97 o                         
   1   9   0        651.91        570.57         7.32 o                         
   2   9   0          1.39          5.23         1.69 o                         
   3   9   0        555.14        524.57         6.84 o                         
   4   9   0        120.06        130.07         6.58 o                         
   5   9   0       1061.47        963.87        15.56 o                         
   6   9   0         12.60         34.21         5.68 o                         
   7   9   0        358.32        332.06        10.48 o                         
   8   9   0         27.28         65.78        15.16 o                         
   9   9   0         73.35         71.60         8.59 o                         
  10   9   0         11.37         12.44         5.72 o                         
   0  10   0       2409.54       2163.72        30.97 o                         
   1  10   0         35.14         36.75         2.15 o                         
   2  10   0       4580.79       4304.17        43.27 o                         
   3  10   0        213.45        219.59         4.31 o                         
   4  10   0       3272.00       3140.28        41.09 o                         
   5  10   0        645.57        611.44        14.64 o                         
   6  10   0       1389.46       1336.56        28.13 o                         
   7  10   0        103.14        108.96         8.21 o                         
   8  10   0        724.93        729.55        19.53 o                         
   9  10   0         10.42          1.03         5.79 o                         
  10  10   0        167.60        175.27        12.27 o                         
   1  11   0       1041.05       1023.89        12.32 o                         
   2  11   0        296.26        289.71         5.42 o                         
   3  11   0       1797.23       1764.37        19.60 o                         
   4  11   0         18.99         21.51         4.25 o                         
   5  11   0        859.93        786.09        17.02 o                         
   6  11   0          1.51         15.02         4.27 o                         
   7  11   0         70.23         74.38         5.95 o                         
   8  11   0         34.29         53.82         8.79 o                         
   9  11   0         38.01         37.03         7.31 o                         
  10  11   0         20.19         25.90         8.04 o                         
   0  12   0       6082.75       5773.04        77.94 o                         
   1  12   0         30.53         31.86         2.28 o                         
   2  12   0       3931.88       3787.02        39.73 o                         
   3  12   0        365.25        357.36         6.37 o                         
   4  12   0       1987.48       1934.21        24.42 o                         
   5  12   0        140.19        142.51         5.98 o                         
   6  12   0        872.10        869.62        17.61 o                         
   7  12   0         16.24         14.28         3.30 o                         
   8  12   0        407.63        411.74        13.95 o                         
   9  12   0         24.49         14.83         9.68 o                         
  10  12   0        161.84        144.19        13.81 o                         
   1  13   0       2419.47       2271.59        24.22 o                         
   2  13   0          2.02          1.29         2.26 o                         
   3  13   0       1846.32       1778.39        21.41 o                         
   4  13   0        112.52        118.50         4.56 o                         
   5  13   0        427.73        404.86        11.11 o                         
   6  13   0          8.63         27.54         8.81 o                         
   7  13   0         49.35         54.31         5.32 o                         
   8  13   0         23.73         44.51         8.41 o                         
   9  13   0         35.33         32.84        10.54 o                         
  10  13   0         26.89         45.89        12.08 o                         
   0  14   0       2582.24       2450.93        36.13 o                         
   1  14   0          3.91          3.15         1.92 o                         
   2  14   0       1557.56       1537.48        18.75 o                         
   3  14   0          8.93         10.66         3.09 o                         
   4  14   0       1274.66       1256.84        17.83 o                         
   5  14   0         20.81         26.23         3.33 o                         
   6  14   0        622.55        642.46        16.44 o                         
   7  14   0          0.13         -0.44         7.09 o                         
   8  14   0        192.64        222.01        15.00 o                         
   9  14   0         31.86         20.35         7.51 o                         
   1  15   0       1291.84       1270.33        18.37 o                         
   2  15   0          3.11         -1.81         2.78 o                         
   3  15   0        653.02        607.59        11.92 o                         
   4  15   0         24.44         42.49         4.49 o                         
   5  15   0        211.20        210.70         7.17 o                         
   6  15   0         19.42         48.96         7.84 o                         
   7  15   0        171.99        168.30        10.40 o                         
   8  15   0          8.00         17.52         6.91 o                         
   9  15   0         59.96         38.67         9.23 o                         
   0  16   0       1009.05        964.70        20.89 o                         
   1  16   0         28.56         16.67         3.79 o                         
   2  16   0        800.82        783.70        14.16 o                         
   3  16   0         41.37         36.43         4.40 o                         
   4  16   0        800.51        786.24        14.21 o                         
   5  16   0          5.18          3.66         4.12 o                         
   6  16   0        388.31        381.41        12.99 o                         
   7  16   0          2.99         10.87         5.25 o                         
   8  16   0         99.40         96.97        10.64 o                         
   9  16   0         12.55         -3.88         7.58 o                         
   1  17   0        164.68        178.10         6.15 o                         
   2  17   0         72.61         69.59         5.10 o                         
   3  17   0        489.31        463.41        10.21 o                         
   4  17   0          0.33         -3.27         3.27 o                         
   5  17   0        332.64        316.75        11.99 o                         
   6  17   0         39.04         41.61         6.37 o                         
   7  17   0        242.58        274.19        16.79 o                         
   8  17   0          1.71          6.69         6.69 o                         
   9  17   0         68.53         52.17        12.27 o                         
   0  18   0       1860.94       1862.40        43.91 o                         
   1  18   0         55.48         58.94         4.94 o                         
   2  18   0        706.58        700.08        13.05 o                         
   3  18   0         66.12         69.37         5.80 o                         
   4  18   0        180.67        193.51         7.80 o                         
   5  18   0         12.01         14.48         4.24 o                         
   6  18   0        210.04        249.64        12.64 o                         
   7  18   0          3.80         30.56         7.27 o                         
   8  18   0         83.77         75.55        12.25 o                         
   9  18   0          0.19          9.97        21.00 o                         
   1  19   0        729.46        748.46        14.41 o                         
   2  19   0         84.51         76.80         6.19 o                         
   3  19   0        363.57        364.95         9.92 o                         
   4  19   0          5.08          0.17         3.42 o                         
   5  19   0        173.30        169.02         8.38 o                         
   6  19   0          6.51         22.82        13.55 o                         
   7  19   0        143.96        189.76        15.70 o                         
   8  19   0          4.69          4.67        11.95 o                         
   0  20   0        324.26        339.36        13.00 o                         
   1  20   0          1.49          4.43         3.86 o                         
   2  20   0        309.74        343.51        10.70 o                         
   3  20   0          1.15          8.82         4.62 o                         
   4  20   0        189.93        199.64         8.13 o                         
   5  20   0         13.57         23.16         6.54 o                         
   6  20   0        120.33        130.09        13.30 o                         
   7  20   0          5.67         11.23         8.21 o                         
   8  20   0         44.69         39.11        10.85 o                         
   1  21   0        462.90        507.96        11.69 o                         
   2  21   0          9.57          9.15         4.31 o                         
   3  21   0        328.40        369.42        11.32 o                         
   4  21   0          0.06         -1.03         4.40 o                         
   5  21   0        144.38        157.05         9.00 o                         
   6  21   0          4.32          1.10         8.04 o                         
   7  21   0         46.18         53.68        11.86 o                         
   8  21   0         10.44          3.09         8.68 o                         
   0  22   0        247.58        254.79        12.32 o                         
   1  22   0          1.47         25.83         7.31 o                         
   2  22   0        234.13        255.81         9.83 o                         
   3  22   0          0.63          2.33         4.34 o                         
   4  22   0         89.09        112.67         9.36 o                         
   5  22   0          0.26          7.45         4.96 o                         
   6  22   0         29.46         39.86        13.60 o                         
   7  22   0          2.02         -1.59         9.07 o                         
   1  23   0        310.15        373.02        12.16 o                         
   2  23   0         43.44         46.75         6.27 o                         
   3  23   0        168.57        196.08        10.82 o                         
   4  23   0         20.19         19.26         5.81 o                         
   5  23   0        108.10        126.05        10.13 o                         
   6  23   0          1.90         -3.20         7.85 o                         
   7  23   0         33.28         26.87        13.90 o                         
   0  24   0         10.17         18.23         5.97 o                         
   1  24   0          1.32         13.31         4.64 o                         
   2  24   0         65.96         70.12         7.57 o                         
   3  24   0          7.22          3.40         5.26 o                         
   4  24   0         98.75        112.18         9.11 o                         
   5  24   0          3.80         20.88         9.45 o                         
   6  24   0         31.43         38.29        11.86 o                         
   1  25   0        105.02        115.63         8.72 o                         
   2  25   0          0.26         -6.47         6.47 o                         
   3  25   0         87.42        100.05         9.19 o                         
   4  25   0          6.48         -1.38         8.07 o                         
   5  25   0         97.02         87.16        13.28 o                         
   6  25   0          4.33        -13.95        13.95 o                         
   0  26   0         12.44         12.69         6.67 o                         
   1  26   0          0.10          1.05         7.25 o                         
   2  26   0         17.58         14.81         5.98 o                         
   3  26   0          0.75         -0.73         6.22 o                         
   4  26   0         28.21         19.74         7.47 o                         
   5  26   0          0.19          6.25        10.17 o                         
   1  27   0         92.07         97.83         9.18 o                         
   2  27   0          1.48         -5.14         5.14 o                         
   3  27   0         35.30         38.45        16.30 o                         
   4  27   0          0.14          1.17         8.12 o                         
   5  27   0         33.96         38.78        13.07 o                         
   0  28   0          8.33          1.36        17.79 o                         
   1  28   0          4.78          0.08         7.86 o                         
   2  28   0          6.58         -1.13         8.65 o                         
   3  28   0          1.18          9.31         8.90 o                         
   4  28   0          8.01        -10.95        10.95 o                         
   1  29   0         17.31          6.73        14.11 o                         
   2  29   0          3.20         -2.81         8.52 o                         
   3  29   0         41.46         43.90        12.84 o                         
   0  30   0         22.27         18.15        13.59 o                         
   1  30   0          0.37          0.09         8.64 o                         
   2  30   0          7.48          1.51        13.04 o                         
 -11   1   1          1.65         -8.01         8.01 o                         
 -10   1   1        556.43        519.47        23.94 o                         
  -9   1   1         11.51          0.05         5.74 o                         
  -8   1   1       1113.76       1168.62        26.63 o                         
  -7   1   1         87.34        100.95         5.79 o                         
  -6   1   1       3354.38       3370.60        50.10 o                         
  -5   1   1        742.34        757.58        12.34 o                         
  -4   1   1       2980.67       2947.30        45.31 o                         
  -3   1   1       6104.34       6387.11       134.33 o                         
  -2   1   1       2378.97       2314.29        45.00 o                         
  -1   1   1      15089.05      16827.71       437.43 o                         
   1   1   1      17849.70      18759.88       603.59 o                         
   2   1   1       2036.73       2020.13        24.63 o                         
   3   1   1      14337.97      15159.80       251.12 o                         
   4   1   1       3881.25       3997.09        58.76 o                         
   5   1   1       2792.83       2966.62        44.69 o                         
   6   1   1       3704.46       3650.72        60.16 o                         
   7   1   1        855.51        850.18        15.34 o                         
   8   1   1        847.19        829.08        16.02 o                         
   9   1   1        407.54        412.21        15.08 o                         
  10   1   1        325.76        277.19        16.22 o                         
  11   1   1        113.61         92.69        18.11 o                         
 -11   2   1          3.97         -9.16         9.16 o                         
 -10   2   1          1.89         61.78        13.98 o                         
  -9   2   1          5.23         -2.24         5.03 o                         
  -8   2   1         32.58         63.96        15.96 o                         
  -7   2   1         40.61         44.95         3.07 o                         
  -6   2   1        173.81        204.17         9.24 o                         
  -5   2   1        376.92        388.23         8.66 o                         
  -4   2   1        659.07        680.96        15.82 o                         
  -3   2   1       1641.77       1859.79        37.37 o                         
  -2   2   1        278.86        331.07         6.35 o                         
  -1   2   1        773.99        790.95         9.76 o                         
   0   2   1        832.59        833.50         9.11 o                         
   1   2   1        121.74        111.26         2.18 o                         
   2   2   1        115.79        121.73         2.84 o                         
   3   2   1        324.34        385.51         7.42 o                         
   4   2   1       1858.76       1980.39        27.86 o                         
   5   2   1        383.70        412.46        12.71 o                         
   6   2   1         76.01        103.08        11.84 o                         
   7   2   1          0.11         42.91         7.80 o                         
   8   2   1          0.95         16.44         7.44 o                         
   9   2   1          3.92         63.57        10.22 o                         
  10   2   1          0.73         38.14         9.09 o                         
  11   2   1          6.46         11.30        18.49 o                         
 -11   3   1          0.63        -12.72        25.17 o                         
 -10   3   1        384.23        417.22        22.08 o                         
  -9   3   1         16.81          8.88         4.22 o                         
  -8   3   1        810.77        869.90        24.61 o                         
  -7   3   1        205.58        186.28         6.90 o                         
  -6   3   1       3211.88       3169.47        46.28 o                         
  -5   3   1       1504.18       1506.93        25.36 o                         
  -4   3   1       6718.11       6622.77       104.70 o                         
  -3   3   1       4384.77       4488.38        75.43 o                         
  -2   3   1       7811.65       7858.55       139.72 o                         
  -1   3   1       1405.05       1357.93        13.57 o                         
   0   3   1      28404.25      30702.68       819.63 o                         
   1   3   1       1571.41       1652.07        18.11 o                         
   2   3   1      26323.50      27546.75       483.83 o                         
   3   3   1       6301.98       6482.52        79.47 o                         
   4   3   1       7668.96       7766.15        98.55 o                         
   5   3   1       3460.75       3463.80        52.24 o                         
   6   3   1       2011.40       1964.89        32.24 o                         
   7   3   1       1559.40       1524.56        26.28 o                         
   8   3   1        645.36        655.17        13.04 o                         
   9   3   1        521.61        468.81        18.22 o                         
  10   3   1        269.89        242.04        15.54 o                         
 -11   4   1         10.21         -9.14         9.14 o                         
 -10   4   1         18.05         42.80        10.09 o                         
  -9   4   1         42.24         31.98         4.73 o                         
  -8   4   1         12.02         66.72        15.72 o                         
  -7   4   1        265.90        230.55         9.21 o                         
  -6   4   1          2.90         37.52         8.54 o                         
  -5   4   1        801.46        813.54        15.54 o                         
  -4   4   1        450.70        462.22         9.38 o                         
  -3   4   1        203.20        192.10         4.03 o                         
  -2   4   1       2271.22       2508.08        28.54 o                         
  -1   4   1        655.46        671.37         7.40 o                         
   0   4   1       2274.43       2412.13        23.78 o                         
   1   4   1       4317.75       4456.86        46.20 o                         
   2   4   1        475.88        505.65         5.98 o                         
   3   4   1       1627.27       1647.45        21.29 o                         
   4   4   1         25.76         38.66         4.04 o                         
   5   4   1          5.00         20.84         3.48 o                         
   6   4   1         15.23         29.17         4.73 o                         
   7   4   1         11.37         58.62        11.60 o                         
   8   4   1          0.11         15.84         6.43 o                         
   9   4   1          0.27         24.18         8.30 o                         
  10   4   1          0.60         19.18         5.79 o                         
 -10   5   1        344.03        391.11        19.68 o                         
  -9   5   1         54.16         42.56         5.27 o                         
  -8   5   1       1176.09       1212.26        27.23 o                         
  -7   5   1        336.15        305.08         9.79 o                         
  -6   5   1       3048.29       3009.09        56.33 o                         
  -5   5   1        804.84        797.93        16.87 o                         
  -4   5   1       8678.94       8611.59       123.03 o                         
  -3   5   1        677.87        678.04         9.58 o                         
  -2   5   1      13307.22      13619.80       176.60 o                         
  -1   5   1       5121.52       5080.69        51.50 o                         
   0   5   1       8895.83       8774.08       100.15 o                         
   1   5   1      13952.42      13729.11       178.18 o                         
   2   5   1      16131.38      16374.23       204.64 o                         
   3   5   1       2431.99       2426.87        27.66 o                         
   4   5   1       7299.93       7431.85        86.02 o                         
   5   5   1       1523.07       1509.88        21.23 o                         
   6   5   1       1980.25       1953.49        34.78 o                         
   7   5   1       1358.22       1338.40        26.44 o                         
   8   5   1        686.38        663.55        16.54 o                         
   9   5   1        473.86        437.39        14.96 o                         
  10   5   1        153.17        150.03        20.01 o                         
 -10   6   1         17.47         49.50         9.47 o                         
  -9   6   1        119.19        109.85         8.23 o                         
  -8   6   1          6.76         44.73         7.36 o                         
  -7   6   1        264.28        242.48         8.94 o                         
  -6   6   1          2.38         33.75         6.97 o                         
  -5   6   1        259.85        254.49         6.66 o                         
  -4   6   1        521.23        527.04         9.52 o                         
  -3   6   1        366.02        370.16         5.42 o                         
  -2   6   1         58.39         80.35         3.64 o                         
  -1   6   1       1379.57       1400.01        15.13 o                         
   0   6   1       1624.83       1672.99        16.34 o                         
   1   6   1       1399.00       1484.60        14.39 o                         
   2   6   1         12.43         38.62         1.88 o                         
   3   6   1         57.92         70.99         3.04 o                         
   4   6   1         39.84         63.01         3.56 o                         
   5   6   1        126.95        140.73         6.57 o                         
   6   6   1        150.72        165.55         6.96 o                         
   7   6   1        100.46        134.60        11.03 o                         
   8   6   1         33.81         59.57         9.40 o                         
   9   6   1          1.52         14.41         4.42 o                         
  10   6   1          4.37         37.09        12.61 o                         
 -10   7   1        300.91        278.03        12.44 o                         
  -9   7   1         57.80         49.70         6.71 o                         
  -8   7   1       1404.83       1367.50        26.86 o                         
  -7   7   1        133.67        149.68        12.79 o                         
  -6   7   1       2525.76       2564.18        47.46 o                         
  -5   7   1        524.33        496.11        11.06 o                         
  -4   7   1       7835.28       7774.98        99.04 o                         
  -3   7   1       1006.24       1043.89        12.68 o                         
  -2   7   1      18659.76      18115.71       219.04 o                         
  -1   7   1       2721.09       2684.45        25.55 o                         
   0   7   1       9823.57       9818.69       106.22 o                         
   1   7   1       5177.82       5097.61        47.93 o                         
   2   7   1      10522.54      10607.55       106.68 o                         
   3   7   1       1773.27       1773.98        19.67 o                         
   4   7   1       4298.75       4214.76        50.14 o                         
   5   7   1       1767.01       1717.02        22.71 o                         
   6   7   1       1410.58       1395.13        23.80 o                         
   7   7   1        763.24        752.47        20.72 o                         
   8   7   1        672.50        669.20        16.68 o                         
   9   7   1        254.62        278.30        13.54 o                         
  10   7   1        103.05         99.84         9.69 o                         
 -10   8   1          3.01         29.65         8.49 o                         
  -9   8   1        128.80        133.37         9.44 o                         
  -8   8   1          6.12         89.34        16.48 o                         
  -7   8   1        266.32        243.95        12.25 o                         
  -6   8   1         60.09         88.74         7.05 o                         
  -5   8   1        267.60        249.69         7.33 o                         
  -4   8   1        273.61        312.17         9.51 o                         
  -3   8   1        116.24        114.10         2.56 o                         
  -2   8   1        107.03        122.85         4.25 o                         
  -1   8   1       2100.86       2021.43        19.87 o                         
   0   8   1        356.01        416.01         5.58 o                         
   1   8   1       1991.17       1996.06        19.95 o                         
   2   8   1          0.69          2.01         1.47 o                         
   3   8   1        203.93        198.41         3.82 o                         
   4   8   1        367.95        359.80         7.96 o                         
   5   8   1        230.80        233.33         6.19 o                         
   6   8   1        176.57        165.99         8.66 o                         
   7   8   1         42.59         55.18         7.61 o                         
   8   8   1         94.83        120.94         8.36 o                         
   9   8   1          0.12         25.35         6.52 o                         
  10   8   1         22.71         23.91         6.11 o                         
 -10   9   1        229.50        225.23        16.99 o                         
  -9   9   1         40.11         27.48         5.75 o                         
  -8   9   1       1062.95       1072.12        31.41 o                         
  -7   9   1         18.41         22.50         4.52 o                         
  -6   9   1       1918.72       1935.93        35.53 o                         
  -5   9   1        102.43        113.50         6.51 o                         
  -4   9   1       7766.92       7599.99        85.50 o                         
  -3   9   1       1456.67       1503.80        16.35 o                         
  -2   9   1      22136.13      22243.66       252.46 o                         
  -1   9   1       4747.26       4787.86        43.86 o                         
   0   9   1      10344.39      10354.34       104.48 o                         
   1   9   1       1633.24       1543.98        15.76 o                         
   2   9   1       4353.94       4237.83        43.21 o                         
   3   9   1        491.61        414.50         6.45 o                         
   4   9   1       2107.69       2030.62        27.16 o                         
   5   9   1        954.50        863.15        14.29 o                         
   6   9   1        989.59        978.94        19.55 o                         
   7   9   1        327.16        311.41        11.47 o                         
   8   9   1        528.49        533.86        15.82 o                         
   9   9   1        158.75        200.82        16.55 o                         
  10   9   1         99.94        106.10         9.63 o                         
 -10  10   1          0.79         16.15         8.74 o                         
  -9  10   1         76.96         72.22         9.45 o                         
  -8  10   1          0.05         35.73        13.83 o                         
  -7  10   1        241.43        211.34        11.18 o                         
  -6  10   1          1.60         30.49         8.46 o                         
  -5  10   1       1002.99        891.41        14.71 o                         
  -4  10   1         80.38         95.46         4.09 o                         
  -3  10   1       1276.31       1246.04        13.99 o                         
  -2  10   1        722.49        761.51         9.44 o                         
  -1  10   1       1127.79       1067.23        11.49 o                         
   0  10   1       2064.34       2002.11        20.52 o                         
   1  10   1        231.35        175.16         3.57 o                         
   2  10   1        711.49        692.10         9.06 o                         
   3  10   1        416.73        375.76         6.51 o                         
   4  10   1        415.11        366.13         6.75 o                         
   5  10   1        503.39        489.42         9.50 o                         
   6  10   1         74.12         86.53         5.16 o                         
   7  10   1         64.90         83.49         6.72 o                         
   8  10   1         98.14        100.86        11.05 o                         
   9  10   1         35.45         48.33         8.55 o                         
  10  10   1         29.73         42.81        10.63 o                         
 -10  11   1        204.72        185.21        14.16 o                         
  -9  11   1         23.53         16.39         5.62 o                         
  -8  11   1        752.94        746.56        21.38 o                         
  -7  11   1         53.20         56.93         6.04 o                         
  -6  11   1       1680.53       1656.63        35.68 o                         
  -5  11   1         64.64         78.64         6.11 o                         
  -4  11   1       3603.96       3582.98        43.93 o                         
  -3  11   1        356.00        355.76         5.77 o                         
  -2  11   1       6209.08       6156.42        58.57 o                         
  -1  11   1       1397.34       1292.88        13.70 o                         
   0  11   1       5388.55       5361.30        50.29 o                         
   1  11   1        904.60        793.35         9.56 o                         
   2  11   1       3493.59       3354.72        34.54 o                         
   3  11   1       1030.43        997.62        13.10 o                         
   4  11   1       1869.50       1819.93        22.88 o                         
   5  11   1        622.40        574.49        10.86 o                         
   6  11   1        664.41        632.46        13.57 o                         
   7  11   1        148.18        158.07         8.89 o                         
   8  11   1        335.05        331.39        16.94 o                         
   9  11   1        117.51        148.43        11.16 o                         
  10  11   1        113.04         96.17        13.60 o                         
 -10  12   1          6.09          4.81        13.71 o                         
  -9  12   1         52.92         27.96         9.54 o                         
  -8  12   1          0.14         26.75         6.70 o                         
  -7  12   1        173.99        160.95        15.66 o                         
  -6  12   1         28.69         64.04         9.71 o                         
  -5  12   1        958.14        889.51        17.69 o                         
  -4  12   1          3.41         20.23         3.28 o                         
  -3  12   1       1628.30       1514.70        16.41 o                         
  -2  12   1        759.48        743.24        10.01 o                         
  -1  12   1       1148.27       1010.02        11.67 o                         
   0  12   1       1351.81       1386.42        15.70 o                         
   1  12   1        531.67        471.88         6.94 o                         
   2  12   1        647.94        620.81         9.13 o                         
   3  12   1        563.58        548.76         8.46 o                         
   4  12   1        536.52        503.12         8.83 o                         
   5  12   1        206.62        210.63         6.30 o                         
   6  12   1         64.20         78.37         5.08 o                         
   7  12   1         66.32         80.96         7.05 o                         
   8  12   1         46.82         61.41         6.70 o                         
   9  12   1        106.39        113.59        11.83 o                         
  10  12   1         27.54         28.23        11.79 o                         
 -10  13   1        164.45        135.27        12.28 o                         
  -9  13   1          3.22         -4.94         4.94 o                         
  -8  13   1        335.62        377.26        19.16 o                         
  -7  13   1        117.34        126.18         9.15 o                         
  -6  13   1        954.74        929.05        26.66 o                         
  -5  13   1         77.32         84.81         7.05 o                         
  -4  13   1       2010.65       2008.87        28.30 o                         
  -3  13   1         15.45         18.90         2.53 o                         
  -2  13   1       3056.52       2923.74        30.41 o                         
  -1  13   1        467.03        420.34         6.80 o                         
   0  13   1       3167.14       3010.27        29.85 o                         
   1  13   1        600.85        571.07         8.63 o                         
   2  13   1       1446.87       1409.69        16.64 o                         
   3  13   1        465.89        437.36         8.43 o                         
   4  13   1       1486.15       1444.45        20.51 o                         
   5  13   1        286.20        289.44         6.88 o                         
   6  13   1        779.63        775.17        16.51 o                         
   7  13   1        251.64        256.03        11.20 o                         
   8  13   1        253.07        242.15        11.92 o                         
   9  13   1        127.44        133.60        13.25 o                         
  -9  14   1         74.31         66.23         9.95 o                         
  -8  14   1          2.78         21.41         7.18 o                         
  -7  14   1        170.83        195.04        12.30 o                         
  -6  14   1         12.91         51.34        10.37 o                         
  -5  14   1        383.93        375.24         8.82 o                         
  -4  14   1          8.47         15.25         2.59 o                         
  -3  14   1       1790.43       1675.54        21.29 o                         
  -2  14   1        883.20        880.54        12.49 o                         
  -1  14   1       2108.42       1990.70        21.49 o                         
   0  14   1       2317.41       2149.15        23.34 o                         
   1  14   1        383.51        369.65         6.41 o                         
   2  14   1        410.51        384.27         7.77 o                         
   3  14   1        309.62        288.18         7.42 o                         
   4  14   1         14.49         30.31         4.13 o                         
   5  14   1        347.51        362.57         9.92 o                         
   6  14   1         11.45         25.41         7.56 o                         
   7  14   1        171.86        181.36        10.65 o                         
   8  14   1         34.22         34.95         8.55 o                         
   9  14   1         67.30         82.98         9.51 o                         
  -9  15   1          0.79         -3.72         6.36 o                         
  -8  15   1        148.07        169.00        12.42 o                         
  -7  15   1         70.25         74.71         9.71 o                         
  -6  15   1        608.52        650.23        19.33 o                         
  -5  15   1        182.92        174.23         6.29 o                         
  -4  15   1        718.69        730.40        12.43 o                         
  -3  15   1         84.93         88.34         5.00 o                         
  -2  15   1        593.51        575.52        10.84 o                         
  -1  15   1         30.51         25.36         3.22 o                         
   0  15   1       3150.87       3079.33        36.05 o                         
   1  15   1          7.23          9.62         2.73 o                         
   2  15   1       4139.04       4074.21        50.53 o                         
   3  15   1        476.00        498.43        11.13 o                         
   4  15   1       1936.33       1921.28        28.56 o                         
   5  15   1        445.97        439.94        12.38 o                         
   6  15   1        379.62        393.28        12.88 o                         
   7  15   1        208.19        213.22        10.27 o                         
   8  15   1         79.11         96.38        11.91 o                         
   9  15   1         66.41         83.72        10.66 o                         
  -9  16   1         83.16         58.81        11.02 o                         
  -8  16   1          1.28          6.42         7.74 o                         
  -7  16   1        227.40        253.37        14.55 o                         
  -6  16   1          0.21         15.59         5.08 o                         
  -5  16   1        179.62        175.16         9.11 o                         
  -4  16   1         40.75         49.88         4.19 o                         
  -3  16   1        413.81        360.24         9.74 o                         
  -2  16   1         49.42         42.31         4.47 o                         
  -1  16   1        851.43        794.84        13.06 o                         
   0  16   1         26.14         35.15         3.51 o                         
   1  16   1       1752.64       1702.19        23.61 o                         
   2  16   1        109.82        166.51         9.44 o                         
   3  16   1       1767.14       1737.74        32.76 o                         
   4  16   1        317.38        347.15        11.38 o                         
   5  16   1        530.95        518.47        13.32 o                         
   6  16   1        191.58        190.00         9.94 o                         
   7  16   1        134.94        139.35        11.38 o                         
   8  16   1         28.07         27.85         9.45 o                         
   9  16   1         22.86         18.82        10.08 o                         
  -9  17   1          9.76         10.93         8.25 o                         
  -8  17   1        137.01        147.81        11.73 o                         
  -7  17   1         24.62         36.43         8.49 o                         
  -6  17   1        374.44        395.81        19.62 o                         
  -5  17   1         57.06         64.54         4.94 o                         
  -4  17   1        393.88        407.78         9.39 o                         
  -3  17   1        199.98        206.22         7.16 o                         
  -2  17   1        480.92        500.88        13.16 o                         
  -1  17   1        289.75        287.85         7.38 o                         
   0  17   1       1321.24       1336.12        21.19 o                         
   1  17   1        373.99        391.06         8.63 o                         
   2  17   1       1225.08       1198.09        20.06 o                         
   3  17   1        221.75        275.67        10.48 o                         
   4  17   1        716.53        712.03        14.26 o                         
   5  17   1         41.15         65.37         6.17 o                         
   6  17   1        299.95        306.93        12.10 o                         
   7  17   1         30.44         43.42         8.62 o                         
   8  17   1         48.42         41.63        12.19 o                         
   9  17   1         16.86          8.71        10.64 o                         
  -9  18   1         71.40         45.88        13.69 o                         
  -8  18   1          0.24         17.64        11.65 o                         
  -7  18   1        138.23        138.09        12.68 o                         
  -6  18   1          4.67          2.27         6.18 o                         
  -5  18   1        168.76        170.98        10.25 o                         
  -4  18   1         92.90        110.72         6.14 o                         
  -3  18   1        506.02        514.55        11.74 o                         
  -2  18   1         13.28         15.16         4.15 o                         
  -1  18   1        641.46        636.41        12.68 o                         
   0  18   1          0.88          0.57         3.46 o                         
   1  18   1        651.18        647.81        12.58 o                         
   2  18   1         57.65         78.36         6.01 o                         
   3  18   1        481.94        487.54        12.14 o                         
   4  18   1        253.32        260.32         8.77 o                         
   5  18   1        228.55        250.02         9.64 o                         
   6  18   1        262.03        298.31        14.68 o                         
   7  18   1        127.12        128.51        11.85 o                         
   8  18   1         46.75         53.53        10.39 o                         
  -8  19   1         90.29         91.12        16.44 o                         
  -7  19   1          4.98         13.55        11.11 o                         
  -6  19   1        153.08        159.51        14.13 o                         
  -5  19   1         61.98         63.92         6.50 o                         
  -4  19   1        224.44        269.44         9.18 o                         
  -3  19   1        193.64        206.07         7.75 o                         
  -2  19   1        553.97        600.33        13.54 o                         
  -1  19   1        105.75        106.76         6.45 o                         
   0  19   1        664.39        653.95        12.91 o                         
   1  19   1        180.99        185.26         7.17 o                         
   2  19   1        239.80        230.11         9.91 o                         
   3  19   1        154.72        169.50         7.89 o                         
   4  19   1        120.05        136.21         7.34 o                         
   5  19   1         60.25         77.33         8.05 o                         
   6  19   1        177.60        194.98        14.26 o                         
   7  19   1         13.21         16.65         7.95 o                         
   8  19   1         57.63         60.65        10.39 o                         
  -8  20   1          0.15         -9.02        10.27 o                         
  -7  20   1         99.96        107.15        12.72 o                         
  -6  20   1         17.99         30.16         8.97 o                         
  -5  20   1        181.93        190.98        10.21 o                         
  -4  20   1         40.33         52.60         5.37 o                         
  -3  20   1        241.29        265.00         9.17 o                         
  -2  20   1          1.15          3.21         4.08 o                         
  -1  20   1        298.97        315.48        10.76 o                         
   0  20   1         42.14         58.22         5.29 o                         
   1  20   1        424.31        444.63        11.00 o                         
   2  20   1        150.78        171.14         8.78 o                         
   3  20   1        249.29        276.45        10.19 o                         
   4  20   1         91.58         92.31         7.29 o                         
   5  20   1         81.01         81.11         8.27 o                         
   6  20   1        109.68        102.76        11.26 o                         
   7  20   1         39.03         44.81         9.78 o                         
   8  20   1         50.37         72.98        12.21 o                         
  -8  21   1         24.76         -4.37         9.69 o                         
  -7  21   1          0.23          5.48         7.52 o                         
  -6  21   1         53.64         58.47        10.92 o                         
  -5  21   1         22.27         34.92         6.05 o                         
  -4  21   1        201.64        221.43        12.96 o                         
  -3  21   1         97.39        117.30         7.82 o                         
  -2  21   1        330.61        369.31        11.01 o                         
  -1  21   1         77.64         80.44         6.71 o                         
   0  21   1        177.10        186.85         7.62 o                         
   1  21   1        103.53        136.57         7.35 o                         
   2  21   1         90.46        107.98         8.46 o                         
   3  21   1         57.64         70.02         6.88 o                         
   4  21   1         38.32         37.42         7.23 o                         
   5  21   1         32.05         33.95         5.18 o                         
   6  21   1         65.49         73.55        10.11 o                         
   7  21   1         12.26          8.91         9.13 o                         
   8  21   1         43.65         38.35        13.52 o                         
  -7  22   1         69.21         49.96        11.32 o                         
  -6  22   1          1.46          0.98         7.73 o                         
  -5  22   1        224.62        230.48        12.95 o                         
  -4  22   1          3.55          1.97         5.08 o                         
  -3  22   1        172.31        202.19         9.40 o                         
  -2  22   1         21.77         30.16         5.45 o                         
  -1  22   1        148.92        196.77        10.23 o                         
   0  22   1        130.34        151.79         7.53 o                         
   1  22   1        265.67        301.04        10.79 o                         
   2  22   1        165.53        191.55         9.96 o                         
   3  22   1        158.62        168.19         9.15 o                         
   4  22   1         39.60         19.67         5.61 o                         
   5  22   1         41.15         38.15         5.51 o                         
   6  22   1         24.93         31.04         8.82 o                         
   7  22   1         11.35          5.65        12.37 o                         
  -7  23   1          5.34         13.45        11.03 o                         
  -6  23   1         18.46         13.92        10.10 o                         
  -5  23   1          7.77         23.69         7.53 o                         
  -4  23   1         55.60         56.11         7.99 o                         
  -3  23   1          6.32         13.86         4.94 o                         
  -2  23   1         43.72         51.58         6.34 o                         
  -1  23   1         52.24         73.74         6.67 o                         
   0  23   1         25.73         30.16         4.99 o                         
   1  23   1         90.15         97.13         6.79 o                         
   2  23   1         92.12        118.53         8.82 o                         
   3  23   1          7.90         -1.74         6.27 o                         
   4  23   1         57.07         57.31         7.13 o                         
   5  23   1          2.13          4.56         5.41 o                         
   6  23   1         16.13          9.26         7.43 o                         
   7  23   1         11.52          7.83        11.51 o                         
  -7  24   1         36.86         41.09        48.28 o                         
  -6  24   1          0.72         -8.32         8.32 o                         
  -5  24   1        106.75        119.55        15.08 o                         
  -4  24   1          4.60          7.40         5.98 o                         
  -3  24   1        126.45        137.69        11.99 o                         
  -2  24   1         27.01         24.29         7.31 o                         
  -1  24   1        161.77        184.09        13.98 o                         
   0  24   1         31.90         27.96         5.25 o                         
   1  24   1         95.24         87.71         6.76 o                         
   2  24   1         47.96         36.02         6.95 o                         
   3  24   1         33.03         28.53         6.39 o                         
   4  24   1         50.23         48.58         6.72 o                         
   5  24   1         36.82         47.09        10.84 o                         
   6  24   1         25.83         23.26         9.64 o                         
  -6  25   1          7.65          1.91        12.83 o                         
  -5  25   1          5.01         24.58        10.63 o                         
  -4  25   1         14.41         15.41         7.06 o                         
  -3  25   1          0.61          4.54         5.88 o                         
  -2  25   1         11.76          9.33         6.52 o                         
  -1  25   1          8.43          2.10         5.61 o                         
   0  25   1         10.02          5.41         4.77 o                         
   1  25   1         10.36          5.79         5.80 o                         
   2  25   1         24.79         26.88         7.10 o                         
   3  25   1          3.01          3.44         5.23 o                         
   4  25   1         19.94         11.25         6.11 o                         
   5  25   1          3.51         14.12         7.12 o                         
   6  25   1          5.01          5.51        13.23 o                         
  -5  26   1         33.33         37.98        12.42 o                         
  -4  26   1          5.14         -0.21         9.34 o                         
  -3  26   1         57.76         57.02         8.51 o                         
  -2  26   1         17.78         21.66         6.08 o                         
  -1  26   1        106.73        123.28         9.87 o                         
   0  26   1          9.00         -3.85         6.47 o                         
   1  26   1         55.33         43.55         6.97 o                         
   2  26   1         19.87         20.38         6.48 o                         
   3  26   1         21.50         18.41         6.16 o                         
   4  26   1         39.52         30.53         6.98 o                         
   5  26   1         38.31         46.77        10.18 o                         
  -5  27   1          1.56         -8.16        16.23 o                         
  -4  27   1          4.36         -3.29         8.14 o                         
  -3  27   1          1.81          9.11         7.08 o                         
  -2  27   1          8.77         13.55         7.21 o                         
  -1  27   1          2.74          7.26         5.52 o                         
   0  27   1          4.67         15.82         7.22 o                         
   1  27   1          0.02         -1.31         9.84 o                         
   2  27   1          0.81         -5.45         5.45 o                         
   3  27   1          2.95         -0.24         6.03 o                         
   4  27   1          5.57          4.54         9.31 o                         
   5  27   1          7.49         20.04        11.39 o                         
  -4  28   1          3.38         -9.05        10.87 o                         
  -3  28   1         32.67         26.38        10.34 o                         
  -2  28   1          9.91         13.14         7.34 o                         
  -1  28   1         53.97         61.17         8.85 o                         
   0  28   1         11.91         -4.01         7.91 o                         
   1  28   1         38.98         48.15         7.99 o                         
   2  28   1          7.32         -0.19         6.79 o                         
   3  28   1         34.66         43.47         9.03 o                         
   4  28   1         11.52         14.72        12.56 o                         
  -3  29   1          7.57         -7.10         9.17 o                         
  -2  29   1          2.47          2.13         8.36 o                         
  -1  29   1          2.40          1.70         8.89 o                         
   0  29   1          3.10         -9.38         9.38 o                         
   1  29   1          0.05         18.72         6.67 o                         
   2  29   1          0.19         -7.63        13.99 o                         
   3  29   1          3.74         18.96        16.74 o                         
  -2  30   1          6.31         -5.15        14.20 o                         
  -1  30   1          9.80         82.35        55.00 o                         
   0  30   1          8.07         -4.21         8.23 o                         
   1  30   1         23.61         16.43        13.63 o                         
   2  30   1          9.12        -10.90        12.96 o                         
 -11   0   2        119.06         90.48        21.42 o                         
 -10   0   2        468.93        432.86        34.54 o                         
  -9   0   2        346.75        296.78        15.86 o                         
  -8   0   2        839.37        862.04        38.46 o                         
  -7   0   2       1005.12        960.99        29.04 o                         
  -6   0   2       4147.44       4168.19        76.09 o                         
  -5   0   2       2802.25       2861.42        57.02 o                         
  -4   0   2      10624.62      10953.91       209.05 o                         
  -3   0   2      11040.12      11835.55       390.74 o                         
  -2   0   2       6913.64       6847.42       226.65 o                         
  -1   0   2       1964.86       2132.13        38.66 o                         
   0   0   2        277.14        327.28         6.91 o                         
   1   0   2        162.96        229.57         4.98 o                         
   2   0   2        146.94        113.07         6.07 o                         
   3   0   2       7901.43       7918.00       124.93 o                         
   4   0   2       6390.14       6455.12       109.45 o                         
   5   0   2       4033.78       4178.02        84.15 o                         
   6   0   2       2814.35       2658.38        62.04 o                         
   7   0   2       2118.67       2060.52        49.85 o                         
   8   0   2        147.23        139.68        13.67 o                         
   9   0   2       1022.34        966.14        29.13 o                         
  10   0   2         16.77          1.58        10.93 o                         
 -11   1   2          0.00         -5.19        11.13 o                         
 -10   1   2          0.53         36.09         8.83 o                         
  -9   1   2          0.01          5.96         4.88 o                         
  -8   1   2          0.07         25.09         3.89 o                         
  -7   1   2          2.72         14.72         4.43 o                         
  -6   1   2         38.40         82.82        10.95 o                         
  -5   1   2          8.87         44.71         9.81 o                         
  -4   1   2         57.05         70.57         2.88 o                         
  -3   1   2        261.72        310.84         9.43 o                         
  -2   1   2       1795.21       1936.32        29.39 o                         
  -1   1   2       2638.78       2977.24        35.34 o                         
   0   1   2        920.91        995.65        11.88 o                         
   1   1   2        256.50        286.29         4.02 o                         
   2   1   2       2917.52       3022.45        39.03 o                         
   3   1   2       1166.54       1309.44        16.85 o                         
   4   1   2        948.49        988.88        14.41 o                         
   5   1   2        103.96        124.77         9.61 o                         
   6   1   2         75.55         85.03         7.59 o                         
   7   1   2         31.87         61.85        10.11 o                         
   8   1   2         59.66         48.76         3.88 o                         
   9   1   2          0.03        100.57        13.91 o                         
  10   1   2          1.72         -4.38         4.38 o                         
 -11   2   2         90.87         93.16        15.75 o                         
 -10   2   2        453.30        419.13        18.34 o                         
  -9   2   2        250.96        246.56        10.41 o                         
  -8   2   2       1061.01       1099.07        20.06 o                         
  -7   2   2        687.94        660.29        11.97 o                         
  -6   2   2       3814.38       3783.71        56.08 o                         
  -5   2   2       2475.55       2521.74        44.87 o                         
  -4   2   2       5359.46       5402.02       104.70 o                         
  -3   2   2      11119.52      11508.12       268.98 o                         
  -2   2   2       3470.11       3457.51        47.20 o                         
  -1   2   2      11037.04      11609.72       220.70 o                         
   0   2   2      13030.28      13730.75       226.79 o                         
   1   2   2      11449.68      11948.09       161.47 o                         
   2   2   2       4197.16       4291.73        47.13 o                         
   3   2   2      13209.94      13426.86       210.79 o                         
   4   2   2       1311.53       1344.70        20.27 o                         
   5   2   2       3227.47       3315.64        46.13 o                         
   6   2   2        721.11        691.51        13.79 o                         
   7   2   2       1625.35       1680.69        35.90 o                         
   8   2   2        140.29        132.14         6.45 o                         
   9   2   2        855.39        844.53        32.22 o                         
  10   2   2         30.31         23.82         5.89 o                         
 -11   3   2          0.67        -11.59        11.59 o                         
 -10   3   2          1.74         27.49        16.61 o                         
  -9   3   2          0.43          0.81         4.55 o                         
  -8   3   2          0.84         29.47         4.37 o                         
  -7   3   2          7.16         15.71         4.06 o                         
  -6   3   2         10.76         49.63         7.81 o                         
  -5   3   2        196.12        199.29         7.35 o                         
  -4   3   2       1682.50       1727.24        35.67 o                         
  -3   3   2          1.07          4.78         1.67 o                         
  -2   3   2       1494.47       1516.31        20.00 o                         
  -1   3   2       2026.82       2248.76        24.26 o                         
   0   3   2       1242.88       1301.08        13.76 o                         
   1   3   2       1503.69       1509.77        16.67 o                         
   2   3   2          0.75          5.42         1.41 o                         
   3   3   2         92.88        123.73         3.51 o                         
   4   3   2        534.82        542.02        10.96 o                         
   5   3   2         31.51         42.43         6.74 o                         
   6   3   2         64.38         73.98         5.41 o                         
   7   3   2        160.36        161.47        16.56 o                         
   8   3   2         85.55         84.57         5.29 o                         
   9   3   2          2.98         27.79         5.15 o                         
  10   3   2          7.04         10.10         6.06 o                         
 -10   4   2        334.44        358.40        23.43 o                         
  -9   4   2        251.48        244.73         8.68 o                         
  -8   4   2        870.02        900.74        24.11 o                         
  -7   4   2        740.86        743.62        16.66 o                         
  -6   4   2       2030.50       2071.62        31.50 o                         
  -5   4   2       2121.49       2123.60        35.12 o                         
  -4   4   2       3333.97       3421.41        55.79 o                         
  -3   4   2       6777.78       6920.64        90.38 o                         
  -2   4   2       4345.38       4380.90        49.19 o                         
  -1   4   2      15184.73      15245.79       290.74 o                         
   0   4   2      12755.90      12595.37       170.44 o                         
   1   4   2      12984.42      13123.32       185.40 o                         
   2   4   2      12481.23      13050.51       204.28 o                         
   3   4   2       7027.49       7266.86        81.45 o                         
   4   4   2       1245.86       1227.42        18.05 o                         
   5   4   2       4795.56       4712.54        57.39 o                         
   6   4   2        104.32        111.89         6.49 o                         
   7   4   2       2226.73       2203.95        36.34 o                         
   8   4   2         95.40        107.92         6.23 o                         
   9   4   2        612.33        606.51        22.22 o                         
  10   4   2         31.87         22.29        11.03 o                         
 -10   5   2         11.19         52.61        11.91 o                         
  -9   5   2          5.12         18.26         5.64 o                         
  -8   5   2         18.58         48.01         6.46 o                         
  -7   5   2         54.71         87.70         9.76 o                         
  -6   5   2        139.44        174.85         8.77 o                         
  -5   5   2        788.55        774.96        15.08 o                         
  -4   5   2       2548.03       2636.04        37.97 o                         
  -3   5   2        701.49        682.20        10.19 o                         
  -2   5   2        596.88        659.77         7.84 o                         
  -1   5   2       1582.11       1748.72        17.95 o                         
   0   5   2        225.55        257.77         3.76 o                         
   1   5   2        182.57        177.25         3.23 o                         
   2   5   2        435.68        422.24         6.32 o                         
   3   5   2        469.20        477.86         6.54 o                         
   4   5   2        345.99        361.12         7.12 o                         
   5   5   2         63.36        104.67         8.66 o                         
   6   5   2        201.59        182.47         7.11 o                         
   7   5   2        102.07        113.14        13.53 o                         
   8   5   2         35.35         30.72         7.44 o                         
   9   5   2          3.54         80.70        11.33 o                         
  10   5   2          5.82          5.78         5.94 o                         
 -10   6   2        184.47        198.86        12.85 o                         
  -9   6   2        338.13        319.52        10.08 o                         
  -8   6   2        583.30        613.86        17.21 o                         
  -7   6   2       1083.70       1078.31        21.78 o                         
  -6   6   2        850.49        872.93        18.08 o                         
  -5   6   2       1971.40       1909.27        32.01 o                         
  -4   6   2       3687.09       3690.35        48.22 o                         
  -3   6   2        924.20        922.36        11.52 o                         
  -2   6   2      13763.21      14107.50       183.42 o                         
  -1   6   2       6145.88       5904.44        59.99 o                         
   0   6   2      12015.93      12447.81       168.98 o                         
   1   6   2      20002.48      20038.89       270.46 o                         
   2   6   2       6056.42       6148.64        60.14 o                         
   3   6   2       7190.97       7347.83        71.54 o                         
   4   6   2        785.32        766.04        11.28 o                         
   5   6   2       4660.71       4500.48        53.68 o                         
   6   6   2        229.45        233.86        10.95 o                         
   7   6   2       1781.46       1730.58        40.54 o                         
   8   6   2        171.25        166.88        10.00 o                         
   9   6   2        439.87        465.07        18.35 o                         
  10   6   2         24.79         13.89         9.20 o                         
 -10   7   2         20.92         18.71         6.70 o                         
  -9   7   2         52.36         67.80         7.64 o                         
  -8   7   2         22.11         51.84         8.05 o                         
  -7   7   2         37.88         71.88         7.91 o                         
  -6   7   2         15.69         32.37         4.86 o                         
  -5   7   2        137.94        148.01         7.59 o                         
  -4   7   2        253.56        237.89         5.98 o                         
  -3   7   2        768.57        747.57         9.84 o                         
  -2   7   2        216.41        226.01         5.54 o                         
  -1   7   2       2618.57       2629.72        27.22 o                         
   0   7   2        619.71        623.57         7.79 o                         
   1   7   2       2651.87       2856.75        29.57 o                         
   2   7   2       3385.84       3429.81        35.24 o                         
   3   7   2        708.11        729.36         9.06 o                         
   4   7   2       1207.63       1194.19        14.97 o                         
   5   7   2        310.92        336.73        11.99 o                         
   6   7   2        119.73        125.50         6.41 o                         
   7   7   2         34.93         63.13         9.23 o                         
   8   7   2         42.40         53.95         6.26 o                         
   9   7   2          5.14         23.69         7.88 o                         
  10   7   2         15.92          6.66         6.30 o                         
 -10   8   2        141.60        170.69        15.41 o                         
  -9   8   2        293.98        300.24        14.95 o                         
  -8   8   2        663.36        698.26        18.62 o                         
  -7   8   2        776.16        802.61        19.49 o                         
  -6   8   2        663.46        683.92        17.42 o                         
  -5   8   2       2289.87       2199.58        31.93 o                         
  -4   8   2       1894.18       1794.31        24.31 o                         
  -3   8   2       2704.93       2714.23        32.06 o                         
  -2   8   2       5484.37       5267.16        52.96 o                         
  -1   8   2       7521.13       7458.77        72.43 o                         
   0   8   2       1754.59       1700.48        18.16 o                         
   1   8   2      12902.01      12951.86       148.05 o                         
   2   8   2       2645.81       2665.88        28.01 o                         
   3   8   2       5419.88       5434.45        53.85 o                         
   4   8   2       1768.80       1760.56        20.83 o                         
   5   8   2       3293.34       3139.96        37.73 o                         
   6   8   2        537.56        494.98        11.19 o                         
   7   8   2        928.17        914.51        24.33 o                         
   8   8   2        170.28        151.03         9.13 o                         
   9   8   2        349.41        401.44        23.35 o                         
  10   8   2         21.16         17.81         7.17 o                         
 -10   9   2          6.28         11.44         7.21 o                         
  -9   9   2         44.23         64.95         7.45 o                         
  -8   9   2         42.35         65.78         8.15 o                         
  -7   9   2         40.95         68.60         7.45 o                         
  -6   9   2        158.53        186.84        12.02 o                         
  -5   9   2        108.78        124.40         7.06 o                         
  -4   9   2        221.06        220.73         7.26 o                         
  -3   9   2        601.33        596.57         8.28 o                         
  -2   9   2       1059.65        979.79        11.37 o                         
  -1   9   2       4320.86       4385.43        42.83 o                         
   0   9   2        655.41        616.44         7.91 o                         
   1   9   2       2352.54       2463.94        26.13 o                         
   2   9   2        795.98        771.81         9.58 o                         
   3   9   2        562.14        567.39         8.45 o                         
   4   9   2        941.94        913.77        12.07 o                         
   5   9   2        225.38        247.83         7.81 o                         
   6   9   2        234.99        235.00         7.17 o                         
   7   9   2          7.67         26.49         6.86 o                         
   8   9   2        133.63        142.06        11.36 o                         
   9   9   2          8.43         33.62         7.83 o                         
  10   9   2         41.13         14.05        11.33 o                         
 -10  10   2        107.80         93.70        12.75 o                         
  -9  10   2        170.60        180.13        12.21 o                         
  -8  10   2        416.50        429.70        23.57 o                         
  -7  10   2        581.11        561.06        13.45 o                         
  -6  10   2        463.21        481.27        15.86 o                         
  -5  10   2       2397.85       2260.64        32.72 o                         
  -4  10   2       1073.58       1042.38        14.92 o                         
  -3  10   2       4843.85       4773.24        48.47 o                         
  -2  10   2       3696.19       3502.88        34.25 o                         
  -1  10   2       7573.22       7546.31        69.54 o                         
   0  10   2       2257.69       2116.91        21.67 o                         
   1  10   2       6349.09       6179.08        59.70 o                         
   2  10   2       1195.53       1160.35        13.76 o                         
   3  10   2       3391.56       3334.02        34.39 o                         
   4  10   2       1091.93       1071.90        14.96 o                         
   5  10   2       1778.51       1673.10        29.55 o                         
   6  10   2        461.88        430.84         9.77 o                         
   7  10   2        547.76        581.48        14.48 o                         
   8  10   2        144.24        145.19        11.43 o                         
   9  10   2        316.38        358.13        15.93 o                         
  10  10   2         27.43         24.01         9.42 o                         
 -10  11   2          1.50         -1.92        10.18 o                         
  -9  11   2         20.40         23.53         5.68 o                         
  -8  11   2         74.69         75.53         7.55 o                         
  -7  11   2        121.18        130.05         9.34 o                         
  -6  11   2        354.17        334.05        15.23 o                         
  -5  11   2        308.56        313.53         9.56 o                         
  -4  11   2        151.06        166.42         5.62 o                         
  -3  11   2        334.79        345.34         5.88 o                         
  -2  11   2        840.43        815.39        10.53 o                         
  -1  11   2       1738.61       1609.55        16.88 o                         
   0  11   2       1106.96        993.69        11.47 o                         
   1  11   2        962.44        913.88        11.23 o                         
   2  11   2        649.86        570.23         8.22 o                         
   3  11   2        213.85        212.31         4.74 o                         
   4  11   2        594.79        524.36         9.96 o                         
   5  11   2         54.42         62.57         4.79 o                         
   6  11   2        223.08        208.80         7.12 o                         
   7  11   2         18.36         31.79         8.72 o                         
   8  11   2        196.02        187.54        11.08 o                         
   9  11   2         72.14        106.98        18.20 o                         
  10  11   2         78.47         64.45        11.41 o                         
 -10  12   2         65.55         75.05        11.43 o                         
  -9  12   2        112.73        104.91        11.71 o                         
  -8  12   2        120.50        119.06        12.65 o                         
  -7  12   2        651.09        656.63        19.98 o                         
  -6  12   2        356.71        371.84        12.51 o                         
  -5  12   2       1685.81       1642.84        31.26 o                         
  -4  12   2       1094.74       1048.47        15.60 o                         
  -3  12   2       3619.75       3482.86        36.07 o                         
  -2  12   2       2825.36       2709.78        29.35 o                         
  -1  12   2       5711.94       5555.90        55.22 o                         
   0  12   2       2501.48       2435.66        25.17 o                         
   1  12   2       2569.17       2503.06        32.16 o                         
   2  12   2        813.28        772.02        10.63 o                         
   3  12   2       1327.66       1293.43        17.53 o                         
   4  12   2        768.55        710.55        11.44 o                         
   5  12   2       1072.33       1025.82        19.14 o                         
   6  12   2        236.34        215.22         7.41 o                         
   7  12   2        655.63        682.73        22.86 o                         
   8  12   2         47.61         59.28         8.31 o                         
   9  12   2        259.00        310.43        15.12 o                         
  10  12   2         22.43         18.94         9.04 o                         
 -10  13   2          8.01         11.56         9.24 o                         
  -9  13   2         43.05         42.59         7.64 o                         
  -8  13   2         67.41         68.78        11.37 o                         
  -7  13   2        199.77        262.20        13.08 o                         
  -6  13   2         89.62        125.50        10.80 o                         
  -5  13   2        219.03        223.46         8.70 o                         
  -4  13   2          2.61          2.60         2.24 o                         
  -3  13   2        140.71        136.65         4.38 o                         
  -2  13   2        350.84        350.12         6.18 o                         
  -1  13   2        182.38        174.56         4.26 o                         
   0  13   2       1866.79       1802.67        19.96 o                         
   1  13   2         23.96         35.93         2.70 o                         
   2  13   2        840.07        794.09        10.97 o                         
   3  13   2        219.05        219.99         5.65 o                         
   4  13   2        440.07        393.81         7.99 o                         
   5  13   2        261.20        270.58         9.79 o                         
   6  13   2        351.38        309.61        10.42 o                         
   7  13   2         80.47        104.08         9.43 o                         
   8  13   2        218.12        211.94        16.80 o                         
   9  13   2         56.05         68.71         8.93 o                         
  -9  14   2         84.21         78.15         9.64 o                         
  -8  14   2        100.57        110.23        11.59 o                         
  -7  14   2        466.20        490.33        16.39 o                         
  -6  14   2        562.47        545.00        16.18 o                         
  -5  14   2        713.12        710.31        20.66 o                         
  -4  14   2        654.45        646.25        11.23 o                         
  -3  14   2       1879.02       1770.23        24.50 o                         
  -2  14   2        375.72        361.88         7.37 o                         
  -1  14   2       3886.75       3743.31        37.49 o                         
   0  14   2        919.74        898.02        11.39 o                         
   1  14   2       2813.98       2778.23        30.55 o                         
   2  14   2        740.79        740.61        12.28 o                         
   3  14   2       2069.68       1977.36        28.65 o                         
   4  14   2        314.23        312.74         7.56 o                         
   5  14   2       1010.00       1021.09        24.11 o                         
   6  14   2         22.22         39.04         5.92 o                         
   7  14   2        481.82        512.46        16.49 o                         
   8  14   2          7.13         18.12         9.65 o                         
   9  14   2        127.00        164.24        14.05 o                         
  -9  15   2         90.60         88.66        11.67 o                         
  -8  15   2         26.30         46.73         9.49 o                         
  -7  15   2        183.81        227.53        13.46 o                         
  -6  15   2         51.67         88.09         9.57 o                         
  -5  15   2        134.42        143.62         6.67 o                         
  -4  15   2         97.96        109.30         5.65 o                         
  -3  15   2        375.32        341.78         7.72 o                         
  -2  15   2        399.94        395.32         9.11 o                         
  -1  15   2        126.24        143.15         5.10 o                         
   0  15   2       1099.28       1061.96        15.96 o                         
   1  15   2         14.07         23.75         3.54 o                         
   2  15   2        945.19        890.48        14.97 o                         
   3  15   2         58.29         83.50         5.75 o                         
   4  15   2        903.63        825.45        14.06 o                         
   5  15   2        101.71        126.08         7.78 o                         
   6  15   2        514.87        441.53        10.47 o                         
   7  15   2         20.36         29.70         5.89 o                         
   8  15   2        109.42        105.57        12.64 o                         
   9  15   2          6.39         21.23         8.05 o                         
  -9  16   2         56.50         48.25        11.18 o                         
  -8  16   2         89.13         94.67        11.64 o                         
  -7  16   2        168.35        242.60        14.83 o                         
  -6  16   2        408.43        438.07        17.18 o                         
  -5  16   2        296.55        287.25         8.75 o                         
  -4  16   2        263.11        263.96         9.79 o                         
  -3  16   2        748.91        716.58        13.84 o                         
  -2  16   2         21.34         19.44         3.80 o                         
  -1  16   2       1021.34        996.28        15.12 o                         
   0  16   2        224.71        234.31         7.10 o                         
   1  16   2       1865.51       1827.69        27.35 o                         
   2  16   2        181.11        214.98         7.05 o                         
   3  16   2       2331.77       2300.61        34.45 o                         
   4  16   2         52.59         91.47         5.87 o                         
   5  16   2        794.58        806.53        16.97 o                         
   6  16   2         40.10         56.78         6.94 o                         
   7  16   2        280.07        289.67        13.84 o                         
   8  16   2         20.72         19.42        10.11 o                         
   9  16   2         82.96         73.24        14.82 o                         
  -9  17   2         83.87         51.37        10.83 o                         
  -8  17   2          5.19         13.10         7.91 o                         
  -7  17   2        122.25        153.02        12.24 o                         
  -6  17   2         89.78        125.39        12.18 o                         
  -5  17   2        101.20        101.12         7.15 o                         
  -4  17   2        598.08        613.41        14.29 o                         
  -3  17   2        390.60        393.74         9.68 o                         
  -2  17   2        481.96        457.81        10.61 o                         
  -1  17   2        491.44        480.08         9.86 o                         
   0  17   2        597.62        547.75        12.03 o                         
   1  17   2        263.28        263.68         8.52 o                         
   2  17   2        951.95        890.93        16.53 o                         
   3  17   2         20.41         41.58         7.00 o                         
   4  17   2        623.81        593.29        12.95 o                         
   5  17   2          4.89         12.62         4.94 o                         
   6  17   2        234.37        234.29         9.81 o                         
   7  17   2          0.50         10.59         6.28 o                         
   8  17   2         44.09         43.37        11.15 o                         
   9  17   2          0.63         27.77        18.09 o                         
  -9  18   2         33.73         27.21        17.41 o                         
  -8  18   2         35.08         17.94         9.86 o                         
  -7  18   2         37.45         57.75         9.77 o                         
  -6  18   2         41.60         50.09        10.53 o                         
  -5  18   2        156.54        146.25         8.16 o                         
  -4  18   2         96.17        121.78         6.31 o                         
  -3  18   2        579.34        599.42        13.76 o                         
  -2  18   2         93.62        126.17         7.04 o                         
  -1  18   2        387.70        361.07         8.98 o                         
   0  18   2         36.41         48.81         5.63 o                         
   1  18   2        287.24        288.41         9.51 o                         
   2  18   2         67.09         87.88         6.12 o                         
   3  18   2        452.40        462.18        12.46 o                         
   4  18   2        147.72        147.15         7.35 o                         
   5  18   2        371.17        371.84        11.84 o                         
   6  18   2        113.76        115.56         9.22 o                         
   7  18   2        213.99        235.61        14.88 o                         
   8  18   2         16.04         18.32        15.12 o                         
  -8  19   2         20.57         14.19         9.96 o                         
  -7  19   2         68.54         70.62        11.00 o                         
  -6  19   2         72.19         76.01        12.40 o                         
  -5  19   2        158.93        167.39        10.46 o                         
  -4  19   2        283.08        289.21        10.14 o                         
  -3  19   2        292.78        308.10         9.99 o                         
  -2  19   2        368.76        373.23        11.48 o                         
  -1  19   2        156.61        153.35         8.60 o                         
   0  19   2        339.64        331.25         9.59 o                         
   1  19   2        249.87        251.44         9.00 o                         
   2  19   2        206.45        211.80        11.09 o                         
   3  19   2        193.35        206.00         9.62 o                         
   4  19   2        186.33        195.32         8.55 o                         
   5  19   2         25.05         30.78         5.24 o                         
   6  19   2        194.50        209.25        13.28 o                         
   7  19   2          1.12          7.94         7.69 o                         
   8  19   2         52.87         46.27        11.71 o                         
  -8  20   2         21.09         19.99         9.31 o                         
  -7  20   2         15.30         32.19        11.94 o                         
  -6  20   2         10.85          8.78         7.55 o                         
  -5  20   2        145.39        145.27        14.33 o                         
  -4  20   2         33.94         55.93         6.23 o                         
  -3  20   2        319.01        338.71        11.02 o                         
  -2  20   2         95.27        124.87         8.46 o                         
  -1  20   2        209.71        212.38         9.36 o                         
   0  20   2        101.86        114.55         7.04 o                         
   1  20   2        274.61        302.82         9.57 o                         
   2  20   2         57.29         65.85         6.64 o                         
   3  20   2        159.98        174.07         9.65 o                         
   4  20   2         18.34         20.41         4.88 o                         
   5  20   2         71.38         83.79         9.33 o                         
   6  20   2         48.75         63.54         9.66 o                         
   7  20   2         62.61         73.82        13.79 o                         
   8  20   2         19.19          4.60        12.92 o                         
  -8  21   2         31.67         29.32        11.31 o                         
  -7  21   2         78.87         82.74        12.52 o                         
  -6  21   2         76.00         83.96        12.45 o                         
  -5  21   2        230.97        240.80        17.32 o                         
  -4  21   2         99.52         94.79         8.41 o                         
  -3  21   2        150.90        158.26         9.34 o                         
  -2  21   2        126.51        138.35         9.06 o                         
  -1  21   2         67.93         72.70         7.98 o                         
   0  21   2        248.63        251.89         9.28 o                         
   1  21   2        109.35        128.61         7.84 o                         
   2  21   2        250.46        293.80        10.51 o                         
   3  21   2         47.21         56.16         6.63 o                         
   4  21   2        110.07        113.01        10.70 o                         
   5  21   2         24.75         32.91         7.01 o                         
   6  21   2         85.99         87.44        10.79 o                         
   7  21   2         19.26         22.65         7.51 o                         
  -7  22   2         21.95         28.38        10.59 o                         
  -6  22   2         24.86         43.38        10.74 o                         
  -5  22   2         53.04         70.52         9.66 o                         
  -4  22   2         62.21         73.53         8.69 o                         
  -3  22   2         46.83         50.35         6.33 o                         
  -2  22   2         22.23         20.79         5.69 o                         
  -1  22   2         49.82         42.24         6.53 o                         
   0  22   2          4.10         -1.69         3.83 o                         
   1  22   2         89.95        107.62         7.61 o                         
   2  22   2         39.38         36.92         5.92 o                         
   3  22   2         70.25         90.74         8.01 o                         
   4  22   2         25.46         35.71         6.11 o                         
   5  22   2         68.73         74.27         8.53 o                         
   6  22   2         25.32         28.59         8.59 o                         
   7  22   2         31.84         34.46         9.52 o                         
  -7  23   2         49.61         24.42        21.90 o                         
  -6  23   2         37.40         49.31        10.74 o                         
  -5  23   2        122.20        135.97        17.35 o                         
  -4  23   2        111.06        121.16         9.82 o                         
  -3  23   2         49.95         51.41         9.12 o                         
  -2  23   2        212.97        259.90        11.27 o                         
  -1  23   2         35.89         42.36         6.27 o                         
   0  23   2        103.88        100.06         6.36 o                         
   1  23   2         98.22        116.42         7.73 o                         
   2  23   2         46.15         46.77         6.72 o                         
   3  23   2         77.30         97.66         8.42 o                         
   4  23   2         36.58         36.21         6.84 o                         
   5  23   2         29.26         35.27         8.29 o                         
   6  23   2         36.56         44.57        10.28 o                         
   7  23   2          6.48          0.88        10.87 o                         
  -6  24   2          8.88         -4.56         9.42 o                         
  -5  24   2          5.70         15.78         7.66 o                         
  -4  24   2         19.46         28.81        10.29 o                         
  -3  24   2          0.14          2.77         5.93 o                         
  -2  24   2         42.69         58.50         8.22 o                         
  -1  24   2         43.80         65.51         8.19 o                         
   0  24   2         69.47         86.76         7.01 o                         
   1  24   2        118.91        145.91         8.50 o                         
   2  24   2         41.22         49.18         7.18 o                         
   3  24   2         39.73         47.89         7.15 o                         
   4  24   2          3.32          6.52         5.83 o                         
   5  24   2         15.53         16.39         7.89 o                         
   6  24   2          1.36          0.23         7.06 o                         
  -6  25   2         15.55          5.21        15.80 o                         
  -5  25   2         29.61         22.23         8.91 o                         
  -4  25   2         49.28         58.85         8.45 o                         
  -3  25   2         63.38         66.08         7.90 o                         
  -2  25   2         85.20         96.04        11.38 o                         
  -1  25   2        151.32        183.38        11.76 o                         
   0  25   2         64.35         84.36         8.03 o                         
   1  25   2         84.93         86.50         7.27 o                         
   2  25   2         75.18         69.97         8.33 o                         
   3  25   2         16.50          8.48         5.96 o                         
   4  25   2         40.20         40.39         7.00 o                         
   5  25   2          9.06          9.58         7.83 o                         
   6  25   2         11.35         15.91         9.61 o                         
  -5  26   2          7.95          7.47        11.12 o                         
  -4  26   2          2.87          3.67         8.96 o                         
  -3  26   2         12.88         13.45         7.84 o                         
  -2  26   2         22.44         47.67         7.41 o                         
  -1  26   2         35.27         54.87         9.28 o                         
   0  26   2         39.12         39.09        10.51 o                         
   1  26   2         10.42         15.74         6.35 o                         
   2  26   2         27.81         28.41         6.23 o                         
   3  26   2          1.60         -5.06         5.06 o                         
   4  26   2          9.68         24.38         6.36 o                         
   5  26   2          2.50         -1.75         7.85 o                         
  -5  27   2         15.17         -7.22        10.79 o                         
  -4  27   2         15.29         19.90         9.61 o                         
  -3  27   2         48.42         35.01         8.86 o                         
  -2  27   2         21.89         35.74         6.96 o                         
  -1  27   2         50.43         36.74         6.90 o                         
   0  27   2         24.67         28.69        11.94 o                         
   1  27   2          7.95         -2.87        11.68 o                         
   2  27   2         51.66         46.67        11.07 o                         
   3  27   2          5.54         -3.04         6.47 o                         
   4  27   2         59.61         71.77        10.27 o                         
   5  27   2          8.05          0.82         9.54 o                         
  -4  28   2          1.06        -12.35        12.35 o                         
  -3  28   2          7.57          0.24         7.47 o                         
  -2  28   2         12.17          9.68         5.94 o                         
  -1  28   2          0.76          4.47         5.97 o                         
   0  28   2         10.06         16.47        12.11 o                         
   1  28   2          0.41          0.12         9.55 o                         
   2  28   2          0.44          4.69         6.00 o                         
   3  28   2          6.09         10.80         7.97 o                         
   4  28   2          1.51          2.38        13.25 o                         
  -3  29   2          9.46        -11.72        11.72 o                         
  -2  29   2          6.56        -10.75        10.75 o                         
  -1  29   2         15.59          2.30         6.48 o                         
   0  29   2         33.11         45.92        11.64 o                         
   1  29   2         13.08         16.06         7.53 o                         
   2  29   2         48.30         54.86        10.97 o                         
   3  29   2          3.00         -0.99         7.73 o                         
  -2  30   2          0.00        -14.02        14.02 o                         
  -1  30   2          0.50         -5.65         7.45 o                         
   0  30   2          0.81         -7.51         7.51 o                         
   1  30   2          0.61         -7.72         7.72 o                         
   2  30   2          0.02         -4.53         9.18 o                         
 -11   1   3        227.48        226.89        22.40 o                         
 -10   1   3        112.73        107.79        12.71 o                         
  -9   1   3        762.22        784.05        20.63 o                         
  -8   1   3        108.91        124.29        11.94 o                         
  -7   1   3       2145.44       2187.00        33.01 o                         
  -6   1   3        965.17        981.28        18.16 o                         
  -5   1   3       4940.30       5176.76        74.67 o                         
  -4   1   3       3431.59       3524.80        56.71 o                         
  -3   1   3      23262.85      25072.19       824.06 o                         
  -2   1   3       1584.96       1642.05        22.52 o                         
  -1   1   3      32618.59      34209.63       944.66 o                         
   0   1   3          0.87          5.78         1.07 o                         
   1   1   3      25257.47      25503.35       594.90 o                         
   2   1   3          0.14          2.77         0.97 o                         
   3   1   3      26947.24      28482.35       503.30 o                         
   4   1   3        222.65        235.34         4.76 o                         
   5   1   3       7468.12       7624.62       101.62 o                         
   6   1   3         13.03         17.49         2.43 o                         
   7   1   3       3220.26       3156.81        81.31 o                         
   8   1   3        106.87         93.86         5.00 o                         
   9   1   3       1361.59       1358.70        33.05 o                         
  10   1   3         45.62         34.52        10.14 o                         
 -11   2   3          1.04        -10.41        14.83 o                         
 -10   2   3          1.13         -6.36         6.82 o                         
  -9   2   3          0.75         50.59         7.30 o                         
  -8   2   3          0.16         -0.22         3.09 o                         
  -7   2   3          3.85         53.78         7.61 o                         
  -6   2   3         30.91         45.19         4.79 o                         
  -5   2   3        315.17        390.40        14.95 o                         
  -4   2   3        454.78        440.81         9.14 o                         
  -3   2   3       1075.86       1172.27        21.84 o                         
  -2   2   3       3681.71       3801.10        50.25 o                         
  -1   2   3          6.59         13.43         1.26 o                         
   0   2   3       2119.52       2248.42        24.69 o                         
   1   2   3       2159.62       2443.84        29.25 o                         
   2   2   3         10.78          9.77         1.53 o                         
   3   2   3        186.65        247.64         8.28 o                         
   4   2   3        190.44        193.19         4.40 o                         
   5   2   3         56.92        135.95        18.30 o                         
   6   2   3        491.04        460.54        10.44 o                         
   7   2   3          3.43        101.06        25.27 o                         
   8   2   3         37.89         37.14         4.47 o                         
   9   2   3         47.88        178.51        29.73 o                         
  10   2   3          0.09         -6.66         6.66 o                         
 -10   3   3         71.63         70.90        12.07 o                         
  -9   3   3        935.87        901.42        22.59 o                         
  -8   3   3        141.95        147.35         9.21 o                         
  -7   3   3       2838.92       2837.99        42.58 o                         
  -6   3   3        466.75        492.30        11.64 o                         
  -5   3   3       6455.35       6549.00       104.28 o                         
  -4   3   3        949.33        940.53        16.00 o                         
  -3   3   3      16564.54      17282.51       360.06 o                         
  -2   3   3       1579.19       1578.12        18.97 o                         
  -1   3   3      21816.84      22844.59       433.69 o                         
   0   3   3       2721.66       2773.74        29.54 o                         
   1   3   3      18321.12      19105.66       282.60 o                         
   2   3   3        102.48        134.93         3.02 o                         
   3   3   3      12902.52      13238.82       173.31 o                         
   4   3   3        101.63        105.12         4.65 o                         
   5   3   3       4764.51       4781.38        66.33 o                         
   6   3   3          0.68          3.10         2.42 o                         
   7   3   3       2184.09       2197.33        53.16 o                         
   8   3   3          0.17         -2.65         2.65 o                         
   9   3   3        890.45        897.55        34.74 o                         
  10   3   3         13.20          0.74         7.64 o                         
 -10   4   3          6.98         -4.94         9.34 o                         
  -9   4   3         24.46         41.50         4.07 o                         
  -8   4   3          1.99          6.80         2.61 o                         
  -7   4   3          2.90         55.32        12.20 o                         
  -6   4   3         11.18         13.47         2.74 o                         
  -5   4   3         64.61        116.78        11.06 o                         
  -4   4   3        439.73        435.44         8.26 o                         
  -3   4   3        145.96        162.11         5.03 o                         
  -2   4   3       2040.04       2102.41        25.77 o                         
  -1   4   3        328.87        388.10         5.69 o                         
   0   4   3       3669.55       3698.67        38.16 o                         
   1   4   3       2140.06       2388.32        26.02 o                         
   2   4   3       1130.88       1154.78        13.69 o                         
   3   4   3        160.26        191.50         5.05 o                         
   4   4   3        232.49        210.65         5.04 o                         
   5   4   3         13.23         36.10         7.53 o                         
   6   4   3        289.97        254.38         6.86 o                         
   7   4   3         74.95         98.59         6.86 o                         
   8   4   3         96.03         93.23         6.46 o                         
   9   4   3         36.15         95.04         9.47 o                         
  10   4   3         15.88          6.38         7.49 o                         
 -10   5   3         56.20         52.97         7.14 o                         
  -9   5   3        883.03        854.91        19.62 o                         
  -8   5   3        204.52        194.46        10.43 o                         
  -7   5   3       2045.49       2074.33        35.34 o                         
  -6   5   3        232.87        229.46         6.91 o                         
  -5   5   3       5590.83       5538.89        86.21 o                         
  -4   5   3        224.00        236.21         5.13 o                         
  -3   5   3      14113.60      14540.09       196.92 o                         
  -2   5   3        502.04        525.70         6.70 o                         
  -1   5   3      28926.63      28996.74       476.95 o                         
   0   5   3       1860.43       1881.39        21.41 o                         
   1   5   3      21006.27      21329.58       300.96 o                         
   2   5   3        635.80        672.18         8.95 o                         
   3   5   3       6844.40       6905.45        75.92 o                         
   4   5   3        236.94        231.02         5.32 o                         
   5   5   3       4480.75       4415.00        61.03 o                         
   6   5   3         41.26         44.85         4.36 o                         
   7   5   3       1451.50       1481.77        30.30 o                         
   8   5   3          5.32         -2.98         4.40 o                         
   9   5   3        391.73        437.44        16.17 o                         
  10   5   3          0.66         -6.01         6.01 o                         
 -10   6   3         20.51         13.85         5.58 o                         
  -9   6   3         28.23         71.56         9.35 o                         
  -8   6   3         19.79         34.30         4.36 o                         
  -7   6   3          0.13         34.81         9.00 o                         
  -6   6   3         21.51         30.96         4.21 o                         
  -5   6   3        237.32        258.09        11.31 o                         
  -4   6   3        543.71        522.72         9.03 o                         
  -3   6   3        435.31        462.24         7.26 o                         
  -2   6   3       1087.66       1145.07        13.71 o                         
  -1   6   3       1226.34       1363.60        14.92 o                         
   0   6   3       2669.33       2706.38        28.69 o                         
   1   6   3        189.09        184.29         4.06 o                         
   2   6   3       5105.12       5207.04        54.94 o                         
   3   6   3          2.42         11.84         1.54 o                         
   4   6   3       1244.74       1196.11        14.82 o                         
   5   6   3         14.36         38.04         5.33 o                         
   6   6   3         91.44         98.76         5.52 o                         
   7   6   3          5.11         26.99         9.09 o                         
   8   6   3         60.68         64.08         9.50 o                         
   9   6   3          9.27         33.99        10.72 o                         
  10   6   3         41.33         24.44         7.21 o                         
 -10   7   3         48.81         44.98         8.89 o                         
  -9   7   3        568.02        597.27        15.85 o                         
  -8   7   3        250.59        233.16         8.61 o                         
  -7   7   3       1608.95       1635.23        30.38 o                         
  -6   7   3        122.42        133.04         9.76 o                         
  -5   7   3       4836.54       4735.06        64.44 o                         
  -4   7   3         67.20         72.27         3.31 o                         
  -3   7   3       5553.50       5555.42        62.97 o                         
  -2   7   3         61.17         80.23         2.31 o                         
  -1   7   3      15084.92      15339.57       185.95 o                         
   0   7   3         86.24        114.09         2.87 o                         
   1   7   3      21028.78      21074.73       264.03 o                         
   2   7   3         64.75         70.45         2.77 o                         
   3   7   3       5808.78       5791.73        57.23 o                         
   4   7   3         27.69         41.54         3.03 o                         
   5   7   3       3827.86       3658.69        46.42 o                         
   6   7   3          6.04         -0.07         2.54 o                         
   7   7   3       1173.98       1184.42        30.41 o                         
   8   7   3          0.05         -1.57         3.72 o                         
   9   7   3        282.17        346.50        15.67 o                         
  10   7   3          0.98         -6.45         6.45 o                         
 -10   8   3         14.33          4.55         8.88 o                         
  -9   8   3         27.51         70.60         7.45 o                         
  -8   8   3         53.48         70.04         6.09 o                         
  -7   8   3          0.47         54.65        11.00 o                         
  -6   8   3        233.66        222.44         7.32 o                         
  -5   8   3         93.74        139.39         8.49 o                         
  -4   8   3        905.96        883.19        13.14 o                         
  -3   8   3        466.11        462.71         7.13 o                         
  -2   8   3       2588.43       2670.80        29.37 o                         
  -1   8   3          3.06          3.13         1.60 o                         
   0   8   3       2005.10       2184.68        22.50 o                         
   1   8   3       1548.27       1709.75        18.59 o                         
   2   8   3       1599.23       1552.36        17.17 o                         
   3   8   3        516.32        543.26         8.17 o                         
   4   8   3        576.58        523.33         8.01 o                         
   5   8   3         21.90        104.37         9.57 o                         
   6   8   3         80.37        100.05         5.48 o                         
   7   8   3         19.61         41.54        10.15 o                         
   8   8   3        109.47        101.26         8.82 o                         
   9   8   3          1.38         31.04         6.90 o                         
  10   8   3         57.13         27.58         9.52 o                         
 -10   9   3         35.13         24.29         8.98 o                         
  -9   9   3        216.59        246.99        10.55 o                         
  -8   9   3        120.62        135.10         7.92 o                         
  -7   9   3       1114.69       1081.59        23.22 o                         
  -6   9   3         21.13         30.79         3.43 o                         
  -5   9   3       4500.02       4245.91        61.59 o                         
  -4   9   3          1.70          3.62         2.14 o                         
  -3   9   3       2792.28       2639.70        31.48 o                         
  -2   9   3        133.27        124.53         3.53 o                         
  -1   9   3       2238.43       2032.98        21.66 o                         
   0   9   3        202.85        243.43         4.31 o                         
   1   9   3       8104.63       7890.74        78.82 o                         
   2   9   3        356.53        369.51         5.98 o                         
   3   9   3       6687.38       6699.25        66.25 o                         
   4   9   3        116.52        129.19         4.49 o                         
   5   9   3       3729.14       3492.54        56.70 o                         
   6   9   3          1.71          5.53         2.86 o                         
   7   9   3       1015.04        984.74        24.97 o                         
   8   9   3         26.13         18.48         6.56 o                         
   9   9   3        301.46        359.85        22.63 o                         
  10   9   3          3.62         -8.62        13.20 o                         
 -10  10   3          8.90          4.86        11.83 o                         
  -9  10   3         34.55         34.68         6.28 o                         
  -8  10   3         78.55         85.22         9.12 o                         
  -7  10   3         82.90        117.47        10.73 o                         
  -6  10   3        285.60        260.44         7.41 o                         
  -5  10   3          0.20         23.51         7.62 o                         
  -4  10   3        384.96        369.71         7.56 o                         
  -3  10   3        235.78        251.06         5.21 o                         
  -2  10   3        894.12        800.57        10.66 o                         
  -1  10   3        276.82        267.05         4.96 o                         
   0  10   3        454.40        418.18         6.38 o                         
   1  10   3        183.19        221.46         4.70 o                         
   2  10   3        909.97        851.23        11.61 o                         
   3  10   3         12.11         25.50         2.21 o                         
   4  10   3        852.62        783.52        11.65 o                         
   5  10   3         79.61        115.13         6.07 o                         
   6  10   3        214.87        197.06         6.13 o                         
   7  10   3         85.84        100.80        11.42 o                         
   8  10   3        126.95        110.83        11.54 o                         
   9  10   3          0.14         35.00         6.76 o                         
  10  10   3         45.13         23.46         9.32 o                         
 -10  11   3         32.64         23.88         8.88 o                         
  -9  11   3         88.93        116.85        10.92 o                         
  -8  11   3         51.87         71.45         6.58 o                         
  -7  11   3        530.71        538.68        22.29 o                         
  -6  11   3         12.87         17.30         3.67 o                         
  -5  11   3       2105.34       2033.30        31.13 o                         
  -4  11   3          0.28         -0.93         1.45 o                         
  -3  11   3       3418.34       3228.09        35.62 o                         
  -2  11   3        187.06        171.26         4.42 o                         
  -1  11   3       5214.23       4991.24        51.28 o                         
   0  11   3        107.46        102.56         3.55 o                         
   1  11   3       4761.03       4531.75        48.11 o                         
   2  11   3          0.51         -1.67         1.67 o                         
   3  11   3       2910.38       2852.13        33.24 o                         
   4  11   3         50.55         45.86         2.86 o                         
   5  11   3       2037.27       1941.48        29.67 o                         
   6  11   3          5.02         -3.76         3.76 o                         
   7  11   3        990.27        980.01        35.85 o                         
   8  11   3         53.30         47.72         6.69 o                         
   9  11   3        293.10        290.49        16.19 o                         
  10  11   3          7.78          2.25         7.02 o                         
 -10  12   3         15.87          9.43         9.60 o                         
  -9  12   3         39.60         40.38         7.69 o                         
  -8  12   3        152.45        173.43        12.21 o                         
  -7  12   3        352.53        378.21        15.72 o                         
  -6  12   3        363.72        347.90        12.06 o                         
  -5  12   3        102.51        116.12         6.06 o                         
  -4  12   3        111.34        106.56         5.16 o                         
  -3  12   3         84.84        106.62         4.83 o                         
  -2  12   3        351.60        319.52         6.21 o                         
  -1  12   3         81.61         87.10         3.76 o                         
   0  12   3        970.36        937.93        13.18 o                         
   1  12   3          1.96          8.82         1.98 o                         
   2  12   3        805.15        762.69        10.33 o                         
   3  12   3          1.23         10.34         2.13 o                         
   4  12   3        695.21        617.27        10.31 o                         
   5  12   3          0.27         23.08         4.18 o                         
   6  12   3        468.85        406.21         9.07 o                         
   7  12   3         48.09         60.64        13.44 o                         
   8  12   3        154.80        135.04        10.97 o                         
   9  12   3          7.20         32.95         8.86 o                         
  -9  13   3        139.75        144.82        11.61 o                         
  -8  13   3         20.32         26.45         7.44 o                         
  -7  13   3        324.61        396.59        16.55 o                         
  -6  13   3        122.94        143.15        13.95 o                         
  -5  13   3        326.81        311.66         9.23 o                         
  -4  13   3         24.67         31.45         3.60 o                         
  -3  13   3       1589.12       1493.75        22.82 o                         
  -2  13   3         14.22         13.78         2.74 o                         
  -1  13   3       4051.94       3849.21        42.37 o                         
   0  13   3          1.73         -2.01         2.01 o                         
   1  13   3       3011.88       2931.91        31.10 o                         
   2  13   3          5.78         -2.44         2.44 o                         
   3  13   3       2516.20       2381.84        30.49 o                         
   4  13   3          2.79          4.19         2.46 o                         
   5  13   3       1303.44       1261.02        19.75 o                         
   6  13   3         17.03         31.90         4.80 o                         
   7  13   3        537.99        534.58        20.19 o                         
   8  13   3         14.40         23.56         7.54 o                         
   9  13   3        159.49        207.53        14.85 o                         
  -9  14   3         25.71         27.70         9.52 o                         
  -8  14   3        116.29        126.08        12.82 o                         
  -7  14   3        162.73        182.33        13.62 o                         
  -6  14   3        356.33        344.16        13.48 o                         
  -5  14   3        196.27        180.13         7.57 o                         
  -4  14   3        521.11        488.46        10.05 o                         
  -3  14   3        276.73        243.71         6.55 o                         
  -2  14   3        475.59        439.51         9.19 o                         
  -1  14   3        339.24        321.68         7.08 o                         
   0  14   3        447.95        414.74         8.13 o                         
   1  14   3         39.13         46.23         4.43 o                         
   2  14   3        398.95        380.27         8.23 o                         
   3  14   3          7.63         11.57         3.19 o                         
   4  14   3        683.85        640.30        11.44 o                         
   5  14   3         26.41         44.39         4.62 o                         
   6  14   3        506.92        466.37        12.63 o                         
   7  14   3         97.46         90.88        13.63 o                         
   8  14   3         94.55         96.43        11.87 o                         
   9  14   3         14.99         40.28         9.60 o                         
  -9  15   3        163.04        144.85        13.50 o                         
  -8  15   3          9.83         16.02         7.53 o                         
  -7  15   3        349.50        364.47        17.57 o                         
  -6  15   3         85.89        105.44         9.92 o                         
  -5  15   3        215.47        229.23         8.83 o                         
  -4  15   3         45.49         59.69         4.67 o                         
  -3  15   3        713.01        709.55        13.82 o                         
  -2  15   3         11.21         10.57         3.09 o                         
  -1  15   3       1457.95       1457.65        20.58 o                         
   0  15   3          0.91         -1.87         2.75 o                         
   1  15   3       1078.02       1057.37        17.76 o                         
   2  15   3        142.81        125.84         5.70 o                         
   3  15   3        793.12        759.00        17.55 o                         
   4  15   3         61.08         57.62         5.67 o                         
   5  15   3        301.69        298.07         8.49 o                         
   6  15   3          0.00          8.73         3.64 o                         
   7  15   3        291.22        297.58        13.48 o                         
   8  15   3          1.73          6.38         9.31 o                         
   9  15   3        149.60        146.83        15.08 o                         
  -9  16   3         30.26         22.59        10.03 o                         
  -8  16   3         70.89         64.66        10.45 o                         
  -7  16   3         21.02         44.88        10.04 o                         
  -6  16   3        315.59        336.32        14.72 o                         
  -5  16   3         11.70         15.94         3.74 o                         
  -4  16   3        667.71        662.47        14.00 o                         
  -3  16   3        289.88        279.44         9.69 o                         
  -2  16   3        445.23        441.55        11.63 o                         
  -1  16   3        296.43        263.02         6.99 o                         
   0  16   3        622.21        604.39        12.91 o                         
   1  16   3         15.77         11.03         4.00 o                         
   2  16   3        351.14        340.76         9.11 o                         
   3  16   3          0.43         -3.43         3.43 o                         
   4  16   3        128.92        135.44         6.29 o                         
   5  16   3          1.20         -1.38         3.31 o                         
   6  16   3        135.66        111.30         7.94 o                         
   7  16   3          5.61          4.48         8.73 o                         
   8  16   3         65.89         76.44        10.83 o                         
   9  16   3          5.80         12.11         9.14 o                         
  -9  17   3         83.51         75.20        11.24 o                         
  -8  17   3          3.04         -2.47         7.76 o                         
  -7  17   3        134.73        138.02        13.25 o                         
  -6  17   3         20.09         33.98        10.19 o                         
  -5  17   3        303.71        322.02        10.53 o                         
  -4  17   3        123.00        134.76         6.93 o                         
  -3  17   3        970.21        953.17        16.65 o                         
  -2  17   3        164.28        164.52         7.68 o                         
  -1  17   3        635.53        609.63        12.45 o                         
   0  17   3         75.97         76.53         5.79 o                         
   1  17   3        316.08        315.08         9.69 o                         
   2  17   3          0.02         -0.89         3.54 o                         
   3  17   3        421.25        440.58        11.52 o                         
   4  17   3         40.19         33.51         4.63 o                         
   5  17   3        221.93        231.01         8.25 o                         
   6  17   3         16.67          9.85         7.02 o                         
   7  17   3        182.04        205.44        14.04 o                         
   8  17   3          3.21          1.06        12.12 o                         
  -8  18   3         54.04         59.08        10.49 o                         
  -7  18   3         12.84         12.28         6.98 o                         
  -6  18   3        136.17        125.97        17.12 o                         
  -5  18   3         46.82         50.43         5.39 o                         
  -4  18   3        287.22        322.40        10.24 o                         
  -3  18   3        110.67        119.00         7.93 o                         
  -2  18   3        314.67        313.24         9.78 o                         
  -1  18   3          2.16         -3.33         3.58 o                         
   0  18   3        887.33        872.70        16.14 o                         
   1  18   3          3.87         10.80         4.46 o                         
   2  18   3        914.21        913.80        17.49 o                         
   3  18   3          9.04         14.94         4.66 o                         
   4  18   3        307.82        305.91         9.57 o                         
   5  18   3          3.56          8.35         4.53 o                         
   6  18   3        102.80        108.79         9.87 o                         
   7  18   3          1.37         10.62         6.84 o                         
   8  18   3         41.76         52.20        12.25 o                         
  -8  19   3          5.61          0.71        10.98 o                         
  -7  19   3         65.48         68.38        11.44 o                         
  -6  19   3          8.11          9.92         7.62 o                         
  -5  19   3        200.12        207.09         9.17 o                         
  -4  19   3         94.83        109.15         8.36 o                         
  -3  19   3        398.67        398.76        11.70 o                         
  -2  19   3         19.86         26.75         5.24 o                         
  -1  19   3        299.32        315.08        11.41 o                         
   0  19   3         29.21         38.46         4.58 o                         
   1  19   3        335.49        369.68        10.98 o                         
   2  19   3          1.14         10.97         4.28 o                         
   3  19   3        303.37        321.89        11.13 o                         
   4  19   3          8.36         16.53         4.26 o                         
   5  19   3        144.34        170.89        11.20 o                         
   6  19   3          0.05         -1.10         7.19 o                         
   7  19   3         85.25        111.16        12.01 o                         
   8  19   3          6.87         -5.58         9.68 o                         
  -8  20   3         47.43         30.16        14.31 o                         
  -7  20   3          6.97         -1.22         7.74 o                         
  -6  20   3         63.43         71.33        11.74 o                         
  -5  20   3         55.86         57.43         7.36 o                         
  -4  20   3        202.23        234.54        10.51 o                         
  -3  20   3         57.71         61.27         6.51 o                         
  -2  20   3        638.13        693.33        16.47 o                         
  -1  20   3          0.08          3.26         4.58 o                         
   0  20   3        715.82        719.09        15.87 o                         
   1  20   3          1.67          1.50         3.98 o                         
   2  20   3        323.13        320.35        10.15 o                         
   3  20   3          1.06          2.42         6.32 o                         
   4  20   3        200.41        195.96         9.25 o                         
   5  20   3          1.23          2.50         6.19 o                         
   6  20   3        162.23        156.71        13.36 o                         
   7  20   3          5.11          4.64         7.04 o                         
   8  20   3         65.76         73.71        19.57 o                         
  -8  21   3          5.45          4.59         9.60 o                         
  -7  21   3         55.74         37.08        13.14 o                         
  -6  21   3          2.38          7.13         8.88 o                         
  -5  21   3        147.73        158.00        15.96 o                         
  -4  21   3          1.21         12.64         6.25 o                         
  -3  21   3         92.16        102.84         9.22 o                         
  -2  21   3          3.34         15.96         6.43 o                         
  -1  21   3         66.06         81.10         8.09 o                         
   0  21   3          0.19         10.02         3.69 o                         
   1  21   3        213.28        220.27         9.05 o                         
   2  21   3         29.37         33.78         4.96 o                         
   3  21   3        204.68        205.89        10.24 o                         
   4  21   3          1.13         -2.94         4.63 o                         
   5  21   3        118.06        126.50        10.61 o                         
   6  21   3          0.13         22.48         7.68 o                         
   7  21   3         43.59         37.56        18.48 o                         
  -7  22   3          5.82          3.49         8.79 o                         
  -6  22   3         64.91         79.21        13.97 o                         
  -5  22   3          9.19         15.74         8.95 o                         
  -4  22   3        164.26        185.44        10.73 o                         
  -3  22   3          0.96         -2.25         4.46 o                         
  -2  22   3        346.25        358.69        12.36 o                         
  -1  22   3         16.97         11.21         6.02 o                         
   0  22   3        228.81        210.86         7.96 o                         
   1  22   3         54.32         60.15         6.36 o                         
   2  22   3        157.88        176.08         8.42 o                         
   3  22   3          4.91         12.17         6.32 o                         
   4  22   3        187.76        225.67        12.77 o                         
   5  22   3          0.23         11.55        11.45 o                         
   6  22   3        146.47        158.88        16.88 o                         
   7  22   3          2.59         -7.18        11.64 o                         
  -7  23   3         32.81         39.76        19.92 o                         
  -6  23   3          0.23          8.26         9.66 o                         
  -5  23   3         78.55         92.83        11.05 o                         
  -4  23   3          0.87          4.78         4.96 o                         
  -3  23   3        108.00        120.77        10.09 o                         
  -2  23   3          0.28          5.48         4.85 o                         
  -1  23   3        145.40        164.96        10.30 o                         
   0  23   3          9.13         14.00         4.36 o                         
   1  23   3        101.10        103.74         7.25 o                         
   2  23   3          1.71          9.29         5.70 o                         
   3  23   3         53.71         62.70         7.81 o                         
   4  23   3         15.68         29.52         8.78 o                         
   5  23   3         68.42         76.03        11.46 o                         
   6  23   3          2.87         17.70         9.93 o                         
   7  23   3         24.16          7.77        12.56 o                         
  -6  24   3         51.25         55.69        13.08 o                         
  -5  24   3          9.43          6.42         7.32 o                         
  -4  24   3        110.34        119.52         9.84 o                         
  -3  24   3          0.44         -1.55         5.02 o                         
  -2  24   3        167.55        199.13        11.17 o                         
  -1  24   3          0.46         14.76         5.42 o                         
   0  24   3        147.89        147.11        10.55 o                         
   1  24   3          4.07         11.11         4.99 o                         
   2  24   3        228.91        301.10        13.56 o                         
   3  24   3          5.92          0.60         5.17 o                         
   4  24   3        162.43        184.97        13.01 o                         
   5  24   3          3.02         -7.30         7.30 o                         
   6  24   3         49.16         42.53         9.96 o                         
  -6  25   3          0.09         -1.92        14.37 o                         
  -5  25   3         22.96          3.45         7.42 o                         
  -4  25   3          2.14         13.21         6.01 o                         
  -3  25   3         32.90         27.94         6.53 o                         
  -2  25   3          0.65         14.02         7.81 o                         
  -1  25   3         90.59        110.82         9.46 o                         
   0  25   3          0.19         12.64         8.72 o                         
   1  25   3         81.20         95.56         8.20 o                         
   2  25   3          3.08         27.85         9.46 o                         
   3  25   3         42.92         49.25         7.21 o                         
   4  25   3          1.10         12.77         5.65 o                         
   5  25   3         34.08         37.30         9.83 o                         
   6  25   3          0.00         -8.79         8.79 o                         
  -5  26   3          3.35         -6.70         9.93 o                         
  -4  26   3         78.17         82.85        10.75 o                         
  -3  26   3          4.96          1.24         5.50 o                         
  -2  26   3        108.43        128.78        11.40 o                         
  -1  26   3          3.86          2.88         8.33 o                         
   0  26   3        110.44        156.50        10.56 o                         
   1  26   3          0.09          4.47         5.35 o                         
   2  26   3        122.54        147.87        11.91 o                         
   3  26   3          2.48         10.26         7.15 o                         
   4  26   3         60.93         64.83         9.16 o                         
   5  26   3          0.88          1.37        10.42 o                         
  -5  27   3          9.10        -13.51        17.55 o                         
  -4  27   3          3.33          5.92        11.13 o                         
  -3  27   3         13.29          3.90         6.68 o                         
  -2  27   3          0.24          5.89         7.86 o                         
  -1  27   3         26.21         30.66         7.09 o                         
   0  27   3          0.03          5.86         7.66 o                         
   1  27   3         38.94         35.05         8.08 o                         
   2  27   3          0.05         21.83        12.04 o                         
   3  27   3         32.31         40.14         7.73 o                         
   4  27   3          2.13         16.40        11.62 o                         
  -4  28   3         35.71         41.30        11.52 o                         
  -3  28   3          5.32         10.63         7.10 o                         
  -2  28   3         38.72         38.04         7.41 o                         
  -1  28   3          6.97          1.85        11.26 o                         
   0  28   3         42.70         51.49         7.96 o                         
   1  28   3          2.06          7.05         6.47 o                         
   2  28   3         48.41         45.61         7.78 o                         
   3  28   3          0.04         -6.76         6.76 o                         
   4  28   3         30.31         16.97        11.89 o                         
  -3  29   3          8.42          4.76        11.21 o                         
  -2  29   3          0.56         -1.13         7.85 o                         
  -1  29   3          9.13         -4.66         7.61 o                         
   0  29   3          0.26         15.23         8.51 o                         
   1  29   3         10.71          6.61         7.47 o                         
   2  29   3          0.05          7.70         7.63 o                         
   3  29   3          6.71         -8.30         9.73 o                         
  -2  30   3         12.54        -44.18        44.18 o                         
  -1  30   3          3.52         -7.17         7.17 o                         
   0  30   3         26.82         47.07        12.99 o                         
   1  30   3          0.69         -9.61         9.61 o                         
 -10   0   4          1.16         -8.86         8.86 o                         
  -9   0   4        912.20        901.68        34.09 o                         
  -8   0   4        166.48        144.01        20.31 o                         
  -7   0   4       3376.43       3205.87        95.27 o                         
  -6   0   4        499.14        511.69        13.01 o                         
  -5   0   4       5334.06       5470.19       116.85 o                         
  -4   0   4        876.25        915.35        24.95 o                         
  -3   0   4      15574.56      16019.98       431.54 o                         
  -2   0   4       2426.23       2605.34        48.20 o                         
  -1   0   4      13961.80      13981.58       327.92 o                         
   0   0   4       2010.48       2158.15        35.86 o                         
   1   0   4       6226.19       5921.49        85.34 o                         
   2   0   4        219.88        226.80         6.10 o                         
   3   0   4       7454.20       7688.93       122.86 o                         
   4   0   4       1090.51       1189.23        21.74 o                         
   5   0   4        972.19       1006.66        20.25 o                         
   6   0   4       2176.01       2108.81        42.83 o                         
   7   0   4        751.33        703.03        30.35 o                         
   8   0   4        509.03        457.79        20.55 o                         
   9   0   4        667.52        652.06        51.45 o                         
  10   0   4        123.27        117.78        11.91 o                         
 -10   1   4          6.82         -8.47         8.47 o                         
  -9   1   4         11.46         63.06        10.69 o                         
  -8   1   4          9.12         11.81         3.48 o                         
  -6   1   4          0.15          2.72         1.45 o                         
  -5   1   4         12.54         89.53        13.84 o                         
  -4   1   4          5.99         13.41         1.76 o                         
  -3   1   4        185.15        239.12         9.00 o                         
  -2   1   4         69.52         78.01         2.50 o                         
  -1   1   4       1898.96       2115.93        24.11 o                         
   0   1   4        874.60        990.04        11.94 o                         
   1   1   4        286.29        283.51         4.73 o                         
   2   1   4         21.67         32.49         2.06 o                         
   3   1   4        211.25        259.79         8.85 o                         
   4   1   4        314.76        319.13         6.41 o                         
   5   1   4         32.88         72.73         5.01 o                         
   6   1   4         22.66         85.08         9.33 o                         
   7   1   4         49.30         59.50        11.71 o                         
   8   1   4         15.79         63.27        10.51 o                         
   9   1   4          1.03         43.85        11.82 o                         
  10   1   4          0.02         15.46         6.99 o                         
 -10   2   4          0.02         -8.74         8.74 o                         
  -9   2   4        870.12        862.06        24.22 o                         
  -8   2   4        115.55        120.08         7.67 o                         
  -7   2   4       2679.88       2661.43        45.83 o                         
  -6   2   4        546.27        536.22        12.26 o                         
  -5   2   4       3640.18       3730.34        54.71 o                         
  -4   2   4        558.95        583.88        10.82 o                         
  -3   2   4       9894.81      10017.79       148.66 o                         
  -2   2   4        226.91        244.73         4.44 o                         
  -1   2   4      14946.33      14960.42       233.66 o                         
   0   2   4       1775.60       1871.12        21.76 o                         
   1   2   4      11391.13      11392.96       162.50 o                         
   2   2   4       2799.19       2905.16        34.07 o                         
   3   2   4       9855.34       9961.62       114.97 o                         
   4   2   4       1548.90       1571.62        22.58 o                         
   5   2   4       2720.53       2746.91        34.87 o                         
   6   2   4       1133.19       1069.77        20.65 o                         
   7   2   4       1190.47       1167.26        29.81 o                         
   8   2   4        387.12        353.21        15.84 o                         
   9   2   4        577.11        562.57        17.97 o                         
  10   2   4        173.05        167.48        18.90 o                         
 -10   3   4         42.00         -2.51         7.81 o                         
  -9   3   4         57.24        137.07        10.81 o                         
  -8   3   4         96.91         93.28         6.46 o                         
  -7   3   4         18.61         77.58         9.54 o                         
  -6   3   4         11.19         14.30         2.64 o                         
  -5   3   4        149.90        160.69         6.06 o                         
  -4   3   4        336.90        330.39         6.68 o                         
  -3   3   4         27.14         74.76         3.90 o                         
  -2   3   4        200.70        223.42         4.39 o                         
  -1   3   4       1690.50       1920.84        22.17 o                         
   0   3   4         82.71         93.09         2.64 o                         
   1   3   4         83.91         85.66         2.75 o                         
   2   3   4         71.58         91.37         3.00 o                         
   3   3   4        297.92        356.82         9.50 o                         
   4   3   4        681.49        698.99        11.69 o                         
   5   3   4        126.99        146.39         7.37 o                         
   6   3   4        155.07        169.39        12.83 o                         
   7   3   4         67.45         97.53        12.18 o                         
   8   3   4          3.52          3.70         3.90 o                         
   9   3   4          2.23         65.73        13.30 o                         
  10   3   4          4.39         27.93         7.88 o                         
 -10   4   4         11.88         -3.03         6.67 o                         
  -9   4   4        703.15        724.01        20.88 o                         
  -8   4   4         10.76         11.94         2.45 o                         
  -7   4   4       1411.67       1487.75        26.06 o                         
  -6   4   4         76.46         99.61         5.36 o                         
  -5   4   4       3190.59       3083.98        59.17 o                         
  -4   4   4        530.77        565.63         9.91 o                         
  -3   4   4       8262.91       8173.34       102.90 o                         
  -2   4   4       2560.20       2696.73        30.38 o                         
  -1   4   4      14422.10      14499.82       226.81 o                         
   0   4   4       5368.30       5730.08        60.00 o                         
   1   4   4      15122.12      15296.22       199.51 o                         
   2   4   4       5691.18       5796.91        60.95 o                         
   3   4   4       9704.47       9699.20       108.88 o                         
   4   4   4       2629.39       2620.29        35.01 o                         
   5   4   4       4306.56       4242.79        53.41 o                         
   6   4   4        379.83        371.91        13.11 o                         
   7   4   4       1290.19       1232.94        25.16 o                         
   8   4   4        188.01        194.26        11.27 o                         
   9   4   4        428.02        445.82        16.06 o                         
  10   4   4        198.22        173.94        11.87 o                         
 -10   5   4         35.41         14.16         5.90 o                         
  -9   5   4         23.81         58.41         8.59 o                         
  -8   5   4         78.26         75.44         4.80 o                         
  -7   5   4         65.51         80.57         7.81 o                         
  -6   5   4         24.37         29.71         3.52 o                         
  -5   5   4         45.94         73.99         4.90 o                         
  -4   5   4          7.28          7.90         1.61 o                         
  -3   5   4        114.55        150.33         6.00 o                         
  -2   5   4        182.32        159.37         3.37 o                         
  -1   5   4        133.09        194.73         5.38 o                         
   0   5   4        952.48        882.65        10.80 o                         
   1   5   4         83.36         90.56         3.13 o                         
   2   5   4        227.40        254.44         4.74 o                         
   3   5   4        329.85        364.67         7.73 o                         
   4   5   4         20.40         29.14         2.53 o                         
   5   5   4        397.83        413.22        14.96 o                         
   6   5   4          6.38         11.81         2.38 o                         
   7   5   4          4.77         28.42        10.06 o                         
   8   5   4         41.33         50.82         4.86 o                         
   9   5   4          2.48         27.06         9.17 o                         
  10   5   4         49.63         57.22         9.31 o                         
 -10   6   4         12.65         -5.14         5.14 o                         
  -9   6   4        512.94        555.47        17.61 o                         
  -8   6   4          1.22         -1.46         2.97 o                         
  -7   6   4        893.85        959.39        19.73 o                         
  -6   6   4         42.13         55.95         4.74 o                         
  -5   6   4       3942.36       3831.17        55.38 o                         
  -4   6   4        614.33        630.23        10.29 o                         
  -3   6   4       8014.28       7925.11        91.39 o                         
  -2   6   4       3540.88       3835.03        40.81 o                         
  -1   6   4      12222.61      12082.04       127.21 o                         
   0   6   4       4380.79       4673.82        52.09 o                         
   1   6   4       8677.80       8706.22        90.48 o                         
   2   6   4       2033.50       2049.18        23.99 o                         
   3   6   4       3895.27       3839.22        44.98 o                         
   4   6   4       1520.27       1459.83        19.17 o                         
   5   6   4       4622.04       4419.40        55.37 o                         
   6   6   4        574.01        578.44        11.33 o                         
   7   6   4       1508.19       1436.38        28.52 o                         
   8   6   4        356.59        350.76        15.20 o                         
   9   6   4        327.27        333.58        13.90 o                         
  10   6   4        147.08        127.87        14.77 o                         
 -10   7   4         32.64         13.64         6.97 o                         
  -9   7   4          0.43         29.50         6.11 o                         
  -8   7   4         70.10         65.54         5.91 o                         
  -7   7   4         74.08         98.33         8.61 o                         
  -6   7   4        176.36        158.10         7.52 o                         
  -5   7   4          6.49         37.77         4.43 o                         
  -4   7   4        427.05        431.26         8.02 o                         
  -3   7   4        152.09        154.93         4.93 o                         
  -2   7   4        662.23        641.95         8.80 o                         
  -1   7   4        306.38        353.98         5.38 o                         
   0   7   4         77.51         58.89         2.79 o                         
   1   7   4        120.16        137.09         3.69 o                         
   2   7   4         12.35          4.12         1.70 o                         
   3   7   4         14.66         28.90         2.55 o                         
   4   7   4         36.82         47.14         2.80 o                         
   5   7   4         24.08         44.31         5.80 o                         
   6   7   4         30.15         48.01         3.91 o                         
   7   7   4         14.34         37.96         6.20 o                         
   8   7   4         95.05        102.55         8.12 o                         
   9   7   4          1.86         12.66         5.01 o                         
  10   7   4         42.05         31.84        10.49 o                         
 -10   8   4          0.08         -5.36         5.36 o                         
  -9   8   4        274.15        315.48        12.85 o                         
  -8   8   4          0.08         -1.39         3.47 o                         
  -7   8   4        958.62       1043.56        28.35 o                         
  -6   8   4         50.71         63.95         4.96 o                         
  -5   8   4       5388.77       5042.70        68.95 o                         
  -4   8   4        309.88        300.61         6.53 o                         
  -3   8   4       6624.14       6438.09        70.93 o                         
  -2   8   4        938.54        855.69        10.65 o                         
  -1   8   4       8806.52       8754.56        86.83 o                         
   0   8   4       1052.36       1062.57        12.48 o                         
   1   8   4      10757.54      10676.92       108.10 o                         
   2   8   4       1444.18       1468.13        16.74 o                         
   3   8   4       3818.91       3850.59        41.20 o                         
   4   8   4       1815.47       1741.51        21.87 o                         
   5   8   4       3046.08       2933.46        38.89 o                         
   6   8   4        921.61        874.84        16.54 o                         
   7   8   4       1205.89       1187.36        26.83 o                         
   8   8   4        443.86        394.91        12.96 o                         
   9   8   4        252.11        275.17        13.84 o                         
  10   8   4         75.78         72.46        13.12 o                         
 -10   9   4         49.16         24.30         9.22 o                         
  -9   9   4          0.66         17.04         5.21 o                         
  -8   9   4        174.88        163.05         9.05 o                         
  -7   9   4         33.64         50.44         7.96 o                         
  -6   9   4        352.48        325.21         8.76 o                         
  -5   9   4        170.42        212.59        10.93 o                         
  -4   9   4        512.96        485.34         8.18 o                         
  -3   9   4          0.64         15.45         2.70 o                         
  -2   9   4       1018.76        967.25        12.67 o                         
  -1   9   4        238.44        247.90         4.64 o                         
   0   9   4        776.03        772.27         9.89 o                         
   1   9   4        577.69        567.99         8.02 o                         
   2   9   4       1298.24       1233.85        16.08 o                         
   3   9   4          5.76         17.30         2.47 o                         
   4   9   4        482.59        457.64         7.65 o                         
   5   9   4          0.91         27.22         6.42 o                         
   6   9   4         43.41         60.17         4.50 o                         
   7   9   4         42.18         66.03         9.38 o                         
   8   9   4         36.33         43.62         7.12 o                         
   9   9   4          8.37         12.01         9.79 o                         
  10   9   4          6.65          6.00         9.26 o                         
 -10  10   4          3.20         -8.02         8.86 o                         
  -9  10   4        279.17        295.73        17.29 o                         
  -8  10   4          2.99          4.03         5.44 o                         
  -7  10   4       1160.53       1167.24        25.27 o                         
  -6  10   4          0.61          7.11         2.52 o                         
  -5  10   4       3349.64       3135.26        54.65 o                         
  -4  10   4        159.68        152.84         4.69 o                         
  -3  10   4       2471.34       2459.40        29.19 o                         
  -2  10   4        733.00        692.53         9.82 o                         
  -1  10   4       4329.48       4290.57        43.45 o                         
   0  10   4       1170.30       1104.01        13.28 o                         
   1  10   4       9548.42       9325.19        93.13 o                         
   2  10   4       1106.43       1094.95        13.88 o                         
   3  10   4       4869.69       4872.72        57.25 o                         
   4  10   4        481.80        456.08         7.79 o                         
   5  10   4       2067.64       2021.26        29.20 o                         
   6  10   4        431.05        394.66        10.92 o                         
   7  10   4        744.77        770.57        34.38 o                         
   8  10   4        320.41        305.17        13.76 o                         
   9  10   4        147.20        179.74        14.17 o                         
  10  10   4         45.71         27.66        13.26 o                         
 -10  11   4         55.26         38.20        13.17 o                         
  -9  11   4          0.52         24.18        11.00 o                         
  -8  11   4        262.47        232.84        14.93 o                         
  -7  11   4        111.09        272.33        33.19 o                         
  -6  11   4        625.17        588.81        12.39 o                         
  -5  11   4         15.11         59.47         9.05 o                         
  -4  11   4       1106.42       1003.72        15.52 o                         
  -3  11   4         74.60        103.42         5.20 o                         
  -2  11   4       1835.46       1694.35        20.61 o                         
  -1  11   4        224.83        203.90         4.71 o                         
   0  11   4       1248.39       1213.81        15.06 o                         
   1  11   4         29.23         39.59         2.78 o                         
   2  11   4       1091.63       1039.84        13.46 o                         
   3  11   4        171.73        179.38         5.43 o                         
   4  11   4        518.88        465.80         8.11 o                         
   5  11   4         52.39         83.43         5.64 o                         
   6  11   4        160.49        175.76         7.70 o                         
   7  11   4        134.77        155.20         9.87 o                         
   8  11   4         24.11         32.78         7.67 o                         
   9  11   4         34.74         59.73        10.26 o                         
 -10  12   4          0.60         -8.27         8.27 o                         
  -9  12   4        330.67        319.71        17.69 o                         
  -8  12   4          0.13          6.88         6.24 o                         
  -7  12   4        972.44        992.83        28.74 o                         
  -6  12   4         10.31         15.10         3.52 o                         
  -5  12   4       1502.62       1498.36        26.38 o                         
  -4  12   4         80.77         89.72         5.18 o                         
  -3  12   4       1942.75       1936.68        28.40 o                         
  -2  12   4        414.20        407.22         8.94 o                         
  -1  12   4       2574.42       2520.12        29.73 o                         
   0  12   4        552.27        500.70         7.75 o                         
   1  12   4       2916.76       2816.17        30.71 o                         
   2  12   4        491.78        435.25         8.40 o                         
   3  12   4       2634.12       2485.07        33.01 o                         
   4  12   4         97.49        108.40         4.35 o                         
   5  12   4       1188.17       1122.74        21.54 o                         
   6  12   4        149.69        155.16        11.31 o                         
   7  12   4        434.19        448.67        16.16 o                         
   8  12   4        117.97        140.20        11.61 o                         
   9  12   4        111.90        122.29        13.17 o                         
  -9  13   4          0.77         14.43         7.13 o                         
  -8  13   4        149.49        175.14        15.57 o                         
  -7  13   4         18.02         52.69        18.47 o                         
  -6  13   4        653.80        587.37        18.17 o                         
  -5  13   4         70.57         99.67         7.32 o                         
  -4  13   4       1943.28       1837.93        27.49 o                         
  -3  13   4        226.94        238.80         6.98 o                         
  -2  13   4       2118.58       2013.56        29.76 o                         
  -1  13   4         93.05        105.35         4.87 o                         
   0  13   4        784.24        712.53         9.99 o                         
   1  13   4         11.40         12.08         2.90 o                         
   2  13   4        300.16        272.39         7.05 o                         
   3  13   4         47.10         52.67         4.23 o                         
   4  13   4        356.33        337.21         9.02 o                         
   5  13   4        102.19        117.70         6.29 o                         
   6  13   4        275.03        255.77        10.79 o                         
   7  13   4        172.07        190.30        14.66 o                         
   8  13   4         27.11         35.08         7.51 o                         
   9  13   4         39.98         51.54        10.80 o                         
  -9  14   4        225.66        235.86        18.60 o                         
  -8  14   4         16.61         20.35         7.15 o                         
  -7  14   4        477.38        492.07        19.86 o                         
  -6  14   4         18.81         25.65         6.16 o                         
  -5  14   4        679.45        709.25        16.72 o                         
  -4  14   4         59.06         74.97         5.33 o                         
  -3  14   4       2526.40       2480.18        35.76 o                         
  -2  14   4         20.90         21.49         3.74 o                         
  -1  14   4       2934.42       2842.88        40.06 o                         
   0  14   4         46.54         48.62         4.22 o                         
   1  14   4       1205.93       1172.22        17.72 o                         
   2  14   4        188.06        177.20         6.14 o                         
   3  14   4       1024.59        974.52        21.65 o                         
   4  14   4        181.18        184.99         6.49 o                         
   5  14   4        477.24        478.46        11.14 o                         
   6  14   4         59.50         61.83         6.84 o                         
   7  14   4        308.81        359.44        16.54 o                         
   8  14   4         23.29         21.57         7.17 o                         
   9  14   4        132.30        127.10        14.01 o                         
  -9  15   4          0.10         20.93        10.46 o                         
  -8  15   4         78.10         87.62        10.37 o                         
  -7  15   4          0.52         36.40        10.83 o                         
  -6  15   4        374.76        329.76        14.42 o                         
  -5  15   4         10.78         18.20         4.62 o                         
  -4  15   4        882.77        845.45        16.56 o                         
  -3  15   4         71.44        106.46         6.56 o                         
  -2  15   4        731.02        715.16        15.64 o                         
  -1  15   4        112.31        149.20         6.65 o                         
   0  15   4       1213.35       1158.41        19.51 o                         
   1  15   4         39.65         55.18         4.43 o                         
   2  15   4       1039.72        977.61        17.84 o                         
   3  15   4          7.51          1.88         3.22 o                         
   4  15   4        416.92        387.04         9.66 o                         
   5  15   4         24.15         23.40         3.96 o                         
   6  15   4        226.92        209.15        10.55 o                         
   7  15   4         59.87         74.84        10.40 o                         
   8  15   4         63.47         51.87         9.24 o                         
   9  15   4         33.17         58.15        21.13 o                         
  -9  16   4        132.57        120.63        14.50 o                         
  -8  16   4         21.14          8.17         8.33 o                         
  -7  16   4        251.76        286.09        16.13 o                         
  -6  16   4         78.50         78.14         8.03 o                         
  -5  16   4        278.04        303.97         9.67 o                         
  -4  16   4         46.62         46.93         5.32 o                         
  -3  16   4       1266.32       1291.28        24.12 o                         
  -2  16   4         10.84          5.06         4.49 o                         
  -1  16   4       2200.01       2181.89        34.78 o                         
   0  16   4          2.19         13.51         3.69 o                         
   1  16   4       1386.67       1359.28        21.79 o                         
   2  16   4        107.49        125.75         6.47 o                         
   3  16   4        709.08        697.03        13.87 o                         
   4  16   4         66.80         81.60         5.52 o                         
   5  16   4        194.10        181.28         7.92 o                         
   6  16   4         22.86         37.17         8.09 o                         
   7  16   4        142.27        162.97        15.62 o                         
   8  16   4         10.45         33.14        11.64 o                         
  -9  17   4          0.01         -1.58        11.17 o                         
  -8  17   4         80.85         71.12        11.16 o                         
  -7  17   4          5.11         16.90         7.04 o                         
  -6  17   4        238.16        256.03        13.15 o                         
  -5  17   4          0.47         -2.06         3.73 o                         
  -4  17   4        215.16        215.21         9.22 o                         
  -3  17   4         35.89         32.37         5.16 o                         
  -2  17   4        221.43        223.85         9.15 o                         
  -1  17   4         44.34         71.33         6.27 o                         
   0  17   4       1218.02       1188.49        20.11 o                         
   1  17   4        173.31        199.24         8.96 o                         
   2  17   4        940.28        919.15        17.66 o                         
   3  17   4         94.55        104.36         6.59 o                         
   4  17   4        286.88        270.53         8.29 o                         
   5  17   4         25.70         31.01         4.80 o                         
   6  17   4        205.76        185.66        12.87 o                         
   7  17   4         17.54         13.58         7.61 o                         
   8  17   4        105.89        109.34        20.91 o                         
  -8  18   4         13.92          6.23         9.68 o                         
  -7  18   4        181.27        210.20        18.91 o                         
  -6  18   4         21.28         31.72         9.25 o                         
  -5  18   4        350.43        365.60        13.16 o                         
  -4  18   4          1.59          1.43         3.89 o                         
  -3  18   4        573.89        574.52        14.50 o                         
  -2  18   4        104.29         93.79         7.54 o                         
  -1  18   4        497.65        515.77        11.26 o                         
   0  18   4        271.31        273.34         9.20 o                         
   1  18   4        591.12        621.19        14.14 o                         
   2  18   4         44.57         57.17         6.48 o                         
   3  18   4        508.69        536.86        13.83 o                         
   4  18   4         45.84         58.02         5.20 o                         
   5  18   4        124.66        129.53         7.40 o                         
   6  18   4         42.46         57.67         7.78 o                         
   7  18   4         42.53         38.11         8.90 o                         
   8  18   4          9.68         41.42        14.35 o                         
  -8  19   4         57.07         39.36        11.08 o                         
  -7  19   4          1.43         11.79         8.27 o                         
  -6  19   4        127.67        142.17        14.27 o                         
  -5  19   4          0.00         11.09         6.46 o                         
  -4  19   4        272.15        265.82        11.35 o                         
  -3  19   4          0.87          7.98         4.15 o                         
  -2  19   4        419.77        435.03        12.73 o                         
  -1  19   4         63.71         83.63         7.36 o                         
   0  19   4        497.74        533.18        13.07 o                         
   1  19   4         55.47         62.03         5.47 o                         
   2  19   4        289.41        289.92         9.94 o                         
   3  19   4        117.19        120.59         8.34 o                         
   4  19   4        168.71        183.80         8.80 o                         
   5  19   4         70.64         73.56         8.80 o                         
   6  19   4        108.12        121.87        12.55 o                         
   7  19   4         10.04          5.34         7.05 o                         
   8  19   4         62.17         45.88        14.23 o                         
  -8  20   4          6.23         13.22        14.78 o                         
  -7  20   4        104.18        107.41        15.35 o                         
  -6  20   4         23.66         30.71         9.14 o                         
  -5  20   4        201.23        196.53        11.05 o                         
  -4  20   4          0.25         -1.45         4.13 o                         
  -3  20   4        200.05        223.83         9.50 o                         
  -2  20   4         17.02         19.26         5.36 o                         
  -1  20   4        229.07        270.30        10.59 o                         
   0  20   4         76.13         89.31         6.35 o                         
   1  20   4        295.29        327.89        10.14 o                         
   2  20   4         14.20         15.36         4.47 o                         
   3  20   4        222.27        234.36        11.33 o                         
   4  20   4         48.92         58.70         6.72 o                         
   5  20   4        118.32        124.80         9.92 o                         
   6  20   4         57.14         74.47        10.35 o                         
   7  20   4         26.24         48.10        10.29 o                         
  -7  21   4          0.05         -1.83         8.57 o                         
  -6  21   4         47.70         53.11        10.94 o                         
  -5  21   4          4.09         22.58         7.54 o                         
  -4  21   4        109.14        110.47        10.00 o                         
  -3  21   4         11.29          5.61         5.28 o                         
  -2  21   4        439.88        490.01        14.27 o                         
  -1  21   4         24.19         34.58         5.82 o                         
   0  21   4        405.57        423.78        10.91 o                         
   1  21   4         21.95         50.95         6.38 o                         
   2  21   4        233.34        246.42         9.82 o                         
   3  21   4         62.61         69.81         7.53 o                         
   4  21   4        216.32        238.26        11.52 o                         
   5  21   4         65.01         59.86         8.65 o                         
   6  21   4         87.34         94.42        11.40 o                         
   7  21   4         20.26         -2.14        14.92 o                         
  -7  22   4         25.93         20.08         9.35 o                         
  -6  22   4          6.74          9.27         9.57 o                         
  -5  22   4         75.08         80.35         9.00 o                         
  -4  22   4         33.65         30.45         9.18 o                         
  -3  22   4         93.17         97.79        11.46 o                         
  -2  22   4         63.03         64.81         7.02 o                         
  -1  22   4        144.18        170.55         9.92 o                         
   0  22   4         14.20         31.23         5.49 o                         
   1  22   4        155.99        179.82         8.66 o                         
   2  22   4          6.68         16.49         4.74 o                         
   3  22   4         69.33         78.00         8.09 o                         
   4  22   4         34.35         58.23         7.27 o                         
   5  22   4         41.13         49.16         8.48 o                         
   6  22   4         15.24         20.78        13.98 o                         
   7  22   4          8.84          3.78        16.82 o                         
  -7  23   4          0.23         -3.02        12.12 o                         
  -6  23   4         63.28         58.15        11.77 o                         
  -5  23   4          0.90         -3.32         5.47 o                         
  -4  23   4        106.24        127.86        11.75 o                         
  -3  23   4          3.54          0.36         5.50 o                         
  -2  23   4        190.84        216.28        11.70 o                         
  -1  23   4          3.28          1.38         4.91 o                         
   0  23   4        158.65        158.85         7.69 o                         
   1  23   4         39.54         49.46         6.45 o                         
   2  23   4        203.63        239.42        11.60 o                         
   3  23   4        114.87        124.56         9.83 o                         
   4  23   4        159.61        176.08        10.98 o                         
   5  23   4         75.99         94.70        11.51 o                         
   6  23   4         47.84         39.72        11.46 o                         
  -6  24   4          3.95          7.99        12.25 o                         
  -5  24   4         20.36         12.36         6.09 o                         
  -4  24   4         20.94         19.79         6.36 o                         
  -3  24   4         38.85         44.68         7.43 o                         
  -2  24   4         28.65         36.36        10.09 o                         
  -1  24   4         25.58          3.94         7.24 o                         
   0  24   4         10.96          8.72         4.82 o                         
   1  24   4          1.27         -5.04         6.23 o                         
   2  24   4          9.45          8.51         6.93 o                         
   3  24   4          6.25          3.36         8.56 o                         
   4  24   4          5.68         18.86         8.05 o                         
   5  24   4         42.33         58.03        12.53 o                         
   6  24   4          1.87         10.82         9.01 o                         
  -6  25   4         39.15         24.99        11.27 o                         
  -5  25   4          0.16         -4.77         8.23 o                         
  -4  25   4         57.83         73.26         9.63 o                         
  -3  25   4          5.25         10.40         6.84 o                         
  -2  25   4         67.27         61.45         8.21 o                         
  -1  25   4         25.34         17.50         7.02 o                         
   0  25   4         53.40         55.32         7.98 o                         
   1  25   4         37.08         33.14         6.40 o                         
   2  25   4         91.29         93.18         8.59 o                         
   3  25   4         13.49          5.36         5.40 o                         
   4  25   4         80.16         75.20         9.18 o                         
   5  25   4         17.92          4.51         7.47 o                         
  -5  26   4          7.82        -14.83        14.83 o                         
  -4  26   4          4.28         13.03         7.03 o                         
  -3  26   4          9.98         -1.21         6.58 o                         
  -2  26   4          6.22          1.13         6.53 o                         
  -1  26   4          4.04          1.74         5.96 o                         
   0  26   4          9.95          9.34         7.06 o                         
   1  26   4          1.91         -5.76         5.76 o                         
   2  26   4         23.03         23.68         6.15 o                         
   3  26   4          6.14          0.94         5.62 o                         
   4  26   4          7.59         15.53         9.66 o                         
   5  26   4         11.69        -13.19        13.19 o                         
  -4  27   4         34.12         40.27        15.68 o                         
  -3  27   4          8.57         -6.08         6.08 o                         
  -2  27   4         45.59         45.56         7.50 o                         
  -1  27   4         30.20         12.03        11.18 o                         
   0  27   4         61.13         60.54        11.90 o                         
   1  27   4         15.66         13.98         9.17 o                         
   2  27   4         70.43         82.18         9.16 o                         
   3  27   4          0.92         -5.74         5.74 o                         
   4  27   4         31.89         24.00         9.47 o                         
  -4  28   4          4.84         -0.95        15.40 o                         
  -3  28   4          0.16         -9.46         9.46 o                         
  -2  28   4          9.44          5.44         7.12 o                         
  -1  28   4          2.68         -2.14        11.12 o                         
   0  28   4         15.68         13.28         7.40 o                         
   1  28   4         16.67          2.12        11.43 o                         
   2  28   4          8.71         12.19         6.97 o                         
   3  28   4          7.59          2.49         8.64 o                         
  -3  29   4          0.89        -22.47        29.80 o                         
  -2  29   4         31.96         22.99         8.33 o                         
  -1  29   4          0.78         -5.00         9.80 o                         
   0  29   4         29.12         28.71         8.49 o                         
   1  29   4          3.41         -2.76        12.67 o                         
   2  29   4         16.77         15.88         8.64 o                         
  -1  30   4          0.43         -5.14        48.28 o                         
   0  30   4          4.97         -1.64         9.07 o                         
 -10   1   5         48.50         46.97        16.31 o                         
  -9   1   5        579.51        584.35        21.04 o                         
  -8   1   5        400.40        364.85        27.31 o                         
  -7   1   5       2066.58       2055.04        41.55 o                         
  -6   1   5       1970.56       1910.99        29.67 o                         
  -5   1   5       1962.25       1981.33        36.85 o                         
  -4   1   5       5071.04       5003.02        77.39 o                         
  -3   1   5       5153.42       4997.53        61.99 o                         
  -2   1   5       5969.58       6051.00        74.64 o                         
  -1   1   5       9849.81      10129.20       119.50 o                         
   0   1   5       7732.17       7961.29        84.66 o                         
   1   1   5       9686.90      10198.61       114.13 o                         
   2   1   5       4648.35       4666.73        49.90 o                         
   3   1   5       7424.51       7563.11        81.56 o                         
   4   1   5       3844.42       3738.25        45.65 o                         
   5   1   5        993.03        996.94        16.05 o                         
   6   1   5       2974.38       2866.24        43.24 o                         
   7   1   5        249.64        234.17         8.42 o                         
   8   1   5        449.49        436.72        35.62 o                         
   9   1   5        129.17        140.94        16.06 o                         
  10   1   5        154.01        174.32        16.60 o                         
 -10   2   5         39.93         27.62         8.16 o                         
  -9   2   5         10.97         36.70         8.73 o                         
  -8   2   5        103.56        104.14         8.84 o                         
  -7   2   5         16.16         83.30        11.12 o                         
  -6   2   5        113.54        129.65         8.22 o                         
  -5   2   5         57.92         85.55         6.58 o                         
  -4   2   5          0.79         16.05         4.38 o                         
  -3   2   5        153.11        178.68         7.38 o                         
  -2   2   5        212.05        279.33         5.85 o                         
  -1   2   5        170.58        226.47         4.57 o                         
   0   2   5         78.13        102.49         3.04 o                         
   1   2   5        335.42        407.04         6.54 o                         
   2   2   5          3.63          8.32         2.32 o                         
   3   2   5        201.19        236.48         7.05 o                         
   4   2   5        252.11        271.98        10.10 o                         
   5   2   5        246.32        229.69         9.06 o                         
   6   2   5          9.96        122.91        23.17 o                         
   7   2   5          0.15          0.67         3.63 o                         
   8   2   5         41.71         52.93        11.57 o                         
   9   2   5          2.48         -0.88         8.86 o                         
  10   2   5         22.75         36.01         9.04 o                         
 -10   3   5         64.57         55.52         9.91 o                         
  -9   3   5        630.21        614.95        16.35 o                         
  -8   3   5        213.99        225.05         7.20 o                         
  -7   3   5       1664.11       1650.42        38.73 o                         
  -6   3   5        983.29        997.61        18.54 o                         
  -5   3   5       2471.32       2431.82        38.20 o                         
  -4   3   5       2255.16       2180.46        36.60 o                         
  -3   3   5       6450.65       6563.76        83.36 o                         
  -2   3   5       4473.78       4518.71        52.92 o                         
  -1   3   5      10022.39      10441.44       123.21 o                         
   0   3   5      10323.18      10394.13       119.31 o                         
   1   3   5       5453.55       5465.50        59.24 o                         
   2   3   5       7638.08       7680.66        80.39 o                         
   3   3   5       3076.93       2985.20        36.92 o                         
   4   3   5       3510.19       3506.47        42.27 o                         
   5   3   5       1060.55       1076.09        17.54 o                         
   6   3   5       1904.51       1862.97        31.24 o                         
   7   3   5        292.39        279.55        10.07 o                         
   8   3   5        751.27        745.48        36.06 o                         
   9   3   5         96.38         96.98        12.41 o                         
  10   3   5        300.04        271.74        23.10 o                         
 -10   4   5         37.67         36.63        16.31 o                         
  -9   4   5         21.05         46.27         5.44 o                         
  -8   4   5        167.29        149.59         6.87 o                         
  -7   4   5        107.24        143.67        12.05 o                         
  -6   4   5        268.23        252.28         9.12 o                         
  -5   4   5        152.89        187.71        11.37 o                         
  -4   4   5         80.93         91.36         4.82 o                         
  -3   4   5        268.85        287.35         6.02 o                         
  -2   4   5        193.53        195.67         4.20 o                         
  -1   4   5         93.22        120.29         3.24 o                         
   0   4   5        159.24        148.77         3.56 o                         
   1   4   5        210.81        221.80         4.41 o                         
   2   4   5         50.85         90.97         3.38 o                         
   3   4   5        708.53        696.65        10.53 o                         
   4   4   5        121.38        127.50         5.95 o                         
   5   4   5        369.55        350.56        10.31 o                         
   6   4   5          0.44         17.34         4.29 o                         
   7   4   5          1.43          9.17         3.11 o                         
   8   4   5         22.28         84.28        13.25 o                         
   9   4   5          8.95          1.85         5.22 o                         
  10   4   5         27.64         76.85        17.23 o                         
 -10   5   5         86.25         81.68        10.22 o                         
  -9   5   5        415.33        415.31        21.64 o                         
  -8   5   5        134.60        145.74         9.64 o                         
  -7   5   5        915.36        920.82        25.35 o                         
  -6   5   5        450.82        445.11         9.78 o                         
  -5   5   5       3639.73       3451.78        55.49 o                         
  -4   5   5       1063.76       1049.14        16.93 o                         
  -3   5   5       5406.10       5312.60        63.49 o                         
  -2   5   5       2497.70       2492.49        27.92 o                         
  -1   5   5       3776.04       3768.09        42.51 o                         
   0   5   5       4447.93       4444.44        46.40 o                         
   1   5   5       3006.90       3060.80        33.77 o                         
   2   5   5       5702.94       5702.87        59.23 o                         
   3   5   5       2698.85       2650.07        31.81 o                         
   4   5   5       3473.45       3424.85        45.08 o                         
   5   5   5       2014.56       1957.26        29.96 o                         
   6   5   5       1235.21       1219.24        22.58 o                         
   7   5   5        376.50        351.27         9.31 o                         
   8   5   5        964.78        935.65        36.25 o                         
   9   5   5         62.45         86.76        12.63 o                         
  10   5   5        420.73        388.70        23.43 o                         
 -10   6   5          4.13         -3.02         7.85 o                         
  -9   6   5          6.84         19.73         5.76 o                         
  -8   6   5         88.59         94.20         6.01 o                         
  -7   6   5         32.07         49.22         5.63 o                         
  -6   6   5        305.38        293.54         9.54 o                         
  -5   6   5        117.99        149.40        11.51 o                         
  -4   6   5        175.15        179.70         4.65 o                         
  -3   6   5         91.60        131.19         4.51 o                         
  -2   6   5        805.09        788.05        10.22 o                         
  -1   6   5        482.78        494.02         7.37 o                         
   0   6   5       1646.75       1632.64        19.64 o                         
   1   6   5          1.08          2.71         1.59 o                         
   2   6   5        245.12        281.10         5.41 o                         
   3   6   5         87.50         96.28         3.88 o                         
   4   6   5        157.04        172.86         6.40 o                         
   5   6   5        504.09        498.26        15.29 o                         
   6   6   5         51.33         72.23         6.14 o                         
   7   6   5        133.39        139.95         7.93 o                         
   8   6   5         22.51         78.90        11.09 o                         
   9   6   5         27.62         32.88         7.73 o                         
  10   6   5         18.53         70.76        19.02 o                         
 -10   7   5         91.08         81.42         7.35 o                         
  -9   7   5        296.12        304.93        10.90 o                         
  -8   7   5        245.90        231.66         7.50 o                         
  -7   7   5        392.43        418.88        15.01 o                         
  -6   7   5        424.83        433.18        10.51 o                         
  -5   7   5       2666.78       2464.49        39.82 o                         
  -4   7   5        904.88        896.04        13.59 o                         
  -3   7   5       4540.95       4472.06        48.82 o                         
  -2   7   5       3557.19       3445.96        36.57 o                         
  -1   7   5       4796.46       4759.56        48.46 o                         
   0   7   5       3013.47       3008.93        34.93 o                         
   1   7   5       3183.71       3188.09        36.10 o                         
   2   7   5       2841.16       2830.39        33.43 o                         
   3   7   5        972.44        980.06        13.88 o                         
   4   7   5       2879.99       2778.69        35.27 o                         
   5   7   5       1199.51       1161.21        21.36 o                         
   6   7   5       1201.26       1216.42        22.10 o                         
   7   7   5        359.88        346.73        11.48 o                         
   8   7   5        901.83        910.34        25.83 o                         
   9   7   5         61.34         68.38         9.27 o                         
  10   7   5        311.96        276.37        16.46 o                         
 -10   8   5          2.39         -9.88         9.88 o                         
  -9   8   5         19.55         44.76         7.77 o                         
  -8   8   5         60.13         76.08         9.40 o                         
  -7   8   5          1.99         19.20         8.40 o                         
  -6   8   5        194.57        195.80         8.24 o                         
  -5   8   5         21.19         47.48         5.25 o                         
  -4   8   5        363.71        352.96        10.44 o                         
  -3   8   5        125.83        147.81         3.80 o                         
  -2   8   5       1093.80       1027.81        14.43 o                         
  -1   8   5       1044.49       1036.67        13.00 o                         
   0   8   5       1018.94       1015.84        13.18 o                         
   1   8   5        373.80        353.84         7.47 o                         
   2   8   5       1125.87       1158.74        15.78 o                         
   3   8   5         70.39         80.77         4.05 o                         
   4   8   5        671.00        653.24        12.55 o                         
   5   8   5        491.93        469.87        12.31 o                         
   6   8   5        221.92        224.35        15.44 o                         
   7   8   5        331.26        329.40        14.30 o                         
   8   8   5         96.46        130.36        17.86 o                         
   9   8   5         37.19         48.59        11.87 o                         
  10   8   5          7.57         22.07         9.95 o                         
 -10   9   5         94.69         69.50        12.33 o                         
  -9   9   5        336.29        329.44        11.96 o                         
  -8   9   5        389.03        373.31        12.58 o                         
  -7   9   5        674.70        685.73        16.01 o                         
  -6   9   5        587.05        563.11        12.73 o                         
  -5   9   5       1656.24       1562.34        26.73 o                         
  -4   9   5       1369.39       1345.41        20.33 o                         
  -3   9   5       1098.69       1141.10        15.28 o                         
  -2   9   5       3883.45       3690.39        37.60 o                         
  -1   9   5       2498.09       2502.89        28.46 o                         
   0   9   5       3527.91       3570.25        39.27 o                         
   1   9   5       3037.38       2912.71        32.85 o                         
   2   9   5       3367.52       3291.22        35.39 o                         
   3   9   5        149.33        164.21         5.15 o                         
   4   9   5       2193.09       2096.79        32.84 o                         
   5   9   5        234.26        236.64         7.45 o                         
   6   9   5        894.70        931.23        18.86 o                         
   7   9   5        399.69        398.86        11.66 o                         
   8   9   5        597.45        609.85        19.14 o                         
   9   9   5        104.85         92.91        11.11 o                         
 -10  10   5         22.37         26.57        10.05 o                         
  -9  10   5         50.43         63.34         7.57 o                         
  -8  10   5         83.02        108.66         8.83 o                         
  -7  10   5         38.73         62.73        12.04 o                         
  -6  10   5        141.17        140.77         5.47 o                         
  -5  10   5        131.13        161.66         7.11 o                         
  -4  10   5        398.70        351.70         7.36 o                         
  -3  10   5        481.34        476.86        11.57 o                         
  -2  10   5        693.64        653.12         9.41 o                         
  -1  10   5        436.22        451.40         7.30 o                         
   0  10   5        406.46        418.93         7.33 o                         
   1  10   5       1840.60       1796.56        21.26 o                         
   2  10   5        851.44        802.24        10.97 o                         
   3  10   5        608.77        567.57         9.98 o                         
   4  10   5        455.58        453.86         9.28 o                         
   5  10   5         53.05         64.59         5.16 o                         
   6  10   5        265.60        276.98        13.45 o                         
   7  10   5        108.05        109.50         7.00 o                         
   8  10   5        112.27        130.56        11.70 o                         
   9  10   5         44.73         48.95         8.79 o                         
 -10  11   5         94.60         53.12        19.86 o                         
  -9  11   5        225.29        231.04        19.05 o                         
  -8  11   5        353.52        287.73        18.29 o                         
  -7  11   5        556.18        535.89        17.63 o                         
  -6  11   5        370.66        339.35        10.22 o                         
  -5  11   5        949.45        917.18        17.77 o                         
  -4  11   5        896.56        868.85        17.27 o                         
  -3  11   5        842.52        844.05        14.59 o                         
  -2  11   5       2516.76       2499.39        35.35 o                         
  -1  11   5       1073.03       1014.81        12.99 o                         
   0  11   5       3440.32       3337.11        35.68 o                         
   1  11   5       1676.35       1648.28        20.50 o                         
   2  11   5       3580.58       3422.22        49.16 o                         
   3  11   5        921.06        878.99        14.87 o                         
   4  11   5       1943.49       1838.41        28.98 o                         
   5  11   5        386.55        362.36        10.08 o                         
   6  11   5        869.78        835.95        20.37 o                         
   7  11   5        253.81        250.35        12.85 o                         
   8  11   5        335.55        403.48        16.74 o                         
   9  11   5         72.09         98.52        16.36 o                         
  -9  12   5         40.33         45.97        14.27 o                         
  -8  12   5         29.67         35.06         9.44 o                         
  -7  12   5         73.79         97.89         7.68 o                         
  -6  12   5         10.62         21.69         3.68 o                         
  -5  12   5        365.40        367.88        15.57 o                         
  -4  12   5        514.72        485.24        11.20 o                         
  -3  12   5        652.32        650.29        11.74 o                         
  -2  12   5       1366.46       1282.99        19.48 o                         
  -1  12   5        201.02        212.63         5.59 o                         
   0  12   5        761.49        714.56        10.57 o                         
   1  12   5        870.36        818.41        12.83 o                         
   2  12   5        739.57        694.15        13.76 o                         
   3  12   5        432.18        415.74         9.40 o                         
   4  12   5        322.35        327.04         7.67 o                         
   5  12   5         39.53         42.25         4.71 o                         
   6  12   5        153.86        187.18         8.87 o                         
   7  12   5         85.20         83.19         9.95 o                         
   8  12   5         41.26         56.47        10.78 o                         
   9  12   5         50.18         41.88         9.77 o                         
  -9  13   5         93.24        110.40        10.13 o                         
  -8  13   5        113.64        130.24        12.34 o                         
  -7  13   5        273.56        271.12        12.76 o                         
  -6  13   5        444.74        423.55        18.16 o                         
  -5  13   5        544.05        553.48        17.05 o                         
  -4  13   5       1976.02       1871.10        33.04 o                         
  -3  13   5       1156.11       1113.21        19.53 o                         
  -2  13   5       2072.65       2032.08        32.20 o                         
  -1  13   5        919.01        928.07        16.41 o                         
   0  13   5       1869.07       1875.70        26.11 o                         
   1  13   5       1005.77        954.49        15.33 o                         
   2  13   5       2455.71       2343.98        32.68 o                         
   3  13   5       1238.75       1149.03        18.18 o                         
   4  13   5       1247.62       1236.68        20.03 o                         
   5  13   5        312.77        300.78         9.11 o                         
   6  13   5        544.81        538.29        17.17 o                         
   7  13   5        112.77        130.44        12.13 o                         
   8  13   5        193.41        228.21        16.08 o                         
   9  13   5         42.10         33.16         9.64 o                         
  -9  14   5         24.11         40.85        13.40 o                         
  -8  14   5         50.28         38.95        14.72 o                         
  -7  14   5         39.08         51.04         8.41 o                         
  -6  14   5        163.97        179.67        12.13 o                         
  -5  14   5        193.48        211.93         9.42 o                         
  -4  14   5        526.86        589.44        17.60 o                         
  -3  14   5        471.30        494.04        11.90 o                         
  -2  14   5        316.29        351.74        10.51 o                         
  -1  14   5        194.25        221.87         7.39 o                         
   0  14   5        487.86        460.29        10.90 o                         
   1  14   5        227.30        257.70         8.75 o                         
   2  14   5        591.16        553.52        11.08 o                         
   3  14   5        352.45        330.74         8.31 o                         
   4  14   5        149.57        167.98         6.19 o                         
   5  14   5        162.93        157.00         7.80 o                         
   6  14   5         78.51         89.68         7.91 o                         
   7  14   5         95.20        101.40        11.24 o                         
   8  14   5         26.30         46.28         8.12 o                         
   9  14   5         53.45         62.23        19.25 o                         
  -9  15   5         48.97         63.28        10.96 o                         
  -8  15   5         56.21         67.29        13.82 o                         
  -7  15   5        150.61        193.30        16.75 o                         
  -6  15   5        365.90        376.53        14.48 o                         
  -5  15   5        277.34        274.36        12.83 o                         
  -4  15   5       1033.00       1022.21        21.55 o                         
  -3  15   5       1225.30       1187.14        25.64 o                         
  -2  15   5       1066.85       1007.93        21.32 o                         
  -1  15   5       1134.08       1074.88        20.20 o                         
   0  15   5       1773.90       1611.84        25.44 o                         
   1  15   5        434.71        423.49        10.79 o                         
   2  15   5       1708.89       1706.57        27.29 o                         
   3  15   5        476.39        478.24        11.39 o                         
   4  15   5        693.42        695.25        14.74 o                         
   5  15   5        151.26        167.66         8.25 o                         
   6  15   5        357.84        347.28        19.86 o                         
   7  15   5         50.04         61.68        10.78 o                         
   8  15   5        122.40        148.81        16.88 o                         
  -9  16   5         10.59         20.75         9.06 o                         
  -8  16   5         78.23         77.57        12.07 o                         
  -7  16   5         20.42         47.36         9.55 o                         
  -6  16   5        302.16        311.51        21.86 o                         
  -5  16   5         14.18         30.94         4.31 o                         
  -4  16   5        456.34        444.97        13.04 o                         
  -3  16   5        135.83        163.38         8.56 o                         
  -2  16   5        329.74        317.31        10.27 o                         
  -1  16   5        706.08        723.75        15.58 o                         
   0  16   5        619.13        611.52        13.26 o                         
   1  16   5        579.54        550.15        12.74 o                         
   2  16   5        223.26        228.68         8.80 o                         
   3  16   5        404.88        386.82        10.75 o                         
   4  16   5         23.82         34.23         5.00 o                         
   5  16   5        224.81        214.25         9.99 o                         
   6  16   5         38.77         42.63         9.46 o                         
   7  16   5         96.15        105.70        12.88 o                         
   8  16   5         14.37         32.79        11.31 o                         
  -8  17   5         57.84         58.94        11.24 o                         
  -7  17   5        156.35        148.13        13.97 o                         
  -6  17   5        253.53        259.70        16.39 o                         
  -5  17   5        188.91        200.02         9.69 o                         
  -4  17   5        381.14        384.16        12.33 o                         
  -3  17   5        220.55        231.99         9.50 o                         
  -2  17   5        430.64        416.03        12.27 o                         
  -1  17   5        235.45        260.22        10.12 o                         
   0  17   5        696.65        673.08        14.71 o                         
   1  17   5        291.38        307.21         9.16 o                         
   2  17   5        436.54        425.44        11.28 o                         
   3  17   5        327.58        369.60        10.83 o                         
   4  17   5        318.16        347.01        10.80 o                         
   5  17   5        120.14        140.44        10.53 o                         
   6  17   5        224.90        236.41        16.32 o                         
   7  17   5         34.75         33.38         8.13 o                         
   8  17   5         55.27         48.39        11.58 o                         
  -8  18   5         70.33         68.37        12.33 o                         
  -7  18   5         11.02         14.93         8.00 o                         
  -6  18   5        212.44        197.92        19.43 o                         
  -5  18   5         63.39         76.21         6.94 o                         
  -4  18   5        204.29        189.48         9.79 o                         
  -3  18   5        218.47        233.66         9.92 o                         
  -2  18   5        244.65        230.57         9.82 o                         
  -1  18   5        448.34        444.89        12.11 o                         
   0  18   5        484.86        485.41        12.40 o                         
   1  18   5        223.87        213.88         8.18 o                         
   2  18   5        142.57        147.91         8.53 o                         
   3  18   5        221.85        219.35         9.97 o                         
   4  18   5         35.50         50.30         5.64 o                         
   5  18   5        179.55        223.12        13.50 o                         
   6  18   5         27.28         34.38         7.75 o                         
   7  18   5         76.38         81.86        11.10 o                         
   8  18   5          8.12         -7.84        45.72 o                         
  -8  19   5         51.76         30.82        12.35 o                         
  -7  19   5         51.16         59.16        11.15 o                         
  -6  19   5        139.85        138.04        12.14 o                         
  -5  19   5         51.53         58.83         8.40 o                         
  -4  19   5        168.58        165.11        13.06 o                         
  -3  19   5         61.78         83.76         7.44 o                         
  -2  19   5        371.31        377.74        12.17 o                         
  -1  19   5        208.58        237.41         7.88 o                         
   0  19   5        294.77        309.73        10.24 o                         
   1  19   5        317.75        338.26        10.26 o                         
   2  19   5         54.02         61.81         6.36 o                         
   3  19   5        177.45        211.52        11.43 o                         
   4  19   5        153.44        144.73         8.15 o                         
   5  19   5         61.72         87.61        12.56 o                         
   6  19   5        136.66        134.24        15.56 o                         
   7  19   5         12.41         20.37         9.43 o                         
  -8  20   5         57.64         32.56        12.63 o                         
  -7  20   5         14.28         26.90         9.44 o                         
  -6  20   5        126.84        125.37        11.77 o                         
  -5  20   5         56.92         62.61         9.40 o                         
  -4  20   5        155.54        185.85        10.90 o                         
  -3  20   5         89.47         88.36         7.83 o                         
  -2  20   5        143.16        164.99        10.05 o                         
  -1  20   5        109.56        133.38         9.38 o                         
   0  20   5         87.86         95.67         7.03 o                         
   1  20   5        113.04        116.05         8.25 o                         
   2  20   5        100.84         96.68         7.56 o                         
   3  20   5        239.00        239.91        10.61 o                         
   4  20   5        122.80        133.86        12.07 o                         
   5  20   5        195.30        208.05        14.75 o                         
   6  20   5         14.52         20.64         9.65 o                         
   7  20   5         63.12         89.87        11.57 o                         
  -7  21   5         18.26          6.95        12.87 o                         
  -6  21   5         84.40         81.47        10.02 o                         
  -5  21   5         20.32         34.51         6.57 o                         
  -4  21   5         65.90         68.74         7.50 o                         
  -3  21   5         32.39         34.72         6.08 o                         
  -2  21   5        131.41        120.96        10.42 o                         
  -1  21   5        115.33        122.69         8.91 o                         
   0  21   5        173.44        166.92         8.63 o                         
   1  21   5         75.33         87.77         7.61 o                         
   2  21   5         89.99         94.07         7.73 o                         
   3  21   5         20.12         22.74         5.57 o                         
   4  21   5         68.51         88.33         8.23 o                         
   5  21   5         33.10         49.71         8.60 o                         
   6  21   5         26.97         22.22        12.56 o                         
   7  21   5         11.04         39.63        10.82 o                         
  -7  22   5         23.57         22.52        21.39 o                         
  -6  22   5         68.40         85.84        13.16 o                         
  -5  22   5         57.05         60.27        10.42 o                         
  -4  22   5         69.77         72.34         8.66 o                         
  -3  22   5         35.95         41.35         7.39 o                         
  -2  22   5        106.54        121.47         9.51 o                         
  -1  22   5         52.43         60.89         7.31 o                         
   0  22   5         31.53         27.41         4.65 o                         
   1  22   5        145.18        148.38        10.07 o                         
   2  22   5         28.13         41.09         6.16 o                         
   3  22   5        151.69        147.54        10.75 o                         
   4  22   5         43.18         39.41         8.42 o                         
   5  22   5         88.73         88.41         9.97 o                         
   6  22   5          3.36         -0.39        15.60 o                         
  -6  23   5         15.63         20.94         9.50 o                         
  -5  23   5         23.74         40.56         7.72 o                         
  -4  23   5         15.49          9.99         5.98 o                         
  -3  23   5         36.33         40.08         6.90 o                         
  -2  23   5         18.51         15.68         6.56 o                         
  -1  23   5         26.55         17.59         6.38 o                         
   0  23   5         30.39         17.88         5.28 o                         
   1  23   5         12.90          7.93         5.55 o                         
   2  23   5         64.93         42.13         6.55 o                         
   3  23   5         17.80         19.90         6.09 o                         
   4  23   5         33.35         29.11         6.76 o                         
   5  23   5         30.80         39.40         9.50 o                         
   6  23   5          8.04         -4.04         8.68 o                         
  -6  24   5         32.66         18.01        12.65 o                         
  -5  24   5         22.77         29.22         7.77 o                         
  -4  24   5         26.51         31.27         7.41 o                         
  -3  24   5         31.68         39.36         7.96 o                         
  -2  24   5         66.22         71.06         8.31 o                         
  -1  24   5         34.42         35.99         7.45 o                         
   0  24   5         67.02         52.82         6.53 o                         
   1  24   5         55.59         65.41         7.32 o                         
   2  24   5         47.15         36.52         6.09 o                         
   3  24   5         42.71         39.68         7.66 o                         
   4  24   5         17.08          8.61         6.97 o                         
   5  24   5         46.05         50.84        11.41 o                         
   6  24   5          4.58         -8.16        10.27 o                         
  -5  25   5          7.79          5.34         7.55 o                         
  -4  25   5          8.71          4.20         9.26 o                         
  -3  25   5         32.45         20.06         6.84 o                         
  -2  25   5         27.46         35.38         7.04 o                         
  -1  25   5         20.90         12.11         6.53 o                         
   0  25   5         19.39          9.25         6.19 o                         
   1  25   5          4.43         -1.86         6.25 o                         
   2  25   5         16.57          6.10         6.64 o                         
   3  25   5          4.92          8.68         7.71 o                         
   4  25   5          6.56          6.04         6.63 o                         
   5  25   5          5.92          9.20        13.05 o                         
  -5  26   5          0.25          1.39         8.03 o                         
  -4  26   5         39.82         39.64         8.80 o                         
  -3  26   5          6.54          6.73         7.63 o                         
  -2  26   5         43.39         41.38         7.75 o                         
  -1  26   5         37.55         18.82        10.01 o                         
   0  26   5         26.94         16.60         7.56 o                         
   1  26   5         43.12         29.51        11.78 o                         
   2  26   5         24.05         20.42         6.71 o                         
   3  26   5         22.07         14.24         6.53 o                         
   4  26   5         14.56          8.83         8.31 o                         
  -4  27   5          2.52          3.18         8.94 o                         
  -3  27   5          0.98         -3.20         6.94 o                         
  -2  27   5          7.12          2.95         6.37 o                         
  -1  27   5          0.20         -1.81         8.85 o                         
   0  27   5          9.25         -2.09         8.60 o                         
   1  27   5          0.92         -2.48         7.02 o                         
   2  27   5         13.08          4.50         8.80 o                         
   3  27   5          0.05         -1.31         6.90 o                         
   4  27   5          3.96        -10.04        10.04 o                         
  -3  28   5          9.19          0.32        10.08 o                         
  -2  28   5         29.83         13.08         8.65 o                         
  -1  28   5         20.26         -2.72         6.15 o                         
   0  28   5         20.51         17.74         7.14 o                         
   1  28   5         23.24         20.39         7.81 o                         
   2  28   5         10.51         13.12         9.09 o                         
   3  28   5         14.37          1.71        10.20 o                         
  -2  29   5          0.05          7.40        16.72 o                         
  -1  29   5          0.41         -6.54        12.47 o                         
   0  29   5          1.24          2.28         8.40 o                         
   1  29   5          0.00         -0.71         8.67 o                         
 -10   0   6        423.64        431.08        56.50 o                         
  -9   0   6        152.78        154.52        16.33 o                         
  -8   0   6        633.09        734.25        35.97 o                         
  -7   0   6        797.57        775.04        24.32 o                         
  -6   0   6       1743.71       1790.06        76.87 o                         
  -5   0   6        402.99        411.58        14.83 o                         
  -4   0   6       5287.02       5340.76       132.40 o                         
  -3   0   6        995.96        947.59        20.47 o                         
  -2   0   6       6626.11       6619.44       112.09 o                         
  -1   0   6       2945.18       3067.94        48.44 o                         
   0   0   6      16916.61      17717.80       314.86 o                         
   1   0   6       1781.21       1895.78        31.98 o                         
   2   0   6      16572.22      17098.86       268.69 o                         
   3   0   6        903.08        894.88        18.63 o                         
   4   0   6       9169.51       8946.88       153.41 o                         
   5   0   6        144.64        152.82        10.00 o                         
   6   0   6       4918.16       4637.31       118.43 o                         
   7   0   6         34.89         28.48         8.37 o                         
   8   0   6        804.91        859.75        51.90 o                         
   9   0   6          1.04         -4.22         5.06 o                         
  10   0   6        264.55        282.10        29.93 o                         
 -10   1   6          1.25         34.32        12.69 o                         
  -9   1   6          1.00         -2.27         5.21 o                         
  -8   1   6         12.27         71.18        11.12 o                         
  -7   1   6         11.44         34.42         4.96 o                         
  -6   1   6          1.44         86.19        13.02 o                         
  -5   1   6         54.33         69.38         4.17 o                         
  -4   1   6          1.55         29.47         5.25 o                         
  -3   1   6         17.28         24.09         2.42 o                         
  -2   1   6        152.46        201.33         6.13 o                         
  -1   1   6          0.67          6.61         1.49 o                         
   0   1   6       1284.50       1556.52        27.43 o                         
   1   1   6        100.78        111.13         3.51 o                         
   2   1   6        311.48        367.64         8.03 o                         
   3   1   6        136.70        149.26         5.25 o                         
   4   1   6         17.38         45.24         4.68 o                         
   5   1   6         27.48         33.12         3.31 o                         
   6   1   6         32.68        118.72        32.87 o                         
   7   1   6         10.36         11.73         3.64 o                         
   8   1   6         17.27         92.55        16.04 o                         
   9   1   6         11.06          5.38         7.47 o                         
  10   1   6          2.78         52.86        32.10 o                         
 -10   2   6        337.40        307.45        21.20 o                         
  -9   2   6        150.90        154.36        12.36 o                         
  -8   2   6        694.43        737.70        26.06 o                         
  -7   2   6        552.74        531.15        15.45 o                         
  -6   2   6       2165.30       2189.73        38.20 o                         
  -5   2   6        578.99        578.75        15.68 o                         
  -4   2   6       6559.08       6459.95        97.57 o                         
  -3   2   6       1353.22       1320.23        20.05 o                         
  -2   2   6      12558.13      12831.58       161.53 o                         
  -1   2   6       1247.40       1242.79        15.29 o                         
   0   2   6      19046.43      19861.72       269.27 o                         
   1   2   6        516.27        522.63         7.92 o                         
   2   2   6       9657.80       9813.06       102.43 o                         
   3   2   6        905.85        885.89        13.25 o                         
   4   2   6       5125.16       5120.03        66.39 o                         
   5   2   6        255.88        232.59         6.60 o                         
   6   2   6       3723.21       3581.08        58.21 o                         
   7   2   6         19.61         14.21         4.18 o                         
   8   2   6        957.81        989.34        58.48 o                         
   9   2   6          0.45         -1.83         6.65 o                         
  10   2   6        279.80        268.21        23.05 o                         
 -10   3   6          2.92         11.02         9.05 o                         
  -9   3   6          0.69         12.03         5.44 o                         
  -8   3   6         31.84         77.08         7.09 o                         
  -7   3   6         50.42         72.52         6.02 o                         
  -6   3   6         54.34        103.60        12.16 o                         
  -5   3   6        153.92        161.61         6.85 o                         
  -4   3   6        272.39        315.65        10.65 o                         
  -3   3   6          5.18         22.19         2.33 o                         
  -2   3   6        629.53        734.12        14.12 o                         
  -1   3   6        248.94        257.26         5.06 o                         
   0   3   6        449.09        565.59        11.82 o                         
   1   3   6          5.88          6.62         1.54 o                         
   2   3   6          4.03         24.17         4.08 o                         
   3   3   6         66.73         86.05         3.98 o                         
   4   3   6        273.91        279.91        10.53 o                         
   5   3   6        185.84        173.84         6.54 o                         
   6   3   6          3.76         33.25         5.62 o                         
   7   3   6         97.87        101.31         6.72 o                         
   8   3   6         53.54        119.80        13.26 o                         
   9   3   6         52.28         30.67         8.56 o                         
  10   3   6          7.19         59.56        17.45 o                         
 -10   4   6        191.25        172.24        18.98 o                         
  -9   4   6        170.69        165.27         8.44 o                         
  -8   4   6        861.51        851.80        30.17 o                         
  -7   4   6        342.56        339.86        14.84 o                         
  -6   4   6       3812.73       3536.89        87.54 o                         
  -5   4   6        789.76        745.62        24.26 o                         
  -4   4   6       7555.37       7336.97       114.30 o                         
  -3   4   6       1398.19       1344.93        18.24 o                         
  -2   4   6      10346.17      10542.88       120.97 o                         
  -1   4   6       1633.02       1643.28        20.08 o                         
   0   4   6      13090.97      13181.74       143.02 o                         
   1   4   6        719.85        765.97        10.66 o                         
   2   4   6       8968.75       8943.98        98.36 o                         
   3   4   6        230.46        235.09         5.49 o                         
   4   4   6       4009.24       4012.42        58.78 o                         
   5   4   6         92.39        115.62         5.76 o                         
   6   4   6       2110.11       2108.09        34.99 o                         
   7   4   6          0.73         -3.72         3.72 o                         
   8   4   6       1064.98       1085.12        37.31 o                         
   9   4   6          0.01          0.33         6.55 o                         
  10   4   6        282.96        278.10        31.17 o                         
 -10   5   6          0.93          7.95        10.90 o                         
  -9   5   6          1.35          7.60         3.89 o                         
  -8   5   6         32.73         84.56        11.54 o                         
  -7   5   6         72.92         96.19         6.81 o                         
  -6   5   6        209.06        241.45         8.25 o                         
  -5   5   6         89.12        114.17         5.20 o                         
  -4   5   6         12.99         46.35         4.90 o                         
  -3   5   6          4.57          3.73         1.65 o                         
  -2   5   6        139.95        164.79         6.01 o                         
  -1   5   6        374.42        379.20         6.44 o                         
   0   5   6        236.98        250.76         5.49 o                         
   1   5   6        408.74        387.51         6.54 o                         
   2   5   6         89.61        111.93         4.90 o                         
   3   5   6        277.76        253.89         5.86 o                         
   4   5   6        181.78        211.35        11.13 o                         
   5   5   6        333.98        287.54         8.02 o                         
   6   5   6         27.59         56.96        10.99 o                         
   7   5   6        169.11        164.02         8.53 o                         
   8   5   6         40.44         83.86        19.76 o                         
   9   5   6         52.24         47.50         9.54 o                         
  10   5   6          0.67         31.42        13.44 o                         
 -10   6   6        170.92        161.68        21.51 o                         
  -9   6   6        168.85        183.54         9.83 o                         
  -8   6   6        860.51        837.57        21.25 o                         
  -7   6   6        361.55        324.23        12.66 o                         
  -6   6   6       2844.56       2692.67        48.89 o                         
  -5   6   6       1641.52       1496.68        25.98 o                         
  -4   6   6       5722.33       5556.74        81.45 o                         
  -3   6   6       1041.68       1041.84        14.70 o                         
  -2   6   6      10676.98      10441.42       108.51 o                         
  -1   6   6        108.69        145.22         3.98 o                         
   0   6   6       9058.20       9098.06        92.81 o                         
   1   6   6         80.65        104.78         4.05 o                         
   2   6   6       8083.57       7956.97        83.94 o                         
   3   6   6         27.14         46.13         3.44 o                         
   4   6   6       4928.05       4787.40        66.74 o                         
   5   6   6         15.56         14.01         2.90 o                         
   6   6   6       1179.51       1199.55        24.53 o                         
   7   6   6          2.36         -1.21         4.00 o                         
   8   6   6        709.66        736.52        21.76 o                         
   9   6   6          0.34         10.29         5.94 o                         
 -10   7   6         10.06         14.34         7.11 o                         
  -9   7   6          1.73         14.67         5.41 o                         
  -8   7   6        207.86        254.10        21.90 o                         
  -7   7   6          7.84         22.51         3.98 o                         
  -6   7   6        499.30        488.35        28.42 o                         
  -5   7   6        234.24        242.52        12.82 o                         
  -4   7   6         51.87         90.73         5.75 o                         
  -3   7   6       1520.84       1441.23        18.59 o                         
  -2   7   6          2.49         30.40         3.22 o                         
  -1   7   6       2320.04       2206.49        28.27 o                         
   0   7   6          0.50         12.23         2.33 o                         
   1   7   6        603.79        586.51         9.41 o                         
   2   7   6         38.93         58.37         3.55 o                         
   3   7   6        250.83        221.67         5.78 o                         
   4   7   6          0.22         45.55         9.08 o                         
   5   7   6        438.65        387.96        11.27 o                         
   6   7   6         11.69         24.77         5.24 o                         
   7   7   6        157.37        151.51        11.35 o                         
   8   7   6         29.87         55.85        15.92 o                         
   9   7   6         25.20         25.98         7.72 o                         
 -10   8   6        228.65        190.11        19.44 o                         
  -9   8   6        147.69        141.10         9.67 o                         
  -8   8   6        941.45        871.49        21.77 o                         
  -7   8   6        133.04        151.67         7.87 o                         
  -6   8   6       1224.47       1180.39        35.17 o                         
  -5   8   6        269.98        250.37         9.97 o                         
  -4   8   6       1661.41       1620.51        25.39 o                         
  -3   8   6        105.17        135.35         5.09 o                         
  -2   8   6       5628.44       5416.35        57.97 o                         
  -1   8   6        490.60        460.75         7.32 o                         
   0   8   6       5784.29       5822.70        67.23 o                         
   1   8   6        753.56        725.32        10.95 o                         
   2   8   6       5724.57       5679.50        64.39 o                         
   3   8   6         16.33         25.50         3.24 o                         
   4   8   6       3249.73       3089.12        54.81 o                         
   5   8   6         13.33          9.66         2.70 o                         
   6   8   6        655.16        661.74        14.66 o                         
   7   8   6          5.42         -1.21         7.36 o                         
   8   8   6        517.77        550.16        18.68 o                         
   9   8   6          0.05         -6.07         6.07 o                         
 -10   9   6         25.66         39.23         7.91 o                         
  -9   9   6         16.54         24.33        12.98 o                         
  -8   9   6        108.44        139.52        11.33 o                         
  -7   9   6         64.58         77.05         6.86 o                         
  -6   9   6         74.71        103.15         7.32 o                         
  -5   9   6        478.02        429.17        10.29 o                         
  -4   9   6        112.50        121.07         4.92 o                         
  -3   9   6       1189.13       1143.88        16.61 o                         
  -2   9   6        288.49        301.30         5.75 o                         
  -1   9   6        556.11        567.00         8.83 o                         
   0   9   6         15.64         28.63         2.96 o                         
   1   9   6        458.77        431.32         8.39 o                         
   2   9   6         22.60         42.27         3.56 o                         
   3   9   6        285.12        266.42         6.69 o                         
   4   9   6        158.99        180.59        11.93 o                         
   5   9   6        349.23        311.88        10.42 o                         
   6   9   6         26.38         43.75         4.88 o                         
   7   9   6        228.32        210.43        15.77 o                         
   8   9   6          0.04         47.31        19.17 o                         
   9   9   6         46.27         42.12         8.87 o                         
 -10  10   6        185.77        146.64        21.09 o                         
  -9  10   6         64.65         80.70        12.02 o                         
  -8  10   6        638.26        592.62        27.22 o                         
  -7  10   6         20.61         27.71         7.53 o                         
  -6  10   6        657.78        658.05        20.22 o                         
  -5  10   6         39.25         55.54         4.70 o                         
  -4  10   6       1269.91       1210.42        20.82 o                         
  -3  10   6        370.18        353.25         7.08 o                         
  -2  10   6       3236.53       3113.86        45.50 o                         
  -1  10   6       1433.61       1367.23        16.36 o                         
   0  10   6       2245.49       2258.48        25.94 o                         
   1  10   6        735.41        707.23        11.27 o                         
   2  10   6       2346.93       2399.65        35.91 o                         
   3  10   6          9.59          0.15         2.85 o                         
   4  10   6       1991.50       1948.95        28.96 o                         
   5  10   6         25.55         14.24         4.03 o                         
   6  10   6        791.19        796.16        17.70 o                         
   7  10   6          3.18          1.73         4.15 o                         
   8  10   6        429.84        454.90        21.40 o                         
   9  10   6          0.12          1.14         8.26 o                         
  -9  11   6         57.48         41.59         7.80 o                         
  -8  11   6         33.74         62.03        13.83 o                         
  -7  11   6        126.88        124.06        11.36 o                         
  -6  11   6          0.54         12.17         4.64 o                         
  -5  11   6        153.64        149.57         6.25 o                         
  -4  11   6        169.53        160.49         6.04 o                         
  -3  11   6         85.58        105.67         4.97 o                         
  -2  11   6        182.09        178.85         5.79 o                         
  -1  11   6        180.67        200.22         6.07 o                         
   0  11   6         17.72         15.72         3.05 o                         
   1  11   6       1695.81       1598.17        22.14 o                         
   2  11   6          1.82          1.57         2.71 o                         
   3  11   6        897.53        817.30        14.79 o                         
   4  11   6         28.83         50.58         7.31 o                         
   5  11   6        228.03        214.44        11.78 o                         
   6  11   6          0.50         24.74         4.99 o                         
   7  11   6        187.62        155.85        12.09 o                         
   8  11   6         10.64         41.06         8.79 o                         
   9  11   6         75.04         43.97        10.27 o                         
  -9  12   6         29.80         35.96         7.68 o                         
  -8  12   6        267.39        298.51        18.41 o                         
  -7  12   6         56.04         40.13         9.05 o                         
  -6  12   6        473.86        460.30        17.65 o                         
  -5  12   6        194.02        183.89         7.87 o                         
  -4  12   6       1265.54       1183.00        20.18 o                         
  -3  12   6        494.65        458.50        13.04 o                         
  -2  12   6       1242.41       1201.77        19.46 o                         
  -1  12   6        177.77        184.08         6.65 o                         
   0  12   6        980.05        956.47        15.78 o                         
   1  12   6         49.34         56.70         4.84 o                         
   2  12   6       1876.53       1801.74        28.10 o                         
   3  12   6          0.58          4.03         3.25 o                         
   4  12   6       1714.71       1668.93        31.46 o                         
   5  12   6         64.91         45.91         5.80 o                         
   6  12   6        891.55        891.75        22.41 o                         
   7  12   6          3.04          2.65         6.61 o                         
   8  12   6        314.71        327.19        27.11 o                         
   9  12   6          0.14         18.23         9.56 o                         
  -9  13   6         57.36         69.68        11.80 o                         
  -8  13   6         21.91         19.85         8.25 o                         
  -7  13   6         75.00         81.06        10.60 o                         
  -6  13   6          6.08         13.68         6.85 o                         
  -5  13   6         59.47         76.22         7.94 o                         
  -4  13   6        104.83        103.07         7.79 o                         
  -3  13   6        188.75        196.64         8.53 o                         
  -2  13   6          9.17         -2.50         3.52 o                         
  -1  13   6        772.11        732.69        13.70 o                         
   0  13   6         26.86         26.65         4.56 o                         
   1  13   6       2156.68       2057.15        33.35 o                         
   2  13   6        350.38        318.19         9.53 o                         
   3  13   6       1425.85       1332.12        24.57 o                         
   4  13   6         10.16         19.15         5.11 o                         
   5  13   6        261.25        248.44         9.73 o                         
   6  13   6          2.25         16.74         4.79 o                         
   7  13   6         80.71         79.19        12.72 o                         
   8  13   6          2.29         32.27         8.64 o                         
   9  13   6         61.75         80.45        14.08 o                         
  -9  14   6         23.27         27.41         8.71 o                         
  -8  14   6         96.96         98.79        13.42 o                         
  -7  14   6         97.71        101.43        13.19 o                         
  -6  14   6        312.22        305.88        12.78 o                         
  -5  14   6        128.99        135.39        10.13 o                         
  -4  14   6        714.75        692.33        16.55 o                         
  -3  14   6         52.84         59.61         6.16 o                         
  -2  14   6        605.43        582.77        14.04 o                         
  -1  14   6         96.52         73.31         5.66 o                         
   0  14   6       1498.55       1455.32        24.67 o                         
   1  14   6         20.96         20.08         4.43 o                         
   2  14   6       1570.96       1578.08        26.62 o                         
   3  14   6         92.22        127.61         7.71 o                         
   4  14   6        616.61        621.13        14.29 o                         
   5  14   6          2.63         -1.63         4.36 o                         
   6  14   6        514.19        517.13        17.19 o                         
   7  14   6          1.78        -11.48        11.48 o                         
   8  14   6        227.54        232.82        17.02 o                         
  -9  15   6         30.78         14.55         8.39 o                         
  -8  15   6         18.70         15.10         7.95 o                         
  -7  15   6         72.35         77.88        11.75 o                         
  -6  15   6         13.36         17.38         6.07 o                         
  -5  15   6        192.98        185.29         9.19 o                         
  -4  15   6         40.41         53.50         6.22 o                         
  -3  15   6        658.35        648.60        16.93 o                         
  -2  15   6         75.00         76.70         5.44 o                         
  -1  15   6        886.89        906.18        18.73 o                         
   0  15   6        386.80        373.53        11.07 o                         
   1  15   6        650.12        617.87        14.12 o                         
   2  15   6        175.53        176.13         8.58 o                         
   3  15   6        692.65        650.78        14.18 o                         
   4  15   6          0.62         -0.10         3.25 o                         
   5  15   6        284.96        286.09        14.32 o                         
   6  15   6          2.93         15.67         5.48 o                         
   7  15   6         73.03         70.40        12.40 o                         
   8  15   6          1.86         27.45        12.10 o                         
  -8  16   6         31.89         40.95         9.85 o                         
  -7  16   6         32.36         45.65         9.03 o                         
  -6  16   6        220.06        229.78        15.73 o                         
  -5  16   6         19.25         18.22         4.81 o                         
  -4  16   6        694.50        674.30        19.43 o                         
  -3  16   6          9.00         18.85         4.82 o                         
  -2  16   6       1015.61       1004.82        23.12 o                         
  -1  16   6         19.60         21.39         4.69 o                         
   0  16   6       1294.62       1278.07        23.85 o                         
   1  16   6          5.11         -3.74         3.74 o                         
   2  16   6        481.53        513.25        15.28 o                         
   3  16   6         81.57         93.07         7.17 o                         
   4  16   6        254.85        279.67         9.38 o                         
   5  16   6         36.22         48.83         6.80 o                         
   6  16   6        374.61        410.12        25.09 o                         
   7  16   6          0.01         -6.17         8.19 o                         
   8  16   6        138.58        145.06        16.27 o                         
  -8  17   6         34.16         15.73         9.23 o                         
  -7  17   6         67.57         75.78        10.60 o                         
  -6  17   6         90.11         93.70        12.05 o                         
  -5  17   6        170.28        157.34        10.34 o                         
  -4  17   6        107.80        103.14         8.18 o                         
  -3  17   6        601.49        559.70        15.28 o                         
  -2  17   6         74.05         96.02         8.28 o                         
  -1  17   6        711.98        695.44        16.21 o                         
   0  17   6         55.67         84.56         6.76 o                         
   1  17   6        130.44        150.06         7.89 o                         
   2  17   6          1.18          8.89         4.35 o                         
   3  17   6        222.32        244.78        10.52 o                         
   4  17   6         22.25         22.93         4.41 o                         
   5  17   6        285.07        318.86        13.96 o                         
   6  17   6         30.04         48.02        12.94 o                         
   7  17   6        103.15        114.00        13.18 o                         
   8  17   6          0.48         26.51        19.42 o                         
  -8  18   6         23.78         15.83        10.19 o                         
  -7  18   6          8.51         19.97         9.57 o                         
  -6  18   6        152.38        156.37        11.61 o                         
  -5  18   6          0.26          1.01         4.35 o                         
  -4  18   6        383.37        391.53        13.31 o                         
  -3  18   6          3.06          9.25         4.59 o                         
  -2  18   6        506.91        543.11        14.75 o                         
  -1  18   6         44.75         51.34         5.76 o                         
   0  18   6        581.70        612.72        14.35 o                         
   1  18   6         36.40         26.04         5.40 o                         
   2  18   6        399.82        406.42        12.18 o                         
   3  18   6          0.77         19.08         5.19 o                         
   4  18   6        401.77        432.74        13.29 o                         
   5  18   6          5.63         18.69         6.79 o                         
   6  18   6        252.04        281.33        16.47 o                         
   7  18   6          1.12          8.33         7.83 o                         
  -8  19   6         38.12          6.91        13.67 o                         
  -7  19   6         62.68         71.15        11.29 o                         
  -6  19   6        150.40        135.19        12.67 o                         
  -5  19   6        155.95        200.71        13.98 o                         
  -4  19   6         96.11        105.65         8.57 o                         
  -3  19   6        196.08        207.16         9.88 o                         
  -2  19   6         44.97         56.08         6.80 o                         
  -1  19   6        221.42        249.92         9.47 o                         
   0  19   6         49.11         56.43         7.05 o                         
   1  19   6        212.36        226.61        10.25 o                         
   2  19   6         15.95         15.02         4.74 o                         
   3  19   6        271.73        275.95        11.74 o                         
   4  19   6         31.67         46.96         9.53 o                         
   5  19   6        186.10        188.92        12.30 o                         
   6  19   6          3.48         19.65         8.65 o                         
   7  19   6         80.09         87.47        17.02 o                         
  -7  20   6          0.55         16.19         8.54 o                         
  -6  20   6         67.32         81.87        10.35 o                         
  -5  20   6          0.34         10.40         7.01 o                         
  -4  20   6         81.82         83.21        11.26 o                         
  -3  20   6          0.34          6.69         7.22 o                         
  -2  20   6        236.32        224.01        10.60 o                         
  -1  20   6          2.14          0.47         4.53 o                         
   0  20   6        273.61        276.98        11.09 o                         
   1  20   6          0.99         -4.28         4.28 o                         
   2  20   6        188.31        213.01        10.56 o                         
   3  20   6          2.23          2.69         4.83 o                         
   4  20   6        223.27        239.92        12.18 o                         
   5  20   6          8.78         20.79         7.08 o                         
   6  20   6         99.91         93.98        13.43 o                         
   7  20   6          2.82          6.87        13.09 o                         
  -7  21   6         39.08         38.05        14.32 o                         
  -6  21   6         57.38         70.91        10.17 o                         
  -5  21   6        113.48        108.78        11.66 o                         
  -4  21   6         86.83         80.35         8.80 o                         
  -3  21   6        169.20        198.24        14.38 o                         
  -2  21   6         59.91         54.54         7.12 o                         
  -1  21   6        157.27        174.43        12.59 o                         
   0  21   6         14.03         10.47         4.67 o                         
   1  21   6        112.69        131.91         9.43 o                         
   2  21   6         33.09         50.46         6.63 o                         
   3  21   6         74.93         66.00         8.39 o                         
   4  21   6         42.20         47.99         8.19 o                         
   5  21   6         65.70         71.89         9.95 o                         
   6  21   6          0.00         -2.07         7.96 o                         
  -7  22   6          0.13        -10.43        10.43 o                         
  -6  22   6         67.43         45.21        11.62 o                         
  -5  22   6          0.97          2.31         8.34 o                         
  -4  22   6         33.11         28.16         6.22 o                         
  -3  22   6          0.79          5.23         5.36 o                         
  -2  22   6         49.85         44.70         7.75 o                         
  -1  22   6         29.04         30.21         7.05 o                         
   0  22   6        142.83        158.27        10.13 o                         
   1  22   6          3.49         12.58         7.77 o                         
   2  22   6        180.31        210.06        11.49 o                         
   3  22   6          2.63         -3.52         5.66 o                         
   4  22   6         79.07         77.40         8.39 o                         
   5  22   6          0.25         -0.19         9.54 o                         
   6  22   6         22.54         24.01         9.48 o                         
  -6  23   6         11.35          8.36        10.55 o                         
  -5  23   6         53.41         44.25         8.74 o                         
  -4  23   6         12.70         12.44         6.21 o                         
  -3  23   6         33.87         30.20         6.63 o                         
  -2  23   6         70.20         79.98         8.57 o                         
  -1  23   6         76.36         76.84         8.67 o                         
   0  23   6         66.94         74.22         6.92 o                         
   1  23   6        167.21        190.83        11.27 o                         
   2  23   6         31.52         34.98         6.74 o                         
   3  23   6         63.72         59.99         8.26 o                         
   4  23   6         11.69         -6.59         6.59 o                         
   5  23   6         35.72         35.27        13.58 o                         
   6  23   6          0.36         -4.80         8.72 o                         
  -6  24   6         26.41         33.82         9.85 o                         
  -5  24   6          4.63          8.28         7.43 o                         
  -4  24   6         56.14         49.25         8.67 o                         
  -3  24   6          1.61          7.72         7.04 o                         
  -2  24   6        100.28        116.47        10.37 o                         
  -1  24   6          0.65         -2.24         5.82 o                         
   0  24   6         88.08        104.78         8.68 o                         
   1  24   6          0.00         12.99        10.64 o                         
   2  24   6         71.00         65.26         7.62 o                         
   3  24   6          0.46          8.66         5.90 o                         
   4  24   6         20.62          2.96         7.54 o                         
   5  24   6          1.43          5.97        10.08 o                         
  -5  25   6         46.78         43.97        20.05 o                         
  -4  25   6         27.67         51.28         9.22 o                         
  -3  25   6         69.26         72.53        10.58 o                         
  -2  25   6         37.43         44.74         7.59 o                         
  -1  25   6         83.37         89.35         8.91 o                         
   0  25   6         13.40         -0.32         5.12 o                         
   1  25   6         88.08         89.67         8.84 o                         
   2  25   6          1.95         -3.09         5.77 o                         
   3  25   6         56.78         45.94         7.97 o                         
   4  25   6          0.01         -9.11        10.97 o                         
   5  25   6         47.61         52.10        12.68 o                         
  -4  26   6         17.31         30.26        10.44 o                         
  -3  26   6          0.57         17.23         9.08 o                         
  -2  26   6         15.92         11.94         6.34 o                         
  -1  26   6          0.08          4.39         6.45 o                         
   0  26   6         12.28          1.71         8.49 o                         
   1  26   6          0.19         -6.85         6.85 o                         
   2  26   6         18.85          8.10        10.34 o                         
   3  26   6          0.02         -6.68         6.68 o                         
   4  26   6          8.11          4.94        11.12 o                         
  -4  27   6          8.24          2.94         8.54 o                         
  -3  27   6         56.39         69.47        10.23 o                         
  -2  27   6         14.30         -2.18         8.47 o                         
  -1  27   6         47.96         36.57         8.05 o                         
   0  27   6         12.29          4.24        10.14 o                         
   1  27   6         43.90         39.56         8.02 o                         
   2  27   6          1.61         -7.23         7.23 o                         
   3  27   6         42.15         26.21        11.81 o                         
  -3  28   6          3.90          7.75        11.75 o                         
  -2  28   6          7.76         -9.24        15.43 o                         
  -1  28   6          1.77         15.73         8.34 o                         
   0  28   6          1.02          5.11        11.44 o                         
   1  28   6          0.00         -5.19         8.59 o                         
   2  28   6          0.77        -18.45        18.45 o                         
   0  29   6          1.50         -7.99         8.78 o                         
 -10   1   7        479.22        422.32        28.32 o                         
  -9   1   7          5.29         -8.33         8.33 o                         
  -8   1   7        568.81        604.91        23.44 o                         
  -7   1   7          2.00          5.09         2.09 o                         
  -6   1   7       1570.43       1575.07        43.15 o                         
  -5   1   7        191.16        178.60         7.84 o                         
  -4   1   7       5744.22       5454.11       101.07 o                         
  -3   1   7        414.61        407.93         8.23 o                         
  -2   1   7       7983.07       7963.54       102.11 o                         
  -1   1   7       1024.06       1028.08        14.23 o                         
   0   1   7      13800.47      13863.61       150.48 o                         
   1   1   7       2833.29       2839.20        36.00 o                         
   2   1   7       7583.04       7462.26        79.06 o                         
   3   1   7       1918.54       1906.56        29.28 o                         
   4   1   7       2569.03       2575.56        40.43 o                         
   5   1   7        411.07        415.83        10.53 o                         
   6   1   7       2059.25       1991.21        39.08 o                         
   7   1   7        113.27        119.04         7.97 o                         
   8   1   7        631.46        723.37        55.40 o                         
   9   1   7        158.63        158.88        24.41 o                         
 -10   2   7          5.62         61.21        13.32 o                         
  -9   2   7          0.30         -4.91         4.91 o                         
  -8   2   7         34.62         50.61         6.15 o                         
  -7   2   7         14.08          9.72         2.55 o                         
  -6   2   7         81.43        156.77        20.38 o                         
  -5   2   7         32.61         35.97         4.86 o                         
  -4   2   7         95.54        275.52        22.24 o                         
  -3   2   7          5.09          6.81         2.14 o                         
  -2   2   7         19.02         40.08         4.49 o                         
  -1   2   7         62.06        106.98         5.50 o                         
   0   2   7         13.27         37.17         3.19 o                         
   1   2   7         43.97        103.85         5.35 o                         
   2   2   7        727.51        767.63        20.04 o                         
   3   2   7         35.90         51.44         6.37 o                         
   4   2   7         44.58         52.21         4.62 o                         
   5   2   7         67.34         76.00         4.95 o                         
   6   2   7          0.91         52.78        12.26 o                         
   7   2   7          3.84         14.28         4.92 o                         
   8   2   7          0.57         99.04        31.44 o                         
   9   2   7          7.79         16.92        10.74 o                         
 -10   3   7        338.06        314.43        21.65 o                         
  -9   3   7          3.17          9.57         9.72 o                         
  -8   3   7        843.84        887.83        24.43 o                         
  -7   3   7         13.02         10.31         2.37 o                         
  -6   3   7       2332.16       2343.96        46.55 o                         
  -5   3   7         16.70         20.91         3.50 o                         
  -4   3   7       4411.74       4194.45        85.82 o                         
  -3   3   7        143.03        150.10         4.82 o                         
  -2   3   7       5252.56       5244.25        63.90 o                         
  -1   3   7       1226.66       1287.08        18.88 o                         
   0   3   7       7825.93       7849.34        86.82 o                         
   1   3   7       2218.08       2196.67        27.77 o                         
   2   3   7       6280.78       6284.11        68.95 o                         
   3   3   7       1177.86       1166.17        17.95 o                         
   4   3   7       3882.52       3809.54        50.90 o                         
   5   3   7        434.38        416.98         9.63 o                         
   6   3   7       2566.52       2379.27        44.92 o                         
   7   3   7        239.08        221.73        12.28 o                         
   8   3   7        831.90        837.52        33.13 o                         
   9   3   7        116.97        148.49        15.34 o                         
 -10   4   7          2.58         31.51        12.13 o                         
  -9   4   7          7.19          9.28         4.17 o                         
  -8   4   7         25.58        100.20        18.96 o                         
  -7   4   7          8.81         10.69         3.94 o                         
  -6   4   7         73.91        204.95        13.92 o                         
  -5   4   7         29.47         34.23         3.86 o                         
  -4   4   7          9.69        105.82        19.61 o                         
  -3   4   7        257.70        252.46         6.53 o                         
  -2   4   7         12.35         31.42         2.84 o                         
  -1   4   7       1205.29       1172.53        16.47 o                         
   0   4   7         89.63        122.52         6.36 o                         
   1   4   7        154.44        173.98         4.90 o                         
   2   4   7        166.34        190.99         6.93 o                         
   3   4   7         89.12         98.41         5.27 o                         
   4   4   7         29.92         41.45         6.86 o                         
   5   4   7         51.11         60.75         4.96 o                         
   6   4   7          0.15         61.82         9.72 o                         
   7   4   7         18.12         24.15         5.31 o                         
   8   4   7         37.36         55.62        10.20 o                         
   9   4   7         12.42          6.51         7.42 o                         
 -10   5   7        208.07        190.62        15.16 o                         
  -9   5   7          1.73          4.67         4.42 o                         
  -8   5   7       1024.34       1044.49        29.94 o                         
  -7   5   7         11.60         13.40         2.83 o                         
  -6   5   7       2806.83       2766.78        54.37 o                         
  -5   5   7        105.07        113.93         7.91 o                         
  -4   5   7       3472.38       3399.42        60.31 o                         
  -3   5   7        758.05        728.19        14.89 o                         
  -2   5   7       5504.23       5399.81        63.62 o                         
  -1   5   7        682.70        707.19        10.86 o                         
   0   5   7       6298.61       6273.35        66.84 o                         
   1   5   7        290.98        296.67         6.26 o                         
   2   5   7       4973.39       4885.07        54.74 o                         
   3   5   7        480.33        472.82         9.87 o                         
   4   5   7       3126.37       3080.84        44.26 o                         
   5   5   7        591.31        556.91        13.24 o                         
   6   5   7       1460.82       1420.41        26.85 o                         
   7   5   7        388.13        359.78        15.63 o                         
   8   5   7        775.76        746.91        23.50 o                         
   9   5   7         73.10        108.61        14.90 o                         
 -10   6   7          0.41         19.60        16.46 o                         
  -9   6   7         64.54         49.32         6.80 o                         
  -8   6   7          0.68         72.60        16.31 o                         
  -7   6   7         99.93        106.07         8.10 o                         
  -6   6   7          5.51         82.16        15.93 o                         
  -5   6   7        207.18        184.17         7.48 o                         
  -4   6   7         65.63        105.80         6.05 o                         
  -3   6   7        361.94        348.47         7.54 o                         
  -2   6   7         13.43         44.62         4.81 o                         
  -1   6   7        615.51        599.55         9.39 o                         
   0   6   7         13.66         28.11         3.01 o                         
   1   6   7        237.14        225.41         5.23 o                         
   2   6   7        211.32        226.99         8.67 o                         
   3   6   7          2.83         -2.39         2.39 o                         
   4   6   7         62.88         92.23         8.23 o                         
   5   6   7          0.40          4.08         3.84 o                         
   6   6   7         37.96         57.73         6.61 o                         
   7   6   7          8.23         13.63         6.84 o                         
   8   6   7         23.37         67.68        16.35 o                         
   9   6   7          3.27          6.76         8.59 o                         
 -10   7   7        153.58        154.64        35.74 o                         
  -9   7   7          9.47          1.04         4.80 o                         
  -8   7   7        860.10        875.69        38.52 o                         
  -7   7   7          0.81          1.44         3.32 o                         
  -6   7   7       2119.86       2062.36        40.31 o                         
  -5   7   7         36.22         57.18         5.32 o                         
  -4   7   7       3325.67       3116.36        64.18 o                         
  -3   7   7        756.09        690.26        12.13 o                         
  -2   7   7       5951.71       5677.17        67.49 o                         
  -1   7   7        341.45        336.80         6.40 o                         
   0   7   7       3964.19       3930.92        44.52 o                         
   1   7   7         12.35          5.74         2.32 o                         
   2   7   7       5248.67       5058.16        66.10 o                         
   3   7   7         64.01         82.59         5.27 o                         
   4   7   7       4121.86       3896.25        56.21 o                         
   5   7   7        425.86        403.16        10.57 o                         
   6   7   7        835.63        822.44        18.24 o                         
   7   7   7        364.37        336.69        12.83 o                         
   8   7   7        451.72        452.61        17.09 o                         
   9   7   7         77.89         86.83        10.71 o                         
 -10   8   7          4.88         18.85         8.30 o                         
  -9   8   7         80.84         64.45         8.29 o                         
  -8   8   7         32.22         53.53         9.47 o                         
  -7   8   7        226.89        193.32         9.86 o                         
  -6   8   7          0.74         30.71         8.24 o                         
  -5   8   7        884.72        780.40        17.93 o                         
  -4   8   7        133.39        172.88        10.09 o                         
  -3   8   7        565.70        517.01        10.55 o                         
  -2   8   7         64.00        126.01         5.89 o                         
  -1   8   7         31.39         15.88         2.53 o                         
   0   8   7          4.99         13.54         2.38 o                         
   1   8   7         24.34         30.74         3.50 o                         
   2   8   7         21.14         48.77         5.03 o                         
   3   8   7        381.48        348.08         8.91 o                         
   4   8   7          1.78         33.03         8.60 o                         
   5   8   7        221.16        202.25         7.79 o                         
   6   8   7          1.86         14.01         6.05 o                         
   7   8   7         25.20         29.53         5.91 o                         
   8   8   7          3.61         33.08        10.14 o                         
   9   8   7          2.30         -3.52         7.77 o                         
  -9   9   7          4.91          0.94         6.85 o                         
  -8   9   7        610.48        597.25        18.44 o                         
  -7   9   7          0.79          0.35         3.63 o                         
  -6   9   7        970.41        991.95        22.08 o                         
  -5   9   7          4.62         10.40         3.79 o                         
  -4   9   7       2170.39       2110.75        34.63 o                         
  -3   9   7        157.10        130.14         5.44 o                         
  -2   9   7       6993.20       6688.35        90.21 o                         
  -1   9   7         27.48         19.74         3.39 o                         
   0   9   7       6026.82       6021.52        77.81 o                         
   1   9   7        346.71        331.75         8.36 o                         
   2   9   7       5274.47       5120.30        71.61 o                         
   3   9   7        417.29        413.12        14.63 o                         
   4   9   7       3531.85       3337.87        54.17 o                         
   5   9   7        184.42        197.99         8.10 o                         
   6   9   7        708.26        732.40        16.57 o                         
   7   9   7        156.89        171.19        10.46 o                         
   8   9   7        249.71        286.41        15.34 o                         
   9   9   7         86.55         75.26        11.57 o                         
  -9  10   7         60.58         49.47         9.36 o                         
  -8  10   7         24.09         39.46         9.41 o                         
  -7  10   7        158.07        148.17         7.87 o                         
  -6  10   7          0.17         27.24         9.59 o                         
  -5  10   7        380.05        361.60        10.96 o                         
  -4  10   7        115.39        133.52         8.10 o                         
  -3  10   7        652.64        605.66        11.60 o                         
  -2  10   7        260.43        287.73        11.88 o                         
  -1  10   7       1006.35        917.46        16.70 o                         
   0  10   7         12.55         19.73         3.25 o                         
   1  10   7       1204.39       1096.47        17.20 o                         
   2  10   7         18.36         24.08         3.94 o                         
   3  10   7        341.53        323.80         8.45 o                         
   4  10   7         93.11        132.29         8.84 o                         
   5  10   7        238.67        229.62         9.26 o                         
   6  10   7         78.37         92.21         6.87 o                         
   7  10   7        114.76        128.79        10.49 o                         
   8  10   7         11.90         10.20         9.78 o                         
   9  10   7         14.64          1.80         7.72 o                         
  -9  11   7          0.36          6.66         6.62 o                         
  -8  11   7        432.72        420.62        19.99 o                         
  -7  11   7          3.90          5.29         4.48 o                         
  -6  11   7        995.85        957.92        22.98 o                         
  -5  11   7          9.32         14.52         3.55 o                         
  -4  11   7       2829.96       2681.78        43.14 o                         
  -3  11   7          2.85          2.25         2.66 o                         
  -2  11   7       4061.06       3846.60        57.00 o                         
  -1  11   7          6.24         13.22         3.32 o                         
   0  11   7       2474.95       2382.82        35.26 o                         
   1  11   7         20.10         31.11         5.23 o                         
   2  11   7       2421.62       2430.02        39.40 o                         
   3  11   7         73.49         96.40         6.37 o                         
   4  11   7       1719.21       1742.23        27.24 o                         
   5  11   7        195.26        211.71         9.46 o                         
   6  11   7        511.01        542.96        16.04 o                         
   7  11   7         69.81         82.24         9.58 o                         
   8  11   7        168.59        190.47        18.82 o                         
   9  11   7         40.91         37.31        12.52 o                         
  -9  12   7         49.72         37.87         9.85 o                         
  -8  12   7         35.56         62.07        13.25 o                         
  -7  12   7        157.85        155.02         9.50 o                         
  -6  12   7         35.50         56.76         7.81 o                         
  -5  12   7        279.86        254.32        11.25 o                         
  -4  12   7        134.39        157.72         9.71 o                         
  -3  12   7        441.44        399.79        10.22 o                         
  -2  12   7          4.49         20.20         4.50 o                         
  -1  12   7        743.27        658.54        13.35 o                         
   0  12   7         27.69         35.66         4.96 o                         
   1  12   7       1056.70        962.70        21.19 o                         
   2  12   7         75.72         80.59         6.86 o                         
   3  12   7        635.20        590.39        14.82 o                         
   4  12   7        124.44        134.01         8.55 o                         
   5  12   7        299.36        279.45         8.36 o                         
   6  12   7        160.01        167.71        21.60 o                         
   7  12   7        102.33        101.61        10.69 o                         
   8  12   7          9.93         21.00         8.39 o                         
  -9  13   7          0.84         -3.42        12.90 o                         
  -8  13   7        355.38        374.94        21.47 o                         
  -7  13   7          8.84         11.09         9.86 o                         
  -6  13   7        785.09        792.23        23.53 o                         
  -5  13   7         11.74         11.25         4.64 o                         
  -4  13   7       1500.65       1467.40        30.13 o                         
  -3  13   7          0.65         -3.13         3.13 o                         
  -2  13   7       1798.63       1755.78        34.26 o                         
  -1  13   7         35.40         42.35         5.19 o                         
   0  13   7       2368.14       2341.85        39.83 o                         
   1  13   7         25.68         36.12         5.42 o                         
   2  13   7       1282.02       1334.57        25.09 o                         
   3  13   7         21.97         25.17         4.88 o                         
   4  13   7        408.41        452.48        12.48 o                         
   5  13   7        102.16        102.79         8.55 o                         
   6  13   7        384.85        422.52        19.17 o                         
   7  13   7         27.44         44.79         8.87 o                         
   8  13   7        166.03        191.55        17.43 o                         
  -9  14   7         56.07         35.33         9.75 o                         
  -8  14   7         37.23         53.27        10.80 o                         
  -7  14   7        125.16        138.84        10.08 o                         
  -6  14   7         23.05         37.87         9.65 o                         
  -5  14   7        111.55        123.97         8.72 o                         
  -4  14   7         31.85         37.32         5.54 o                         
  -3  14   7        227.63        200.00         8.91 o                         
  -2  14   7         14.39         31.16         4.52 o                         
  -1  14   7        673.85        631.20        14.52 o                         
   0  14   7         78.83         87.94         9.42 o                         
   1  14   7        848.68        818.40        17.94 o                         
   2  14   7         50.97         50.83         6.25 o                         
   3  14   7        715.35        696.24        16.61 o                         
   4  14   7        123.71        123.90         7.68 o                         
   5  14   7        267.32        253.30         9.14 o                         
   6  14   7         43.87         70.85         8.58 o                         
   7  14   7         72.63         90.73        11.62 o                         
   8  14   7          5.11         20.03         8.84 o                         
  -8  15   7        197.32        212.31        17.33 o                         
  -7  15   7          0.04         18.12        11.93 o                         
  -6  15   7        381.81        390.03        18.55 o                         
  -5  15   7          0.88         -5.87         5.87 o                         
  -4  15   7        611.36        637.18        20.22 o                         
  -3  15   7         52.95         57.54         6.41 o                         
  -2  15   7        596.83        663.21        15.96 o                         
  -1  15   7        282.57        261.38         9.33 o                         
   0  15   7       1132.28       1235.18        24.84 o                         
   1  15   7         58.94         74.48         7.53 o                         
   2  15   7        690.02        739.70        17.38 o                         
   3  15   7          0.29          2.50         4.85 o                         
   4  15   7        339.53        351.15        10.69 o                         
   5  15   7         18.99         23.40         9.25 o                         
   6  15   7        409.06        433.09        16.81 o                         
   7  15   7         24.30         40.71         8.98 o                         
   8  15   7        126.64        151.59        21.50 o                         
  -8  16   7         12.77         17.55         7.98 o                         
  -7  16   7        127.43        117.88         9.72 o                         
  -6  16   7          3.90         41.51        13.68 o                         
  -5  16   7        202.31        200.14        10.33 o                         
  -4  16   7          0.08          2.70         3.96 o                         
  -3  16   7        454.73        452.37        15.44 o                         
  -2  16   7          7.75          4.16         4.49 o                         
  -1  16   7        349.47        341.30        10.99 o                         
   0  16   7          7.91         13.03         4.46 o                         
   1  16   7        123.07        135.59         9.26 o                         
   2  16   7         30.47         39.78         6.25 o                         
   3  16   7        466.56        455.14        13.41 o                         
   4  16   7         12.48         13.21         4.65 o                         
   5  16   7        368.24        364.71        14.85 o                         
   6  16   7         10.63         11.56         9.15 o                         
   7  16   7        102.11        108.85        13.34 o                         
   8  16   7         17.29         10.98         8.77 o                         
  -8  17   7         70.19         73.99        21.06 o                         
  -7  17   7          0.56         11.09         7.33 o                         
  -6  17   7        138.72        154.39        11.85 o                         
  -5  17   7          1.93         -2.31         7.92 o                         
  -4  17   7        235.20        230.58        10.64 o                         
  -3  17   7         18.26         23.92         6.67 o                         
  -2  17   7        348.04        348.96        10.87 o                         
  -1  17   7         48.39         46.57         6.39 o                         
   0  17   7        684.87        715.99        16.59 o                         
   1  17   7        163.60        181.11        10.45 o                         
   2  17   7        382.59        414.87        12.61 o                         
   3  17   7        151.61        155.45         8.77 o                         
   4  17   7        203.48        203.59         9.82 o                         
   5  17   7         28.21         41.30         7.18 o                         
   6  17   7        185.30        198.98        14.75 o                         
   7  17   7         18.21         22.35        10.64 o                         
  -8  18   7          0.10        -21.78        27.31 o                         
  -7  18   7        140.52        148.10        13.97 o                         
  -6  18   7          0.02          8.50         5.71 o                         
  -5  18   7        233.56        287.94        16.07 o                         
  -4  18   7          0.50          3.32         4.07 o                         
  -3  18   7        428.46        426.28        13.87 o                         
  -2  18   7          8.44          4.09         4.79 o                         
  -1  18   7        445.49        457.18        13.14 o                         
   0  18   7          1.47          2.41         4.51 o                         
   1  18   7        201.80        225.52        10.52 o                         
   2  18   7         63.93         94.91         7.79 o                         
   3  18   7        252.77        252.43        10.35 o                         
   4  18   7          3.47         -4.07         4.96 o                         
   5  18   7        190.87        159.56        11.84 o                         
   6  18   7          4.67          2.53         8.48 o                         
   7  18   7         85.53         74.94        11.18 o                         
  -7  19   7          0.19         -3.48        10.28 o                         
  -6  19   7         95.11        100.06        10.85 o                         
  -5  19   7          0.12         15.00         9.42 o                         
  -4  19   7        204.44        214.49        14.05 o                         
  -3  19   7          4.04          7.31         4.56 o                         
  -2  19   7        172.11        162.86        10.04 o                         
  -1  19   7          0.11          4.93         3.94 o                         
   0  19   7        144.33        135.05         8.49 o                         
   1  19   7         64.72         57.45         6.77 o                         
   2  19   7        182.37        198.10        10.06 o                         
   3  19   7        169.40        162.15         9.67 o                         
   4  19   7        176.83        203.56        12.36 o                         
   5  19   7         31.42         40.10         8.35 o                         
   6  19   7         69.68         78.47        16.23 o                         
   7  19   7         16.29         18.89        11.03 o                         
  -7  20   7         74.80         63.73        12.81 o                         
  -6  20   7          4.04          7.64         5.83 o                         
  -5  20   7        181.13        186.67        13.64 o                         
  -4  20   7          4.17          7.38         5.17 o                         
  -3  20   7        294.83        303.74        15.29 o                         
  -2  20   7         10.41         18.43         5.12 o                         
  -1  20   7        391.38        386.20        11.72 o                         
   0  20   7          0.83          0.74         4.68 o                         
   1  20   7        401.19        411.80        13.30 o                         
   2  20   7          2.04         10.81         4.86 o                         
   3  20   7        216.88        241.98        12.54 o                         
   4  20   7          0.38         -5.51         5.89 o                         
   5  20   7         93.24        107.53        11.42 o                         
   6  20   7          7.32         -4.24         7.32 o                         
  -7  21   7          1.34         -9.14         9.14 o                         
  -6  21   7         29.96         15.29         7.45 o                         
  -5  21   7          0.05         10.09         6.66 o                         
  -4  21   7         63.18         66.73         7.55 o                         
  -3  21   7          0.41          9.62         5.24 o                         
  -2  21   7        180.72        210.93        13.21 o                         
  -1  21   7          0.21         22.66         8.27 o                         
   0  21   7        194.32        222.39        11.70 o                         
   1  21   7         35.04         47.84         7.00 o                         
   2  21   7        147.15        162.07        10.46 o                         
   3  21   7         62.36         87.84         8.76 o                         
   4  21   7         85.43         86.25         8.71 o                         
   5  21   7         16.85         24.65         7.83 o                         
   6  21   7         25.33         29.67         9.90 o                         
  -6  22   7          7.15          5.45         7.39 o                         
  -5  22   7         79.26         88.52        10.97 o                         
  -4  22   7          8.77          5.71         6.11 o                         
  -3  22   7        199.08        227.59        14.43 o                         
  -2  22   7          2.10         15.29         5.96 o                         
  -1  22   7        413.60        488.33        15.85 o                         
   0  22   7          2.08         24.75         7.64 o                         
   1  22   7        487.83        606.09        17.11 o                         
   2  22   7          6.44         22.25         7.55 o                         
   3  22   7        174.88        206.58        11.69 o                         
   4  22   7          8.20         11.82         7.16 o                         
   5  22   7         67.24         72.98        14.12 o                         
   6  22   7         11.07          3.57         9.55 o                         
  -6  23   7         34.23         26.79        12.32 o                         
  -5  23   7         12.31         16.14         7.92 o                         
  -4  23   7         22.78         12.04         7.37 o                         
  -3  23   7         43.15         43.77         8.46 o                         
  -2  23   7         46.14         49.03         7.39 o                         
  -1  23   7         33.72         59.93         8.75 o                         
   0  23   7         62.95         74.51         8.86 o                         
   1  23   7         11.86         41.26        11.23 o                         
   2  23   7         51.46         53.84         7.54 o                         
   3  23   7          2.77         13.60         6.22 o                         
   4  23   7         21.32         18.25         8.90 o                         
   5  23   7          4.42         11.70        12.85 o                         
  -5  24   7         77.75         71.02        13.33 o                         
  -4  24   7          2.01         -7.78         8.97 o                         
  -3  24   7        123.66        146.06        11.51 o                         
  -2  24   7          5.26         -1.41         5.94 o                         
  -1  24   7        169.75        206.75        14.43 o                         
   0  24   7          3.70          6.90         4.93 o                         
   1  24   7        180.02        212.95        14.02 o                         
   2  24   7         19.25         15.08         7.28 o                         
   3  24   7         68.31         83.87         9.12 o                         
   4  24   7         12.20         13.53         8.45 o                         
   5  24   7         40.49         18.06        11.96 o                         
  -5  25   7         11.42         12.08        10.65 o                         
  -4  25   7         24.01         27.55         7.31 o                         
  -3  25   7         27.89         53.65         9.80 o                         
  -2  25   7          4.72         -5.92         5.92 o                         
  -1  25   7         21.34         26.18         6.77 o                         
   0  25   7          0.94         -7.90         7.90 o                         
   1  25   7          0.03          7.02         5.52 o                         
   2  25   7         16.87         13.26         7.81 o                         
   3  25   7          0.68         -1.27         8.52 o                         
   4  25   7         16.94         -2.46        22.73 o                         
  -4  26   7          8.28         12.21         9.28 o                         
  -3  26   7         65.89         73.95        10.06 o                         
  -2  26   7          4.51         -5.49         6.54 o                         
  -1  26   7         35.96         30.69         7.64 o                         
   0  26   7          0.03         -2.78         9.25 o                         
   1  26   7         39.77         37.76         7.51 o                         
   2  26   7          0.28         -4.62         7.49 o                         
   3  26   7         47.61         26.95        19.41 o                         
  -3  27   7          2.92          2.19        10.19 o                         
  -2  27   7         17.29          8.81         7.55 o                         
  -1  27   7          1.70         -7.56         7.56 o                         
   0  27   7          9.06          6.27         7.43 o                         
   1  27   7          1.19          4.82         9.27 o                         
   2  27   7          4.07        -10.57        10.57 o                         
  -1  28   7         19.24          0.08         9.64 o                         
   0  28   7          2.59         -7.67         7.67 o                         
   1  28   7         23.03         22.43        12.51 o                         
 -10   0   8        423.61        406.03        37.18 o                         
  -9   0   8         19.49          8.22        14.38 o                         
  -8   0   8        643.43        641.93        36.64 o                         
  -7   0   8         66.67         89.73         8.17 o                         
  -6   0   8       1755.17       1851.92        59.13 o                         
  -5   0   8        201.58        212.54        11.83 o                         
  -4   0   8       4256.29       4082.44       134.14 o                         
  -3   0   8        500.00        515.44        17.09 o                         
  -2   0   8       2584.42       2595.06        49.44 o                         
  -1   0   8       2407.46       2404.18        39.98 o                         
   0   0   8       4431.66       4407.80        73.31 o                         
   1   0   8       5627.18       5541.57        91.43 o                         
   2   0   8       2773.95       2782.98        65.33 o                         
   3   0   8       5043.04       4882.78       111.89 o                         
   4   0   8        604.15        635.20        18.75 o                         
   5   0   8       1569.92       1539.62        39.24 o                         
   6   0   8        581.52        553.07        19.82 o                         
   7   0   8        563.40        588.56        35.84 o                         
   8   0   8        206.79        295.45        47.54 o                         
   9   0   8        470.51        471.61        47.54 o                         
 -10   1   8          0.02         41.61        10.78 o                         
  -9   1   8          0.13         -0.54         8.33 o                         
  -8   1   8          2.44         49.89        11.87 o                         
  -7   1   8          8.28         15.60         2.94 o                         
  -6   1   8          3.87        204.55        20.24 o                         
  -5   1   8         30.85         53.21         4.63 o                         
  -4   1   8         21.87        247.29        30.58 o                         
  -3   1   8        188.12        176.81         6.68 o                         
  -2   1   8         33.70         57.25         5.75 o                         
  -1   1   8        475.82        460.18         8.62 o                         
   0   1   8          1.01         81.68        16.33 o                         
   1   1   8         96.69        124.29         5.50 o                         
   2   1   8         24.85         49.81         5.85 o                         
   3   1   8         11.54         39.41         9.35 o                         
   4   1   8          4.52          7.54         5.05 o                         
   5   1   8         14.00         94.43        17.08 o                         
   6   1   8          7.91         21.66         7.09 o                         
   7   1   8          7.55         69.40        16.16 o                         
   8   1   8          1.22         27.88        15.83 o                         
   9   1   8          1.89        100.72        18.44 o                         
 -10   2   8        370.99        304.42        18.98 o                         
  -9   2   8         50.11         50.68        11.77 o                         
  -8   2   8        665.13        659.02        20.92 o                         
  -7   2   8        166.23        167.54         6.39 o                         
  -6   2   8       1706.03       1716.80        43.49 o                         
  -5   2   8        409.16        434.14        12.77 o                         
  -4   2   8       3761.30       3597.80        84.88 o                         
  -3   2   8        863.21        856.00        21.21 o                         
  -2   2   8       2979.56       3052.86        42.02 o                         
  -1   2   8       1468.55       1547.17        19.86 o                         
   0   2   8       4696.68       4704.53        55.21 o                         
   1   2   8       2781.06       2832.85        33.43 o                         
   2   2   8       3326.99       3329.45        42.17 o                         
   3   2   8       4148.88       4013.48        50.00 o                         
   4   2   8        837.58        861.61        16.92 o                         
   5   2   8       2029.12       1966.75        39.49 o                         
   6   2   8        510.98        486.49        13.86 o                         
   7   2   8        728.25        757.32        26.71 o                         
   8   2   8        179.12        247.37        28.56 o                         
   9   2   8        408.84        382.78        26.85 o                         
 -10   3   8          0.09         11.75        10.38 o                         
  -9   3   8         10.00          7.66         8.44 o                         
  -8   3   8         12.20         48.29        11.80 o                         
  -7   3   8         52.28         59.28         4.52 o                         
  -6   3   8         18.25         35.32         7.12 o                         
  -5   3   8        105.77        106.60         5.92 o                         
  -4   3   8        199.10        244.43        11.49 o                         
  -3   3   8        404.88        366.94        11.39 o                         
  -2   3   8        285.84        308.05        15.53 o                         
  -1   3   8       1431.40       1332.00        17.19 o                         
   0   3   8         12.72         38.77         6.44 o                         
   1   3   8       1525.48       1404.10        18.97 o                         
   2   3   8        314.58        316.41         8.05 o                         
   3   3   8        187.47        191.70        12.82 o                         
   4   3   8         30.69         62.13         6.35 o                         
   5   3   8         25.78         64.48        15.05 o                         
   6   3   8          7.46         24.73         6.35 o                         
   7   3   8         13.44         50.25        15.23 o                         
   8   3   8          3.16          1.19        11.41 o                         
   9   3   8          5.68         59.63        20.54 o                         
 -10   4   8        263.35        221.11        23.06 o                         
  -9   4   8        109.46         87.35         7.91 o                         
  -8   4   8        675.65        693.06        23.09 o                         
  -7   4   8        260.52        252.30        10.58 o                         
  -6   4   8       1211.47       1183.04        26.90 o                         
  -5   4   8        480.06        482.00        11.86 o                         
  -4   4   8       2054.22       2018.63        41.52 o                         
  -3   4   8       1576.20       1563.86        28.34 o                         
  -2   4   8       4291.42       4089.60        95.88 o                         
  -1   4   8       2201.85       2249.86        27.09 o                         
   0   4   8       4580.56       4547.83        49.76 o                         
   1   4   8       1427.23       1534.94        20.64 o                         
   2   4   8       2437.05       2401.97        32.88 o                         
   3   4   8       1265.18       1267.66        22.20 o                         
   4   4   8       1443.25       1392.32        24.70 o                         
   5   4   8       1296.80       1240.87        24.72 o                         
   6   4   8        740.85        705.12        17.17 o                         
   7   4   8        854.94        815.22        25.49 o                         
   8   4   8        215.47        240.98        20.63 o                         
   9   4   8        307.52        349.12        23.03 o                         
 -10   5   8          0.36         10.98         9.79 o                         
  -9   5   8         29.08         26.10         7.02 o                         
  -8   5   8         34.71         72.94        11.87 o                         
  -7   5   8         29.17         45.11         4.85 o                         
  -6   5   8          0.07         37.79         9.48 o                         
  -5   5   8        148.51        156.58         9.01 o                         
  -4   5   8         83.22         98.24         6.51 o                         
  -3   5   8        789.16        746.25        17.68 o                         
  -2   5   8        203.48        298.26        15.53 o                         
  -1   5   8        946.97        911.15        17.45 o                         
   0   5   8        196.01        249.98         8.66 o                         
   1   5   8        704.07        647.70        12.01 o                         
   2   5   8        597.24        625.34        16.17 o                         
   3   5   8        396.69        360.94         9.67 o                         
   4   5   8          4.15         26.28         6.48 o                         
   5   5   8         79.66        112.28        10.03 o                         
   6   5   8          0.49         26.66         6.79 o                         
   7   5   8         70.50         97.99        16.20 o                         
   8   5   8          8.15         26.51         8.00 o                         
   9   5   8         10.79         42.96        12.63 o                         
  -9   6   8         93.52         93.11         9.24 o                         
  -8   6   8        598.62        619.71        22.23 o                         
  -7   6   8        249.24        217.89         8.53 o                         
  -6   6   8       1013.97       1025.50        30.54 o                         
  -5   6   8        841.43        797.75        19.43 o                         
  -4   6   8        797.27        802.44        15.66 o                         
  -3   6   8       1793.16       1720.21        29.13 o                         
  -2   6   8       2490.70       2374.35        35.82 o                         
  -1   6   8        827.16        874.37        18.72 o                         
   0   6   8       3740.68       3629.32        51.38 o                         
   1   6   8        676.36        691.16        13.85 o                         
   2   6   8       4213.51       4190.68        64.07 o                         
   3   6   8       1162.53       1217.13        20.90 o                         
   4   6   8       2565.30       2475.55        37.69 o                         
   5   6   8       1169.34       1170.13        26.77 o                         
   6   6   8        609.33        604.30        22.28 o                         
   7   6   8        677.40        676.21        20.16 o                         
   8   6   8        234.28        257.05        19.76 o                         
   9   6   8        181.98        211.80        24.12 o                         
  -9   7   8         29.34         26.32         6.79 o                         
  -8   7   8         38.33         85.91         9.31 o                         
  -7   7   8         34.37         50.21         5.16 o                         
  -6   7   8        125.21        148.97        16.62 o                         
  -5   7   8        166.76        203.21        10.14 o                         
  -4   7   8         79.50        103.86         5.66 o                         
  -3   7   8        110.45        132.74         6.04 o                         
  -2   7   8        231.68        245.13        11.26 o                         
  -1   7   8        109.80        140.48         9.41 o                         
   0   7   8        284.69        250.92         7.68 o                         
   1   7   8       1536.61       1397.70        22.32 o                         
   2   7   8        128.80        176.16         7.17 o                         
   3   7   8       1461.67       1363.88        23.86 o                         
   4   7   8        183.42        256.57        13.43 o                         
   5   7   8        297.66        293.77        10.90 o                         
   6   7   8         54.58         65.18         7.08 o                         
   7   7   8         81.08         99.14        13.69 o                         
   8   7   8         45.83         63.70         9.77 o                         
   9   7   8         21.52         34.14        10.75 o                         
  -9   8   8         65.70         52.48         7.44 o                         
  -8   8   8        376.29        390.79        18.07 o                         
  -7   8   8        255.98        258.29        11.35 o                         
  -6   8   8       1077.81       1062.27        23.98 o                         
  -5   8   8        768.51        726.16        17.63 o                         
  -4   8   8       2329.86       2277.63        44.14 o                         
  -3   8   8       1527.29       1451.29        24.20 o                         
  -2   8   8       4131.55       3828.56        56.39 o                         
  -1   8   8       2700.41       2631.81        40.60 o                         
   0   8   8       1109.28       1105.74        19.67 o                         
   1   8   8       3051.88       2932.78        45.30 o                         
   2   8   8        909.39        873.53        16.44 o                         
   3   8   8       1079.97       1069.85        19.24 o                         
   4   8   8       1468.41       1411.44        26.19 o                         
   5   8   8        622.20        623.26        15.31 o                         
   6   8   8        421.70        458.29        14.12 o                         
   7   8   8        487.43        514.91        18.32 o                         
   8   8   8        182.81        201.47        15.23 o                         
   9   8   8        128.51        159.44        21.93 o                         
  -9   9   8         42.11         44.47         9.02 o                         
  -8   9   8          3.00         21.86         6.71 o                         
  -7   9   8         63.43         88.24         7.78 o                         
  -6   9   8         41.74         87.14         8.36 o                         
  -5   9   8        208.91        225.78        11.27 o                         
  -4   9   8         40.04         81.14         7.80 o                         
  -3   9   8        198.62        205.93         8.87 o                         
  -2   9   8         77.07        130.96         6.02 o                         
  -1   9   8        273.98        283.56         8.49 o                         
   0   9   8        161.80        181.26         9.58 o                         
   1   9   8        924.13        883.87        20.15 o                         
   2   9   8         17.48         18.87         4.52 o                         
   3   9   8        610.45        560.02        12.88 o                         
   4   9   8         78.98         99.24         7.33 o                         
   5   9   8        288.85        265.06         9.22 o                         
   6   9   8         75.46         92.37         8.48 o                         
   7   9   8         67.78         97.75        11.50 o                         
   8   9   8         51.28         65.36        10.14 o                         
   9   9   8         12.74          3.36        11.79 o                         
  -9  10   8         38.70         26.66        14.63 o                         
  -8  10   8        258.98        259.29        20.31 o                         
  -7  10   8        199.40        196.27        12.77 o                         
  -6  10   8        763.35        734.70        18.22 o                         
  -5  10   8        648.70        588.58        19.41 o                         
  -4  10   8       1849.93       1760.22        33.64 o                         
  -3  10   8       1233.43       1164.49        20.81 o                         
  -2  10   8       2670.98       2508.13        37.25 o                         
  -1  10   8       3426.09       3273.40        49.86 o                         
   0  10   8        965.67        971.51        18.23 o                         
   1  10   8       3458.91       3314.17        51.72 o                         
   2  10   8        763.16        743.18        15.92 o                         
   3  10   8        819.98        789.63        15.88 o                         
   4  10   8        817.29        790.53        16.78 o                         
   5  10   8        395.91        417.88        11.53 o                         
   6  10   8        222.37        240.44        12.36 o                         
   7  10   8        302.27        327.47        15.51 o                         
   8  10   8         94.14        108.99        13.28 o                         
  -9  11   8         53.02         43.14        11.95 o                         
  -8  11   8          2.72         18.41         7.75 o                         
  -7  11   8        130.30        137.51        15.15 o                         
  -6  11   8          3.16         20.29         5.82 o                         
  -5  11   8        286.64        281.20        10.50 o                         
  -4  11   8         32.66         58.43         6.89 o                         
  -3  11   8        534.55        509.94        11.26 o                         
  -2  11   8        639.17        599.09        15.12 o                         
  -1  11   8        664.14        643.88        14.52 o                         
   0  11   8        792.13        770.03        16.63 o                         
   1  11   8        179.76        210.15         9.36 o                         
   2  11   8          9.50         12.30         5.01 o                         
   3  11   8         45.42         59.59         5.95 o                         
   4  11   8         95.23        123.64         7.73 o                         
   5  11   8        229.82        236.76         9.91 o                         
   6  11   8        103.23        105.12        13.09 o                         
   7  11   8         79.26         87.48        10.11 o                         
   8  11   8         24.31         35.61         9.35 o                         
  -9  12   8         27.22         18.03         8.19 o                         
  -8  12   8        184.30        200.94        16.62 o                         
  -7  12   8        127.76        132.12        12.56 o                         
  -6  12   8        332.43        334.42        15.13 o                         
  -5  12   8        536.73        468.18        12.34 o                         
  -4  12   8        566.57        562.78        15.72 o                         
  -3  12   8        996.41        898.75        19.46 o                         
  -2  12   8        975.26        907.58        18.28 o                         
  -1  12   8       1862.05       1755.57        29.28 o                         
   0  12   8       1755.47       1685.38        30.43 o                         
   1  12   8       1542.33       1482.17        27.04 o                         
   2  12   8       1285.55       1265.08        24.31 o                         
   3  12   8        813.11        783.71        17.34 o                         
   4  12   8        459.81        460.71        14.08 o                         
   5  12   8        509.37        518.77        14.83 o                         
   6  12   8        198.69        213.94        12.46 o                         
   7  12   8        174.17        208.77        14.98 o                         
   8  12   8         64.76         65.62        11.11 o                         
  -9  13   8         46.68         25.41        16.10 o                         
  -8  13   8          0.41         19.39        10.66 o                         
  -7  13   8        230.60        218.13        11.70 o                         
  -6  13   8          6.90         16.50         9.79 o                         
  -5  13   8        475.12        448.48        18.89 o                         
  -4  13   8         10.59         19.24         5.32 o                         
  -3  13   8        633.59        605.30        19.24 o                         
  -2  13   8        107.75        135.62         7.58 o                         
  -1  13   8        569.57        570.41        13.33 o                         
   0  13   8        172.65        211.09         9.89 o                         
   1  13   8         66.79         83.95         7.80 o                         
   2  13   8         82.08         99.16         7.91 o                         
   3  13   8         22.84         30.31         5.86 o                         
   4  13   8        246.33        251.42        11.27 o                         
   5  13   8        137.16        138.96         8.53 o                         
   6  13   8        117.08        133.76        11.19 o                         
   7  13   8         70.87         71.90        10.13 o                         
   8  13   8         21.67         28.26        12.18 o                         
  -8  14   8        151.34        125.97        12.50 o                         
  -7  14   8        161.21        161.41        10.94 o                         
  -6  14   8        213.25        226.88        21.69 o                         
  -5  14   8        352.24        351.32        15.97 o                         
  -4  14   8        382.94        390.31        14.94 o                         
  -3  14   8        468.80        434.18        11.75 o                         
  -2  14   8        596.69        564.10        13.90 o                         
  -1  14   8        655.09        589.82        14.43 o                         
   0  14   8       1052.03       1020.91        20.62 o                         
   1  14   8        520.84        533.11        14.89 o                         
   2  14   8        446.34        453.71        13.71 o                         
   3  14   8        736.06        760.37        18.26 o                         
   4  14   8        206.41        222.35        11.53 o                         
   5  14   8        644.36        624.43        17.02 o                         
   6  14   8        244.02        241.88        14.85 o                         
   7  14   8        161.10        176.65        14.29 o                         
   8  14   8         45.65         56.52        13.46 o                         
  -8  15   8          3.67          4.16         7.89 o                         
  -7  15   8        220.20        219.56        12.44 o                         
  -6  15   8         14.27         25.91         6.73 o                         
  -5  15   8        342.70        347.98        14.45 o                         
  -4  15   8          5.42         13.83         4.97 o                         
  -3  15   8        441.55        435.57        13.49 o                         
  -2  15   8         50.53         64.44         6.35 o                         
  -1  15   8        389.50        392.73        11.77 o                         
   0  15   8        230.72        239.11         9.77 o                         
   1  15   8        114.90        145.20         9.77 o                         
   2  15   8        201.45        234.06        11.72 o                         
   3  15   8        180.08        232.55        10.95 o                         
   4  15   8         91.38        102.87         7.54 o                         
   5  15   8        110.74        114.78         8.61 o                         
   6  15   8         92.42         95.59        10.12 o                         
   7  15   8         21.88         25.80         7.67 o                         
  -8  16   8        121.54         86.02        12.94 o                         
  -7  16   8        134.45        132.42        11.46 o                         
  -6  16   8        208.19        205.64        13.11 o                         
  -5  16   8        146.88        160.10        11.98 o                         
  -4  16   8        263.87        271.69        12.95 o                         
  -3  16   8        148.85        183.01        11.43 o                         
  -2  16   8        195.93        208.33         9.36 o                         
  -1  16   8        149.25        163.69         8.97 o                         
   0  16   8        465.03        489.15        13.96 o                         
   1  16   8        228.27        253.39        11.40 o                         
   2  16   8        342.10        360.92        12.89 o                         
   3  16   8        547.95        554.64        15.84 o                         
   4  16   8        131.36        154.19         9.82 o                         
   5  16   8        347.94        329.57        12.29 o                         
   6  16   8         95.33        100.59        10.96 o                         
   7  16   8         99.18         99.53        11.87 o                         
  -8  17   8          9.01         -5.15        12.89 o                         
  -7  17   8         99.62         81.22         9.76 o                         
  -6  17   8         35.53         67.53        12.10 o                         
  -5  17   8        107.46        120.94        11.88 o                         
  -4  17   8         61.56         73.53         7.79 o                         
  -3  17   8        208.10        207.85        12.11 o                         
  -2  17   8         63.98         77.79         8.68 o                         
  -1  17   8        303.55        301.72        10.91 o                         
   0  17   8        114.98        142.93         9.88 o                         
   1  17   8        326.55        337.41        12.66 o                         
   2  17   8        201.93        236.62        12.33 o                         
   3  17   8        368.51        375.41        12.44 o                         
   4  17   8         81.77         81.79         8.10 o                         
   5  17   8         65.30         65.66         9.48 o                         
   6  17   8         91.74         79.14        10.74 o                         
   7  17   8          5.72         19.49        12.66 o                         
  -7  18   8         57.11         54.71         8.13 o                         
  -6  18   8        123.70        134.73        12.24 o                         
  -5  18   8         75.60         81.28        11.13 o                         
  -4  18   8        179.65        196.13        11.12 o                         
  -3  18   8        125.86        147.40        11.19 o                         
  -2  18   8        155.10        173.56        11.34 o                         
  -1  18   8        138.47        150.25         9.37 o                         
   0  18   8        239.26        256.01        11.56 o                         
   1  18   8        228.63        244.32        11.36 o                         
   2  18   8        213.09        259.90        11.25 o                         
   3  18   8        199.94        205.75        10.83 o                         
   4  18   8         74.55         83.11         9.65 o                         
   5  18   8         47.33         49.33         8.63 o                         
   6  18   8         20.40         26.26         8.83 o                         
   7  18   8         43.89         51.29        10.41 o                         
  -7  19   8         57.30         47.49        10.20 o                         
  -6  19   8         26.90         38.55         9.14 o                         
  -5  19   8         52.32         48.44         9.01 o                         
  -4  19   8         64.94         85.32         8.53 o                         
  -3  19   8        137.60        129.40        10.96 o                         
  -2  19   8         38.98         50.68         7.76 o                         
  -1  19   8        239.84        229.79        10.29 o                         
   0  19   8         57.62         62.61         7.87 o                         
   1  19   8        212.65        241.26        11.67 o                         
   2  19   8        159.70        171.09        10.56 o                         
   3  19   8        141.89        174.68        10.63 o                         
   4  19   8        101.55        103.34         9.97 o                         
   5  19   8         45.56         41.34         8.59 o                         
   6  19   8         78.01         80.05        11.94 o                         
  -7  20   8         17.66          5.47        12.71 o                         
  -6  20   8         60.07         52.23         9.56 o                         
  -5  20   8         54.48         60.35         9.23 o                         
  -4  20   8        137.16        138.60        12.95 o                         
  -3  20   8        160.02        170.71        11.58 o                         
  -2  20   8        127.81        148.07        11.47 o                         
  -1  20   8         96.42         96.51         8.17 o                         
   0  20   8         86.22        103.53         9.36 o                         
   1  20   8        128.54        164.17        15.73 o                         
   2  20   8         85.35        115.40         9.67 o                         
   3  20   8        124.14        127.80         9.56 o                         
   4  20   8         23.56         29.50         6.39 o                         
   5  20   8         24.69         22.30         7.82 o                         
   6  20   8          2.97         27.79        10.21 o                         
  -6  21   8          3.71          8.45         8.02 o                         
  -5  21   8         82.22         95.54        11.25 o                         
  -4  21   8         40.67         56.25         8.82 o                         
  -3  21   8         73.66         78.86         8.34 o                         
  -2  21   8         50.26         73.00         7.85 o                         
  -1  21   8        101.19         87.63         9.94 o                         
   0  21   8         51.64         60.18         8.31 o                         
   1  21   8        187.61        200.90        11.78 o                         
   2  21   8        162.34        176.44        11.49 o                         
   3  21   8         58.52         64.35         7.82 o                         
   4  21   8        156.90        162.82        11.58 o                         
   5  21   8         12.00          8.12         8.29 o                         
   6  21   8         47.55         37.42        17.71 o                         
  -6  22   8         19.70         13.56         8.28 o                         
  -5  22   8          8.21          6.65         7.14 o                         
  -4  22   8         47.91         67.06         9.21 o                         
  -3  22   8         53.82         68.11         8.32 o                         
  -2  22   8         73.62        101.73        11.38 o                         
  -1  22   8        108.56        110.16         9.81 o                         
   0  22   8          4.51         20.04         6.75 o                         
   1  22   8         78.62        105.91         8.48 o                         
   2  22   8          0.20         10.31         5.38 o                         
   3  22   8         15.90          8.52         6.47 o                         
   4  22   8         13.16         10.80         6.37 o                         
   5  22   8         10.48         13.85         8.96 o                         
  -5  23   8         64.31         65.49        11.59 o                         
  -4  23   8         16.08         11.63         6.47 o                         
  -3  23   8        120.95        122.48        10.39 o                         
  -2  23   8         95.55        112.17         9.95 o                         
  -1  23   8         84.55         95.11        13.33 o                         
   0  23   8        149.24        199.54        12.21 o                         
   1  23   8         35.06         34.42         8.11 o                         
   2  23   8         68.34         75.93         8.10 o                         
   3  23   8          6.33         -4.94         6.55 o                         
   4  23   8         27.65          7.89         8.70 o                         
   5  23   8         15.07         20.03        12.25 o                         
  -5  24   8         12.43          5.04         8.45 o                         
  -4  24   8          0.25         -1.38         6.66 o                         
  -3  24   8         14.62         12.45         6.70 o                         
  -2  24   8          1.31          3.11         6.60 o                         
  -1  24   8          3.24          4.19         5.64 o                         
   0  24   8         11.04         10.74         5.99 o                         
   1  24   8          2.48          0.18         6.84 o                         
   2  24   8         30.31         28.91        10.97 o                         
   3  24   8         13.02          5.62        11.28 o                         
   4  24   8         22.73         13.39        10.60 o                         
  -4  25   8         14.92          8.11        12.64 o                         
  -3  25   8         33.68         41.88        10.53 o                         
  -2  25   8         15.90         16.16         6.79 o                         
  -1  25   8         36.69         41.30         8.12 o                         
   0  25   8         13.79          9.59         6.47 o                         
   1  25   8         67.78         73.61         8.54 o                         
   2  25   8         14.45          2.30         8.14 o                         
   3  25   8         42.28         27.24        10.26 o                         
  -3  26   8         12.76         15.43         8.52 o                         
  -2  26   8          4.59          4.76         6.91 o                         
  -1  26   8         19.48         -0.90         6.61 o                         
   0  26   8          5.14          0.45         8.80 o                         
   1  26   8         10.37         12.06        10.12 o                         
   2  26   8          5.38         -3.56         9.66 o                         
  -2  27   8          4.85         -8.24         8.24 o                         
  -1  27   8         20.34          3.11         7.42 o                         
   0  27   8          8.49          0.63         8.74 o                         
   1  27   8         22.09         30.05        12.91 o                         
  -9   1   9        403.51        408.65        20.44 o                         
  -8   1   9        385.90        369.05        16.73 o                         
  -7   1   9       1590.62       1519.08        39.03 o                         
  -6   1   9       1382.01       1296.29        29.61 o                         
  -5   1   9       2816.78       2725.34        64.52 o                         
  -4   1   9       2705.39       2494.91        50.40 o                         
  -3   1   9       3854.41       3716.94        96.73 o                         
  -2   1   9        817.20        819.18        24.00 o                         
  -1   1   9       3907.45       3969.60        61.08 o                         
   0   1   9       1160.94       1172.68        20.84 o                         
   1   1   9       2445.60       2654.82        43.89 o                         
   2   1   9       1258.87       1207.16        29.90 o                         
   3   1   9       3111.63       3101.51        66.45 o                         
   4   1   9        272.17        270.39        11.43 o                         
   5   1   9       1890.71       1866.72        37.65 o                         
   6   1   9        114.06        122.00        10.68 o                         
   7   1   9        837.21        878.10        29.30 o                         
   8   1   9         13.72          1.30        13.94 o                         
   9   1   9        502.45        477.74        30.28 o                         
  -9   2   9         17.29         70.99        12.01 o                         
  -8   2   9         10.38         17.85         5.57 o                         
  -7   2   9          1.33         59.77        12.51 o                         
  -6   2   9         14.42         43.87        11.22 o                         
  -5   2   9        147.78        222.33        14.24 o                         
  -4   2   9        388.05        444.30        19.02 o                         
  -3   2   9        196.60        264.90        16.46 o                         
  -2   2   9        679.45        595.64        15.69 o                         
  -1   2   9         73.34        131.10        11.32 o                         
   0   2   9         18.88         40.54         5.51 o                         
   1   2   9         19.83         57.29        10.84 o                         
   2   2   9         96.63        139.09        10.10 o                         
   3   2   9        128.62        182.46        21.15 o                         
   4   2   9         36.95         48.95         7.66 o                         
   5   2   9         19.50        262.18        23.81 o                         
   6   2   9         15.37         13.58         4.91 o                         
   7   2   9         37.00         91.54        18.68 o                         
   8   2   9         17.60          9.88        13.24 o                         
   9   2   9          1.26         36.33        16.19 o                         
  -9   3   9        315.30        322.00        25.80 o                         
  -8   3   9        291.17        296.05        10.57 o                         
  -7   3   9        742.05        743.76        28.87 o                         
  -6   3   9        420.95        401.57        16.66 o                         
  -5   3   9       1795.24       1833.53        35.60 o                         
  -4   3   9        821.67        840.68        22.82 o                         
  -3   3   9       5161.73       5002.13       146.62 o                         
  -2   3   9       1198.88       1143.47        28.20 o                         
  -1   3   9       6252.02       6145.38        95.54 o                         
   0   3   9       1921.20       1835.07        32.08 o                         
   1   3   9       3755.59       3825.33        55.61 o                         
   2   3   9       1387.25       1350.39        25.06 o                         
   3   3   9       3198.87       3161.34        47.68 o                         
   4   3   9        344.72        327.77        11.13 o                         
   5   3   9       1862.72       1835.09        39.62 o                         
   6   3   9         48.50         55.64         7.38 o                         
   7   3   9        765.26        852.42        29.58 o                         
   8   3   9          0.79         -5.26        13.74 o                         
   9   3   9        348.07        368.97        25.16 o                         
  -9   4   9         12.16         30.71        12.24 o                         
  -8   4   9          5.91         36.17         8.70 o                         
  -7   4   9          5.00         33.00         8.77 o                         
  -6   4   9          0.07         21.85         6.90 o                         
  -5   4   9          0.13         23.21         7.45 o                         
  -4   4   9        223.64        217.06         9.11 o                         
  -3   4   9          8.27         58.12        14.38 o                         
  -2   4   9        170.65        206.77         9.15 o                         
  -1   4   9        463.22        507.37        21.42 o                         
   0   4   9         14.16         41.00         6.59 o                         
   1   4   9         62.29         80.37         8.13 o                         
   2   4   9        297.19        297.51         9.92 o                         
   3   4   9        156.31        246.10        21.54 o                         
   4   4   9        314.63        288.36        10.15 o                         
   5   4   9         33.80         91.45        15.16 o                         
   6   4   9        157.44        151.63        10.56 o                         
   7   4   9         60.29         96.90        21.90 o                         
   8   4   9         58.69         40.32        13.43 o                         
   9   4   9          4.95         90.07        22.60 o                         
  -9   5   9        270.92        257.32        16.80 o                         
  -8   5   9        248.72        256.33        12.27 o                         
  -7   5   9        531.17        551.15        16.88 o                         
  -6   5   9        319.76        304.39        10.79 o                         
  -5   5   9       1337.73       1372.96        27.81 o                         
  -4   5   9        580.61        556.69        16.83 o                         
  -3   5   9       3377.06       3331.02        75.98 o                         
  -2   5   9       1877.05       1774.35        33.49 o                         
  -1   5   9       4907.89       4849.81        78.37 o                         
   0   5   9       1080.11       1058.81        19.28 o                         
   1   5   9       6434.61       6315.76        87.57 o                         
   2   5   9        313.45        350.41        11.10 o                         
   3   5   9       5033.16       4729.05        75.80 o                         
   4   5   9        135.87        163.08         8.38 o                         
   5   5   9       2293.46       2129.86        39.89 o                         
   6   5   9         11.34          7.95         7.14 o                         
   7   5   9        773.79        845.02        29.17 o                         
   8   5   9          1.44          6.73         8.74 o                         
   9   5   9        213.98        277.34        39.97 o                         
  -9   6   9         13.93         23.35        16.57 o                         
  -8   6   9         23.63         32.17         7.84 o                         
  -7   6   9         11.63         45.99        11.79 o                         
  -6   6   9         17.71         31.68         5.06 o                         
  -5   6   9         97.18        101.63         8.03 o                         
  -4   6   9         87.38        104.21         8.28 o                         
  -3   6   9        106.94        152.09         8.93 o                         
  -2   6   9        179.84        203.94         8.17 o                         
  -1   6   9         43.24         62.17         5.04 o                         
   0   6   9        173.23        169.66        10.62 o                         
   1   6   9         50.03        210.99        20.31 o                         
   2   6   9        638.02        592.05        13.92 o                         
   3   6   9        170.72        272.86        14.75 o                         
   4   6   9        636.81        583.14        13.95 o                         
   5   6   9          3.40         43.25         8.80 o                         
   6   6   9        324.24        279.31        14.56 o                         
   7   6   9          0.34         30.39        17.22 o                         
   8   6   9         87.27         84.01        13.94 o                         
  -9   7   9        215.58        208.18        12.17 o                         
  -8   7   9        168.23        189.29        12.27 o                         
  -7   7   9        528.25        516.52        20.19 o                         
  -6   7   9        316.99        307.18        14.37 o                         
  -5   7   9       1277.66       1226.16        24.92 o                         
  -4   7   9        407.51        399.47        13.33 o                         
  -3   7   9       1689.36       1640.61        27.79 o                         
  -2   7   9       1371.27       1249.28        28.01 o                         
  -1   7   9       3082.51       3040.29        48.41 o                         
   0   7   9        383.05        416.98        13.35 o                         
   1   7   9       6986.56       6743.65        97.17 o                         
   2   7   9          0.80         16.86         4.21 o                         
   3   7   9       3895.45       3773.62        58.30 o                         
   4   7   9          2.70         19.00         5.52 o                         
   5   7   9       1475.81       1491.41        33.34 o                         
   6   7   9          9.20         22.20         6.49 o                         
   7   7   9        727.29        744.29        24.41 o                         
   8   7   9         31.13         37.42         8.19 o                         
  -9   8   9         32.65         44.54         8.48 o                         
  -8   8   9         11.99         15.96         8.27 o                         
  -7   8   9         28.88         47.55         6.63 o                         
  -6   8   9         47.56         76.58         7.77 o                         
  -5   8   9         71.17        101.04         9.77 o                         
  -4   8   9         64.90         85.50         6.52 o                         
  -3   8   9        112.58        140.14         8.85 o                         
  -2   8   9        368.75        344.33         9.13 o                         
  -1   8   9        462.46        484.90        13.88 o                         
   0   8   9       1641.01       1496.20        29.17 o                         
   1   8   9        721.10        772.03        19.10 o                         
   2   8   9       1532.61       1350.88        25.27 o                         
   3   8   9          2.40         29.73         7.73 o                         
   4   8   9        506.23        462.92        12.94 o                         
   5   8   9         77.45        104.73        15.39 o                         
   6   8   9        102.26        113.68        10.39 o                         
   7   8   9          8.09         42.78        16.05 o                         
   8   8   9         52.79         50.46        10.73 o                         
  -9   9   9        134.15        125.43        14.50 o                         
  -8   9   9         86.22        114.56        12.48 o                         
  -7   9   9        328.02        331.32        13.30 o                         
  -6   9   9        164.54        182.69        11.11 o                         
  -5   9   9        966.00        883.51        20.24 o                         
  -4   9   9        137.50        145.01         6.88 o                         
  -3   9   9       1888.85       1817.90        31.56 o                         
  -2   9   9         98.39        129.62         6.32 o                         
  -1   9   9       3291.97       3208.33        49.23 o                         
   0   9   9          5.33          7.52         5.18 o                         
   1   9   9       2663.21       2618.82        49.63 o                         
   2   9   9         73.07         94.47         7.94 o                         
   3   9   9        680.51        751.10        17.96 o                         
   4   9   9        280.20        271.35        10.93 o                         
   5   9   9        820.53        820.47        19.63 o                         
   6   9   9         61.13         64.36         8.05 o                         
   7   9   9        750.55        765.63        24.54 o                         
   8   9   9         29.45         24.12         8.40 o                         
  -9  10   9         33.96         31.39         9.92 o                         
  -8  10   9         22.72         32.32         6.89 o                         
  -7  10   9         49.48         59.63         9.04 o                         
  -6  10   9         90.93        106.51         8.54 o                         
  -5  10   9        171.66        170.95         9.97 o                         
  -4  10   9        172.78        186.04         7.93 o                         
  -3  10   9        173.11        195.52         6.87 o                         
  -2  10   9        638.39        600.03        12.42 o                         
  -1  10   9         97.22        128.45         7.17 o                         
   0  10   9        626.47        626.70        16.90 o                         
   1  10   9         22.65         58.95         7.41 o                         
   2  10   9        101.74        121.37         8.55 o                         
   3  10   9          9.84         29.90         5.98 o                         
   4  10   9        228.79        202.33         9.24 o                         
   5  10   9         55.45         72.24         6.79 o                         
   6  10   9        122.59        122.06        10.27 o                         
   7  10   9          0.09         48.33        14.73 o                         
   8  10   9         47.40         27.18         9.49 o                         
  -9  11   9         75.39         77.13        17.06 o                         
  -8  11   9         76.94         71.40        11.22 o                         
  -7  11   9        233.94        230.62        11.00 o                         
  -6  11   9        114.45        127.12        20.16 o                         
  -5  11   9        667.71        648.44        16.61 o                         
  -4  11   9         61.12         83.09         6.76 o                         
  -3  11   9        868.56        859.78        17.33 o                         
  -2  11   9         97.43        133.33         7.29 o                         
  -1  11   9       2018.02       1963.50        31.60 o                         
   0  11   9        186.97        215.01         9.88 o                         
   1  11   9       2422.41       2374.72        41.20 o                         
   2  11   9         79.25        106.31         8.82 o                         
   3  11   9        913.83        906.58        18.49 o                         
   4  11   9         47.81         47.07         6.10 o                         
   5  11   9        544.54        561.67        17.48 o                         
   6  11   9         42.22         45.43         7.72 o                         
   7  11   9        378.37        432.18        19.23 o                         
   8  11   9         11.21         -1.45        13.63 o                         
  -8  12   9         31.36         26.96        11.37 o                         
  -7  12   9         82.60         93.99        11.47 o                         
  -6  12   9        164.58        166.26        10.00 o                         
  -5  12   9        169.98        185.89        11.22 o                         
  -4  12   9        215.55        221.15        10.48 o                         
  -3  12   9        292.83        280.40        10.04 o                         
  -2  12   9        335.28        333.96        12.38 o                         
  -1  12   9        452.03        420.33        11.29 o                         
   0  12   9        450.87        480.25        14.03 o                         
   1  12   9          2.30         13.93         4.99 o                         
   2  12   9        191.58        219.34        10.44 o                         
   3  12   9         33.23         37.54         6.04 o                         
   4  12   9        172.88        205.69        12.17 o                         
   5  12   9         53.65         62.47         8.92 o                         
   6  12   9         77.00         73.11         9.26 o                         
   7  12   9         10.07         39.33         9.27 o                         
   8  12   9         49.66         30.57        11.15 o                         
  -8  13   9         44.57         35.63         9.18 o                         
  -7  13   9        182.35        176.54        12.38 o                         
  -6  13   9         73.17         90.01        10.42 o                         
  -5  13   9        494.03        506.96        16.46 o                         
  -4  13   9         97.17        113.77         8.93 o                         
  -3  13   9        647.86        611.68        14.32 o                         
  -2  13   9         82.79        114.66         8.10 o                         
  -1  13   9        762.12        776.64        17.56 o                         
   0  13   9        171.46        198.88        10.11 o                         
   1  13   9        596.60        627.40        16.55 o                         
   2  13   9         62.33         91.64         8.60 o                         
   3  13   9        794.39        773.78        18.76 o                         
   4  13   9         32.80         36.71         6.59 o                         
   5  13   9        660.66        670.83        19.27 o                         
   6  13   9         23.80         26.24         6.93 o                         
   7  13   9        216.94        233.81        15.88 o                         
  -8  14   9         25.52         12.89        11.05 o                         
  -7  14   9         94.61         93.42         9.83 o                         
  -6  14   9        130.49        167.26        14.44 o                         
  -5  14   9        133.80        135.17        13.03 o                         
  -4  14   9        218.88        213.08        10.37 o                         
  -3  14   9        142.02        139.50         8.38 o                         
  -2  14   9        291.21        274.39        12.54 o                         
  -1  14   9        201.52        188.90         9.46 o                         
   0  14   9        351.74        373.19        12.74 o                         
   1  14   9         16.38          6.73         4.93 o                         
   2  14   9        203.17        233.53        11.14 o                         
   3  14   9         14.84         22.83         6.25 o                         
   4  14   9        129.42        146.54        11.04 o                         
   5  14   9         47.93         71.75         9.19 o                         
   6  14   9        119.89        135.82        12.13 o                         
   7  14   9          4.09         10.68         7.71 o                         
  -8  15   9         12.49         14.79         9.11 o                         
  -7  15   9        150.02        171.10        18.62 o                         
  -6  15   9         17.99         38.52         8.20 o                         
  -5  15   9        251.97        250.42        15.33 o                         
  -4  15   9         60.91         93.97         9.56 o                         
  -3  15   9        358.54        332.09        11.00 o                         
  -2  15   9         88.52         90.04         7.59 o                         
  -1  15   9        366.10        359.50        11.50 o                         
   0  15   9        200.83        239.01        11.00 o                         
   1  15   9        341.21        377.98        13.21 o                         
   2  15   9         53.55         73.85         8.00 o                         
   3  15   9        749.13        776.89        19.89 o                         
   4  15   9          5.04          3.56         7.76 o                         
   5  15   9        461.51        454.92        15.68 o                         
   6  15   9          3.02          5.19         7.13 o                         
   7  15   9        106.96        115.63        13.59 o                         
  -7  16   9         59.21         54.12        13.38 o                         
  -6  16   9         51.89         53.45         9.36 o                         
  -5  16   9         65.86         63.25        10.08 o                         
  -4  16   9         62.85         62.45         8.42 o                         
  -3  16   9         88.39        107.80         9.57 o                         
  -2  16   9         93.99        104.14         8.13 o                         
  -1  16   9        161.19        180.87        12.70 o                         
   0  16   9        305.29        314.48        12.28 o                         
   1  16   9        117.09        139.26        11.03 o                         
   2  16   9        364.01        391.71        13.75 o                         
   3  16   9         82.65        111.92         9.61 o                         
   4  16   9        128.43        132.23        10.09 o                         
   5  16   9          4.86         12.30         6.34 o                         
   6  16   9        120.32        115.65        20.34 o                         
   7  16   9          0.02          9.77         8.40 o                         
  -7  17   9        114.96         94.16         9.98 o                         
  -6  17   9         18.41         18.26         6.19 o                         
  -5  17   9        163.91        160.89        13.66 o                         
  -4  17   9         33.91         38.30         7.99 o                         
  -3  17   9        330.75        360.15        15.22 o                         
  -2  17   9          3.06          3.07         4.74 o                         
  -1  17   9        336.15        345.74        13.52 o                         
   0  17   9         11.47         16.11         5.59 o                         
   1  17   9        254.66        273.84        12.60 o                         
   2  17   9         41.44         48.51         7.24 o                         
   3  17   9        390.98        434.20        15.77 o                         
   4  17   9         11.85          4.18         5.31 o                         
   5  17   9        218.92        254.58        15.27 o                         
   6  17   9          0.12         -3.07         8.57 o                         
  -7  18   9         48.41         43.99         9.62 o                         
  -6  18   9         28.49         20.94         7.33 o                         
  -5  18   9         56.59         51.90         9.50 o                         
  -4  18   9         75.35         80.87         9.18 o                         
  -3  18   9         98.84        127.45        11.70 o                         
  -2  18   9        107.90        126.01         9.49 o                         
  -1  18   9         98.16        109.35         8.91 o                         
   0  18   9        129.99        144.79        10.43 o                         
   1  18   9        133.33        151.17        11.06 o                         
   2  18   9        172.64        185.32        12.02 o                         
   3  18   9        112.98        131.19        10.25 o                         
   4  18   9        119.96        115.31         9.66 o                         
   5  18   9          1.68         11.27         7.24 o                         
   6  18   9        115.52        113.09        13.35 o                         
  -7  19   9         74.77         50.99         9.19 o                         
  -6  19   9         11.04         12.68         6.70 o                         
  -5  19   9        119.24        133.75        15.15 o                         
  -4  19   9          4.60         17.46         8.59 o                         
  -3  19   9        229.81        257.43        13.60 o                         
  -2  19   9          0.17          6.10         5.93 o                         
  -1  19   9        231.49        239.55        12.69 o                         
   0  19   9          2.32         10.71         6.55 o                         
   1  19   9        230.50        239.02        13.01 o                         
   2  19   9          9.29         13.15         5.34 o                         
   3  19   9        142.42        163.27        10.47 o                         
   4  19   9          0.24          1.44         7.77 o                         
   5  19   9         46.19         39.48         8.67 o                         
   6  19   9          0.87          7.10        10.48 o                         
  -6  20   9         38.50         29.20         7.99 o                         
  -5  20   9         43.43         42.80         9.02 o                         
  -4  20   9         87.44         88.28        10.41 o                         
  -3  20   9         72.54         68.40         8.80 o                         
  -2  20   9         66.28         69.02         9.76 o                         
  -1  20   9         80.18         77.57         9.91 o                         
   0  20   9         80.47        104.67        10.20 o                         
   1  20   9         77.69         76.62         8.86 o                         
   2  20   9        171.26        203.90        11.41 o                         
   3  20   9         21.79         11.16         6.05 o                         
   4  20   9        114.47        128.63        10.85 o                         
   5  20   9          1.80          3.09        11.02 o                         
  -6  21   9          5.88         -3.53         8.58 o                         
  -5  21   9         62.24         40.29         9.66 o                         
  -4  21   9          7.03         16.59         7.43 o                         
  -3  21   9        157.73        153.89        11.85 o                         
  -2  21   9          0.14          9.03         6.88 o                         
  -1  21   9        114.22        135.91        11.17 o                         
   0  21   9          9.34          4.42         6.30 o                         
   1  21   9         53.91         45.76         7.74 o                         
   2  21   9          0.55         -3.18         6.02 o                         
   3  21   9         22.88         15.12         9.59 o                         
   4  21   9          4.40          4.21         7.67 o                         
   5  21   9         25.22         27.48        14.66 o                         
  -5  22   9         36.69         26.61         8.86 o                         
  -4  22   9         94.55        108.44        11.89 o                         
  -3  22   9         26.96         35.59         7.09 o                         
  -2  22   9         96.80        108.69         9.81 o                         
  -1  22   9          2.79          0.13         6.29 o                         
   0  22   9         34.12         38.60         7.67 o                         
   1  22   9         10.83         -6.94         6.94 o                         
   2  22   9         31.95         13.92         6.98 o                         
   3  22   9         19.76         22.01         7.81 o                         
   4  22   9         52.23         66.53        10.09 o                         
  -5  23   9         19.51         10.58         9.42 o                         
  -4  23   9          4.61         15.05         8.83 o                         
  -3  23   9         39.17         34.21         8.67 o                         
  -2  23   9         20.88         30.43         7.14 o                         
  -1  23   9         56.74         45.18         7.84 o                         
   0  23   9          1.46         -5.44         5.44 o                         
   1  23   9         80.68         76.69        11.59 o                         
   2  23   9          0.08          7.79         7.13 o                         
   3  23   9         61.01         63.86         9.05 o                         
   4  23   9          0.11          6.98        12.35 o                         
  -4  24   9         36.91         21.04        11.50 o                         
  -3  24   9         26.69         37.89        11.16 o                         
  -2  24   9         80.40        106.10        11.92 o                         
  -1  24   9         12.56         35.34        10.15 o                         
   0  24   9         64.92         73.71         8.28 o                         
   1  24   9         20.59         24.54        13.41 o                         
   2  24   9         32.61         17.56        10.42 o                         
   3  24   9         18.04         10.12        12.82 o                         
  -3  25   9         14.53         -3.08         8.31 o                         
  -2  25   9          7.33          0.62         7.39 o                         
  -1  25   9         28.66         31.24         8.11 o                         
   0  25   9          6.95         10.44         8.14 o                         
   1  25   9         58.54         63.89        10.18 o                         
   2  25   9          0.40          0.65        12.42 o                         
  -2  26   9         32.57         31.32        13.21 o                         
  -1  26   9         22.17         21.03         8.16 o                         
   0  26   9         71.70         58.29         9.05 o                         
   1  26   9         21.42         37.63         8.53 o                         
  -9   0  10        282.80        304.79        22.34 o                         
  -8   0  10         10.45         -4.40         4.40 o                         
  -7   0  10       1280.47       1259.04        74.91 o                         
  -6   0  10         81.38         69.35        10.25 o                         
  -5   0  10       2414.35       2344.87        75.27 o                         
  -4   0  10        210.20        209.11        13.58 o                         
  -3   0  10       5505.63       5315.88       181.04 o                         
  -2   0  10        781.44        736.74        27.75 o                         
  -1   0  10       7457.07       7557.35       166.09 o                         
   0   0  10        109.48        141.44        12.03 o                         
   1   0  10       2906.78       3003.58        82.49 o                         
   2   0  10          3.35         -5.26         6.21 o                         
   3   0  10       2726.20       2512.48        95.93 o                         
   4   0  10         37.97         42.99         9.35 o                         
   5   0  10       2003.96       1848.20        72.29 o                         
   6   0  10         65.65         66.55        14.13 o                         
   7   0  10        811.53        881.79        58.70 o                         
   8   0  10         60.32         62.37        26.03 o                         
  -9   1  10          7.61         37.44        13.21 o                         
  -8   1  10          6.86          5.02         4.59 o                         
  -7   1  10         11.14         56.59        10.08 o                         
  -6   1  10          1.84          1.56         3.71 o                         
  -5   1  10          1.61        236.55        20.30 o                         
  -4   1  10          0.40          6.35         4.24 o                         
  -2   1  10        104.06        129.46         9.48 o                         
  -1   1  10         64.97        273.43        18.93 o                         
   0   1  10        204.78        193.99         9.22 o                         
   1   1  10         52.53         80.68         8.58 o                         
   2   1  10          0.33         -4.79         4.79 o                         
   3   1  10          6.71        288.99        33.00 o                         
   4   1  10         11.73         12.89         5.83 o                         
   5   1  10          0.02         92.87        25.76 o                         
   6   1  10          3.85          0.60         5.20 o                         
   7   1  10          0.03        286.35        73.97 o                         
   8   1  10          1.67         14.36        15.39 o                         
  -9   2  10        328.66        316.06        18.01 o                         
  -8   2  10          0.51         -2.13         3.27 o                         
  -7   2  10       1083.98       1066.50        29.15 o                         
  -6   2  10          2.73          2.32         3.95 o                         
  -5   2  10       2003.39       2054.62        47.42 o                         
  -4   2  10          3.45          5.14         4.64 o                         
  -3   2  10       4700.51       4647.08        89.07 o                         
  -2   2  10        305.61        307.77        11.79 o                         
  -1   2  10       6585.50       6465.06       102.10 o                         
   0   2  10        413.14        418.01        12.67 o                         
   1   2  10       3580.26       3675.96        61.53 o                         
   2   2  10        131.29        172.57        10.68 o                         
   3   2  10       3047.12       2844.81        59.69 o                         
   4   2  10         54.19         76.66         8.63 o                         
   5   2  10       1881.60       1790.95        48.65 o                         
   6   2  10         49.98         56.51         9.46 o                         
   7   2  10        726.97        763.30        35.84 o                         
   8   2  10         54.44         53.70        18.03 o                         
  -9   3  10         28.40         64.01        12.77 o                         
  -8   3  10         14.46          6.69         3.92 o                         
  -7   3  10         31.28         73.40         9.57 o                         
  -6   3  10          2.02          2.09         3.94 o                         
  -5   3  10         24.18        166.43        23.63 o                         
  -4   3  10         40.24         49.30         6.90 o                         
  -3   3  10        130.52        234.57        20.17 o                         
  -2   3  10          1.98         -3.91         3.91 o                         
  -1   3  10        153.68        253.82        12.56 o                         
   0   3  10        283.46        248.99         9.54 o                         
   1   3  10        232.07        302.90        14.45 o                         
   2   3  10         45.46         42.55         6.32 o                         
   3   3  10         24.67        338.08        42.84 o                         
   4   3  10          0.33         -0.67         5.27 o                         
   5   3  10          0.08        145.72        22.20 o                         
   6   3  10         26.16         23.92         7.41 o                         
   7   3  10          0.71         20.36        14.78 o                         
   8   3  10         16.86         22.33        16.34 o                         
  -9   4  10        371.90        323.32        17.58 o                         
  -8   4  10          4.82          9.14         5.07 o                         
  -7   4  10        848.64        870.63        35.50 o                         
  -6   4  10          6.21          5.98         3.91 o                         
  -5   4  10       1876.00       1945.55        45.58 o                         
  -4   4  10         30.84         42.83         5.74 o                         
  -3   4  10       3439.52       3340.06        66.51 o                         
  -2   4  10          0.02         -3.71         3.71 o                         
  -1   4  10       3506.80       3545.63        58.70 o                         
   0   4  10        251.81        279.70        10.31 o                         
   1   4  10       3961.79       3970.96        66.50 o                         
   2   4  10        290.35        295.41        10.90 o                         
   3   4  10       3778.32       3579.07        55.88 o                         
   4   4  10        190.56        208.41        11.34 o                         
   5   4  10       1553.73       1557.44        36.65 o                         
   6   4  10        142.76        154.52        14.08 o                         
   7   4  10        464.63        495.63        24.40 o                         
   8   4  10         46.45         36.50        18.01 o                         
  -9   5  10         23.03         49.25        14.18 o                         
  -8   5  10         15.50         11.89         6.50 o                         
  -7   5  10         25.62         81.86        19.53 o                         
  -6   5  10          1.12         -1.32         3.49 o                         
  -5   5  10         50.14         91.39         8.89 o                         
  -4   5  10        127.69        150.83         8.75 o                         
  -3   5  10         65.48        120.31        15.30 o                         
  -2   5  10        253.49        273.74        11.33 o                         
  -1   5  10        131.92        196.50        16.02 o                         
   0   5  10          2.41         -3.53         3.53 o                         
   1   5  10          0.06         28.90         5.85 o                         
   2   5  10          1.36         -0.06         3.92 o                         
   3   5  10         51.14        119.90        15.81 o                         
   4   5  10         28.80         43.03         6.90 o                         
   5   5  10        108.34        126.04        16.28 o                         
   6   5  10         29.22         35.58         8.86 o                         
   7   5  10         19.19         20.26        13.84 o                         
   8   5  10          6.09          8.45        10.42 o                         
  -9   6  10        340.78        312.33        17.17 o                         
  -8   6  10         14.23         14.16         4.09 o                         
  -7   6  10        718.27        735.61        24.41 o                         
  -6   6  10          0.49          0.43         5.87 o                         
  -5   6  10       1672.73       1665.59        35.16 o                         
  -4   6  10          3.38          0.27         3.46 o                         
  -3   6  10       2327.21       2296.99        41.02 o                         
  -2   6  10        102.09         95.96         8.33 o                         
  -1   6  10       3023.53       3021.00        51.42 o                         
   0   6  10         31.29         47.08         6.05 o                         
   1   6  10       4530.71       4455.46        74.48 o                         
   2   6  10        402.21        366.86        11.57 o                         
   3   6  10       1793.89       1802.14        32.14 o                         
   4   6  10        217.65        209.82        11.94 o                         
   5   6  10        635.08        673.06        20.12 o                         
   6   6  10         79.76         88.18        10.72 o                         
   7   6  10        473.44        513.20        24.85 o                         
   8   6  10         25.60         28.62        11.06 o                         
  -9   7  10         21.56         41.18         9.56 o                         
  -8   7  10         59.27         57.36         8.71 o                         
  -7   7  10         22.95         85.41        11.56 o                         
  -6   7  10         33.20         33.44         7.40 o                         
  -5   7  10         37.09         58.51        17.92 o                         
  -4   7  10         22.78         34.64         5.17 o                         
  -3   7  10         13.57         48.32        10.34 o                         
  -2   7  10        318.01        327.22        10.97 o                         
  -1   7  10         78.25        108.12         8.65 o                         
   0   7  10        420.04        419.66        13.07 o                         
   1   7  10        117.12        156.88        11.10 o                         
   2   7  10         24.75         27.07         5.73 o                         
   3   7  10        138.80        218.87        13.99 o                         
   4   7  10          0.53         -3.98         3.98 o                         
   5   7  10         72.73        100.96        12.28 o                         
   6   7  10          6.00          2.77         6.00 o                         
   7   7  10          0.62         43.31        16.67 o                         
   8   7  10         10.94         13.95        10.60 o                         
  -9   8  10        273.88        264.75        23.79 o                         
  -8   8  10         27.53         29.18        10.25 o                         
  -7   8  10        502.76        525.69        17.45 o                         
  -6   8  10         27.06         22.33         5.89 o                         
  -5   8  10       1126.94       1137.84        26.35 o                         
  -4   8  10          7.98          5.78         3.90 o                         
  -3   8  10       1238.98       1267.45        23.97 o                         
  -2   8  10          5.59          4.32         3.40 o                         
  -1   8  10       1715.42       1791.97        34.27 o                         
   0   8  10         40.53         34.85         6.01 o                         
   1   8  10       3445.42       3471.69        59.82 o                         
   2   8  10          1.50         -0.31         4.39 o                         
   3   8  10       1864.88       1882.35        32.84 o                         
   4   8  10         84.57         83.93         8.32 o                         
   5   8  10       1154.83       1163.78        29.29 o                         
   6   8  10        131.38        131.34        12.15 o                         
   7   8  10        676.21        692.68        26.34 o                         
   8   8  10         42.07         34.95        12.50 o                         
  -8   9  10         51.31         43.33         8.55 o                         
  -7   9  10         10.28         38.94         9.95 o                         
  -6   9  10        116.72        118.09        10.13 o                         
  -5   9  10         31.29         65.24        11.72 o                         
  -4   9  10         70.97         89.56         7.65 o                         
  -3   9  10         16.13         31.74         4.79 o                         
  -2   9  10        149.33        152.97         8.19 o                         
  -1   9  10         34.32         45.12         5.68 o                         
   0   9  10        303.72        283.74        13.77 o                         
   1   9  10          0.56         41.47         9.59 o                         
   2   9  10        224.54        221.75        11.22 o                         
   3   9  10         83.69        120.31         9.10 o                         
   4   9  10        222.41        239.99        12.19 o                         
   5   9  10         12.84         41.72         8.05 o                         
   6   9  10         58.07         75.99         9.98 o                         
   7   9  10          1.51         36.99        16.60 o                         
   8   9  10         22.36         14.77        13.31 o                         
  -8  10  10         18.73         25.72        10.17 o                         
  -7  10  10        411.21        421.86        15.36 o                         
  -6  10  10         43.02         39.95         6.86 o                         
  -5  10  10        910.73        901.04        23.20 o                         
  -4  10  10          0.71         -3.12         3.12 o                         
  -3  10  10        942.99        985.74        23.32 o                         
  -2  10  10          1.79         -3.58         3.58 o                         
  -1  10  10       1222.57       1295.69        24.84 o                         
   0  10  10          3.09          1.54         4.83 o                         
   1  10  10       1779.29       1781.09        36.58 o                         
   2  10  10         10.54         14.47         5.70 o                         
   3  10  10       1279.89       1254.36        26.57 o                         
   4  10  10         84.97         98.06         8.77 o                         
   5  10  10       1204.89       1184.07        27.90 o                         
   6  10  10         69.67         66.55         9.63 o                         
   7  10  10        624.80        653.26        23.14 o                         
   8  10  10         38.47         33.05        27.22 o                         
  -8  11  10         31.54         37.35        10.78 o                         
  -7  11  10          6.04         77.65        15.15 o                         
  -6  11  10        145.26        161.95        11.82 o                         
  -5  11  10         15.22         38.14         5.09 o                         
  -4  11  10        205.81        190.70         9.56 o                         
  -3  11  10          4.56         24.45         4.54 o                         
  -2  11  10        250.40        219.48         9.42 o                         
  -1  11  10        105.89         98.52         8.48 o                         
   0  11  10        373.22        352.27        12.05 o                         
   1  11  10         70.74         76.83         7.60 o                         
   2  11  10        482.38        450.91        14.15 o                         
   3  11  10          8.03         26.03         5.99 o                         
   4  11  10        438.03        412.86        14.28 o                         
   5  11  10         16.17         48.23         8.54 o                         
   6  11  10         94.22         97.10         9.89 o                         
   7  11  10         19.03         43.20        11.36 o                         
  -8  12  10          7.30          5.77        10.23 o                         
  -7  12  10        329.77        340.07        19.98 o                         
  -6  12  10          3.80         18.12         5.13 o                         
  -5  12  10        741.15        729.36        22.24 o                         
  -4  12  10          4.69          5.21         5.05 o                         
  -3  12  10        794.76        743.91        16.98 o                         
  -2  12  10         19.71         18.28         5.34 o                         
  -1  12  10       1137.11       1136.36        22.56 o                         
   0  12  10         10.81         11.58         4.94 o                         
   1  12  10       1178.97       1211.35        25.43 o                         
   2  12  10        101.00        106.42         8.83 o                         
   3  12  10        818.44        845.24        20.58 o                         
   4  12  10         51.29         60.81         8.19 o                         
   5  12  10        549.52        580.87        18.97 o                         
   6  12  10         11.01         11.40         8.58 o                         
   7  12  10        255.31        267.21        16.46 o                         
  -8  13  10         53.96         37.41         9.81 o                         
  -7  13  10         13.98         31.67         9.73 o                         
  -6  13  10        210.81        224.65        16.00 o                         
  -5  13  10          0.34         21.93        12.14 o                         
  -4  13  10        233.82        227.50        12.33 o                         
  -3  13  10          2.14         11.91         4.54 o                         
  -2  13  10        177.89        175.48        10.13 o                         
  -1  13  10        102.39        113.28         8.68 o                         
   0  13  10        386.69        381.86        13.17 o                         
   1  13  10         48.54         60.88         7.19 o                         
   2  13  10        447.88        438.46        14.34 o                         
   3  13  10         16.82         36.67         7.28 o                         
   4  13  10        208.78        206.08        13.92 o                         
   5  13  10         28.98         29.58         6.92 o                         
   6  13  10         88.98         94.74        10.57 o                         
   7  13  10         10.84         18.08         9.68 o                         
  -8  14  10          1.08          2.06         9.38 o                         
  -7  14  10        163.85        152.43        11.87 o                         
  -6  14  10          4.54         15.71         7.43 o                         
  -5  14  10        386.41        396.82        18.45 o                         
  -4  14  10          5.04        590.61       147.94 o                         
  -3  14  10        812.11        737.29        25.70 o                         
  -2  14  10         24.47         26.26         5.83 o                         
  -1  14  10       1212.75       1231.72        25.77 o                         
   0  14  10         53.09         70.41         7.79 o                         
   1  14  10        897.19        946.18        22.59 o                         
   2  14  10         68.42         77.53         8.02 o                         
   3  14  10        727.87        764.30        19.83 o                         
   4  14  10         19.62         28.04         7.78 o                         
   5  14  10        242.52        277.63        17.73 o                         
   6  14  10         12.40         19.68         7.37 o                         
   7  14  10         57.30         58.34        10.52 o                         
  -7  15  10         21.62         24.07         9.03 o                         
  -6  15  10        190.58        211.67        14.68 o                         
  -5  15  10         17.83         27.27         7.86 o                         
  -4  15  10        346.78        362.50        16.26 o                         
  -3  15  10         25.94         47.55         7.34 o                         
  -2  15  10        300.42        309.74        14.46 o                         
  -1  15  10        121.18        155.88        10.81 o                         
   0  15  10        324.26        325.08        12.72 o                         
   1  15  10         31.19         35.16         6.72 o                         
   2  15  10        305.26        314.96        13.93 o                         
   3  15  10          0.15          5.06         5.46 o                         
   4  15  10        136.89        136.29        11.73 o                         
   5  15  10          5.09         14.55         6.35 o                         
   6  15  10        111.46        105.99        12.71 o                         
  -7  16  10        118.77        110.25        11.27 o                         
  -6  16  10          0.53          2.12         7.27 o                         
  -5  16  10        247.74        261.50        17.99 o                         
  -4  16  10         16.99         35.17         6.78 o                         
  -3  16  10        664.29        702.56        23.47 o                         
  -2  16  10          0.06          2.19         6.12 o                         
  -1  16  10        731.06        767.15        20.52 o                         
   0  16  10         35.23         43.99         7.14 o                         
   1  16  10        292.94        314.07        13.12 o                         
   2  16  10         55.05         63.93         8.05 o                         
   3  16  10        269.37        290.30        13.16 o                         
   4  16  10         23.90         11.57         7.43 o                         
   5  16  10        119.50        135.96        11.90 o                         
   6  16  10         15.63         11.64         8.29 o                         
  -7  17  10         25.47         20.26        18.83 o                         
  -6  17  10        100.14        113.62        11.83 o                         
  -5  17  10         41.67         45.90         9.67 o                         
  -4  17  10        289.81        320.10        15.22 o                         
  -3  17  10         38.14         74.13        10.63 o                         
  -2  17  10        458.21        507.51        23.42 o                         
  -1  17  10          7.42         29.20         8.13 o                         
   0  17  10        470.32        510.63        16.70 o                         
   1  17  10          0.05          5.86         6.05 o                         
   2  17  10        274.67        294.79        13.89 o                         
   3  17  10          1.28          8.29         6.17 o                         
   4  17  10         92.67         87.30         9.04 o                         
   5  17  10         12.86          8.15         7.11 o                         
   6  17  10         90.91         95.36        14.59 o                         
  -6  18  10          0.76         -5.19         5.19 o                         
  -5  18  10        128.53        139.04        14.33 o                         
  -4  18  10          0.04          5.80         6.64 o
[truncated: 114,697 more chars]
